# Supplementary material for: Type I interferon receptor (IFNAR2) deficiency reveals Zika virus cytopathicity in human macrophages and microglia
Source: Front Immunol. 2022 Nov 11;13:1035532. doi: 10.3389/fimmu.2022.1035532 (PMC9691778; doi:10.3389/fimmu.2022.1035532)
Supplement: Supplementary file 1 [file DataSheet_1.xlsx]

## Sheet: Fig 1
	Fig. 1F							Fig. 1G

## Sheet: Fig 2
	Fig. 2A	IFNA1 RT-PCR (IFNA1/GAPDH relative copies)										Fig. 2B						Fig. 2C
			Wild-type				IFNAR2-/-						IL6 RT-PCR (IL6/GAPDH relative copies)
		Mock	0.202127	1.65864	3.06666	0.032577	0.108317	0.700602	2.11404	0.049951			WT Mock	WT ZIKV	IFNAR2-/- mock	IFNAR2-/- ZIKV
		ZIKV	11.2876	142.025	15.0671	22.4711	6.6499	6.40856	102.419	22.3675			0.0943	8.714	0.1096	1.0116
													0.0418	9.361	0.0924	0.9245
													0.0197	5.9381	0.071	1.0281
		IFNB RT-PCR (IFNB/GAPDH relative copies)											0.197055	10.4832	0.291183	1.57644
			Wild-type				IFNAR2-/-
		Mock	0.204476	0.123279	0.808508	0.096055	0.0739828	0.0535365	0.433269	0.095171
		ZIKV	9.51366	9.02129	8.51496	18.3368	6.63456	5.63728	18.2101	57.9472			IL1B RT-PCR (IL1B/GAPDH relative copies)
													WT Mock	WT ZIKV	IFNAR2-/- mock	IFNAR2-/- ZIKV
													5.2416	280.79	7.7275	116.16
		IFNL1 RT-PCR (IFNL1/GAPDH relative copies)											5.8971	176.88	6.6346	107.63
			Wild-type				IFNAR2-/-						1.1434	110.66	4.2086	114.83
		Mock	0	0	0	0.000848	0	0		0.003504			2.34567	147.033	3.01049	153.632
		ZIKV	1.46747	34.05	2.33486	3.94493	4.82323	1.5874	19.9964	9.00047
													TNF RT-PCR (TNF/GAPDH relative copies)
		Data were Log10 transformed for the purpose of analysis											WT Mock	WT ZIKV	IFNAR2-/- mock	IFNAR2-/- ZIKV
													0.6552	5.5022	0.2398	2.3295
													0.4485	3.6808	0.4253	2.8679
													0.0808	2.434	0.2535	6.774
													1.43727	27.9867	1.42734	50.9143
												Data were Log10 transformed for the purpose of analysis

## Sheet: Fig 3
Fig 3A							Fig 3C	Infectious particles (PFU/mL)
								Repeat	Wild-type	IFNAR2-/- patient
								1	100	120000
								2	24000	20000000
								3	1400	140000
								4	100	1000000
								Data were Log10 transformed for the purpose of analysis

## Sheet: Fig 4
Fig. 4B	ENV
		Wild-type		IFNAR2-/- patient
	Repeat	Mock	ZIKV	Mock	ZIKV
	1	0	25.472	0	66.4265
	2	0.0701851	3.93207	0	61.68
	3	0	6.78357	0	63.1513
	IFITM3
		Wild-type		IFNAR2-/- patient
	Repeat	Mock	ZIKV	Mock	ZIKV
	1	4.80662	36.5848	1.04712	0.923029
	2	10.5797	27.9742	0.413088	0.0965961
	3	11.9113	30.5174	0.377358	0.320513
	WT cells					IFNAR2-/- PT cells
Fig. 4C	Zikv Env - upper quartile intensity GFP	IFITM3 - upper quartile intensity RFP				Zikv Env - upper quartile intensity GFP	IFITM3 - upper quartile intensity RFP
	0.0534759	0.129713				0.167558	0.12549
	0.0588235	0.160784				0.113339	0.0906318
	0.0603318	0.287647				0.0962567	0.0906318
	0.0573152	0.250588				0.117647	0.142919
	0.0633484	0.459706				0.313725	0.115033
	0.0620915	0.146078				0.124777	0.0836601
	0.267974	0.204706				0.142602	0.145098
	0.0588235	0.377647				0.386809	0.135948
	0.0754148	0.227647				0.230392	0.096732
	0.0620915	0.414706				0.23366	0.133333
	0.0620915	0.352941				0.0686275	0.0662309
	0.0542986	0.208235				0.0819964	0.0588235
	0.13273	0.127059				0.0915033	0.0766885
	0.0620915	0.405882				0.0901961	0.0941176
	0.0588235	0.337255				0.0849673	0.0732026
	0.0603318	0.59902				0.103387	0.0906318
	0.0588235	0.197647				0.0588235	0.0941176
	0.0653595	0.264706				0.0677362	0.087146
	0.0542986	0.215294				0.156863	0.0941176
	0.0844646	0.275294				0.169935	0.135948
	0.0555556	0.301961				0.137255	0.132462
	0.0555556	0.109804				0.0882353	0.0662309
	0.0542986	0.158824				0.0751634	0.0980392
	0.0588235	0.173529				0.139037	0.0823529
	0.0603318	0.293137				0.0555556	0.0745098
	0.0573152	0.232941				0.248366	0.115033
	0.0555556	0.196078				0.111111	0.087146
	0.0603318	0.135				0.164706	0.115033
	0.0542986	0.169412				0.167558	0.12549
	0.0603318	0.416471				0.0656863	0.087146
	0.0603318	0.369706				0.103387	0.108061
	0.0573152	0.134118				0.0962567	0.12549
	0.0588235	0.396078				0.0915033	0.0766885
	0.0606061	0.328235				0.153595	0.104575
	0.0573152	0.156863				0.0588235	0.087146
	0.0653595	0.326471				0.246732	0.145098
	0.0542986	0.232941				0.221569	0.191721
	0.0588235	0.206275				0.0947713	0.14902
	0.0588235	0.112941				0.106952	0.0732026
	0.0641711	0.190588				0.140523	0.132462
	0.0588235	0.439412				0.146168	0.174292
	0.0669935	0.290196				0.0620915	0.128976
	0.0588235	0.148235				0.210339	0.191721
	0.0606061	0.194118				0.213904	0.0941176
	0.0620915	0.345098				0.0947713	0.0906318
	0.0620915	0.223529				0.42959	0.162092
	0.0620915	0.308824				0.117647	0.108061
	0.0588235	0.352941				0.167647	0.118519
	0.0555556	0.211765				0.095514	0.0732026
	0.0573152	0.292059				0.0718954	0.0627451
	0.0588235	0.201176				0.0620915	0.0941176
	0.0588235	0.275294				0.127451	0.0732026
	0.0588235	0.123529				0.128342	0.0958606
	0.0588235	0.141176				0.128342	0.128976
	0.0588235	0.218824				0.15768	0.111547
	0.0588235	0.208235				0.147059	0.0801743
	0.0620915	0.328235				0.396242	0.098475
	0.0555556	0.165882				0.204248	0.153377
	0.0588235	0.186176				0.199346	0.101089
	0.0677362	0.525882				0.163102	0.101089
	0.0555556	0.162353				0.149064	0.122004
	0.0603318	0.3				0.0751634	0.087146
	0.0555556	0.151765				0.0653595	0.0941176
	0.0653595	0.289412				0.0819964	0.129412
	0.0606061	0.289412				0.124183	0.115033
	0.0555556	0.231177				0.192736	0.12549
	0.0555556	0.141176				0.14795	0.0901961
	0.0603318	0.320294				0.137255	0.12549
	0.0686275	0.379412				0.147059	0.0766885
	0.0588235	0.229412				0.185383	0.172549
	0.0620915	0.430588				0.19281	0.136819
	0.0603318	0.269519				0.057041	0.0823529
	0.0542986	0.137647				0.395722	0.146405
	0.0588235	0.261176				0.124629	0.0836601
	0.0653595	0.552941				0.147059	0.0941176
	0.057041	0.3				0.0784314	0.0697168
	0.0606061	0.379412				0.251634	0.111547
	0.0588235	0.18				0.24183	0.132462
	0.0620915	0.317647				0.127451	0.101089
	0.0620915	0.239216				0.0588235	0.0941176
	0.111111	0.257647				0.0998218	0.0662309
	0.0653595	0.397647				0.0962567	0.0732026
	0.0620915	0.225882				0.0686275	0.0976035
	0.185383	0.175588				0.103387	0.133333
	0.0588235	0.232941				0.0653595	0.12549
	0.0653595	0.47451				0.215686	0.156863
	0.0588235	0.240642				0.117647	0.132462
	0.0588235	0.24				0.210339	0.142919
	0.0588235	0.339216				0.359477	0.188235
	0.0677362	0.412941				0.184789	0.0980392
	0.0588235	0.280588				0.0849673	0.0662309
	0.0606061	0.289412				0.104575	0.0941176
	0.0659537	0.411177				0.104575	0.160349
	0.0713012	0.51				0.0686275	0.0592593
	0.0555556	0.123529				0.156863	0.108061
	0.0686275	0.342353				0.171123	0.137255
	0.0606061	0.259412				0.117647	0.0732026
	0.0620915	0.328235				0.0686275	0.0941176
	0.0588235	0.250588				0.0751634	0.0732026
	0.0555556	0.196078				0.0751634	0.0836601
	0.0606061	0.282353				0.174688	0.154902
	0.0695187	0.36				0.210339	0.138235
	0.0555556	0.0862745				0.183007	0.170806
	0.0653595	0.314118				0.308824	0.16122
	0.0588235	0.214973				0.0882353	0.0697168
	0.0641711	0.289412				0.0882353	0.0627451
	0.0606061	0.439412				0.140523	0.0836601
	0.0588235	0.294118				0.122995	0.0976035
	0.0718954	0.137647				0.0588235	0.108061
	0.0588235	0.166845				0.285205	0.207843
	0.0588235	0.141176				0.181818	0.111547
	0.0620915	0.243529				0.124183	0.101089
	0.0677362	0.271765				0.160279	0.149891
	0.0555556	0.116471				0.147059	0.111547
	0.0677362	0.329118				0.192513	0.0941176
	0.0522876	0.105882				0.0620915	0.0906318
	0.0606061	0.377647				0.137255	0.0941176
	0.0653595	0.462353				0.163399	0.104575
	0.0653595	0.172549				0.438503	0.135948
	0.0588235	0.21016				0.199643	0.185294
	0.0713012	0.765882				0.0748663	0.132462
	0.0555556	0.166845				0.133987	0.101089
	0.0653595	0.460588				0.150327	0.170806
	0.0677362	0.338824				0.15768	0.115033
	0.0653595	0.506471				0.117647	0.0976035
	0.0606061	0.571925				0.139037	0.121569
	0.0606061	0.176471				0.303922	0.139434
	0.0641711	0.285				0.266266	0.132462
	0.0606061	0.218182				0.0620915	0.146405
	0.0641711	0.310588				0.103387	0.0972549
	0.0620915	0.382941				0.167558	0.172549
	0.0998218	0.172941				0.0816994	0.142919
	0.0606061	0.183529				0.124183	0.170806
	0.0606061	0.211765				0.183007	0.133333
	0.0555556	0.154011				0.143791	0.188235
	0.0606061	0.202941				0.276144	0.172549
	0.0588235	0.237433				0.137255	0.113725
	0.0620915	0.244412				0.101307	0.0801743
	0.057041	0.229412				0.107843	0.0941176
	0.0588235	0.301604				0.160428	0.0906318
	0.0641711	0.508235				0.0816994	0.120261
	0.0620915	0.291979				0.14134	0.0864924
	0.0606061	0.247059				0.107843	0.109804
	0.0606061	0.216738				0.0849673	0.087146
	0.0620915	0.26631				0.245098	0.142919
	0.0612745	0.26631				0.218954	0.163834
	0.0555556	0.265508				0.284314	0.163834
	0.0555556	0.186096				0.135472	0.101089
	0.0666667	0.621177				0.107843	0.0823529
	0.0555556	0.229412				0.160131	0.108061
	0.0705882	0.638824				0.111111	0.118519
	0.0666667	0.624706				0.0588235	0.0697168
	0.0606061	0.191711				0.166667	0.117647
	0.0606061	0.261176				0.114082	0.0909804
	0.0606061	0.260294				0.117647	0.142919
	0.0620915	0.252353				0.101307	0.0976035
	0.0620915	0.648128				0.0980392	0.141176
	0.0641711	0.197647				0.238859	0.111547
	0.0620915	0.218182				0.0718954	0.101089
	0.057041	0.201176				0.169118	0.113725
	0.0555556	0.127059				0.194444	0.142919
	0.0653595	0.118717				0.0962567	0.0596078
	0.0666667	0.312353				0.117647	0.132462
	0.0686275	0.162353				0.215686	0.237037
	0.0606061	0.134118				0.14951	0.135948
	0.0606061	0.344599				0.0620915	0.0906318
	0.0641711	0.884314				0.104575	0.105882
	0.0713012	0.670588				0.308378	0.133333
	0.0555556	0.234225				0.271242	0.0976035
	0.0555556	0.224599				0.0947713	0.0766885
	0.0588235	0.310588				0.347222	0.20915
	0.057041	0.141176				0.0522876	0.0697168
	0.0606061	0.234225				0.0686275	0.132462
	0.0641711	0.568627				0.228758	0.172549
	0.0606061	0.267914				0.156863	0.160349
	0.0534759	0.0635294				0.104575	0.087146
	0.0606061	0.240642				0.107843	0.0906318
	0.0620915	0.423529				0.375817	0.191721
	0.0641711	0.289572				0.143791	0.139434
	0.0606061	0.275134				0.137255	0.115033
	0.0641711	0.173262				0.106952	0.0976035
	0.0555556	0.227206				0.057041	0.0732026
	0.0713012	0.342513				0.267157	0.247495
	0.0677362	0.308021				0.192513	0.169412
	0.0620915	0.324064				0.173203	0.118519
	0.0641711	0.166845				0.205882	0.142919
	0.0606061	0.28877				0.101307	0.139434
	0.0641711	0.192513				0.0784314	0.0906318
	0.0677362	0.388235				0.0653595	0.113725
	0.0606061	0.447353				0.0653595	0.170806
	0.0555556	0.163636				0.0713012	0.112941
	0.0606061	0.275936				0.0849673	0.0766885
	0.057041	0.0994652				0.121212	0.122004
	0.0784314	0.536631				0.277778	0.253922
	0.0748663	0.341711				0.117647	0.101089
	0.0606061	0.176471				0.222222	0.128105
	0.057041	0.195				0.0882353	0.0732026
	0.0588235	0.814973				0.169935	0.135948
	0.0641711	0.214973				0.117647	0.109804
	0.0641711	0.240642				0.143791	0.12549
	0.0620915	0.436364				0.17402	0.142919
	0.0606061	0.328235				0.0882353	0.0941176
	0.0641711	0.189305				0.0677362	0.115033
	0.0606061	0.158824				0.0849673	0.0752941
	0.0641711	0.285562				0.0748663	0.0972549
	0.0606061	0.256685				0.057041	0.0662309
	0.0653595	0.467647				0.127451	0.0721569
	0.0534759	0.0794118				0.140523	0.0906318
	0.0555556	0.285882				0.0926916	0.136471
	0.0641711	0.296471				0.411765	0.163834
	0.0641711	0.287968				0.231729	0.133333
	0.0588235	0.326471				0.244281	0.0941176
	0.0641711	0.283155				0.0718954	0.146405
	0.0641711	0.267647				0.0653595	0.11024
	0.0641711	0.183529				0.114379	0.0836601
	0.0641711	0.372193				0.0603318	0.0697168
	0.057041	0.282353				0.0555556	0.0690196
	0.0641711	0.272727				0.341629	0.154248
	0.263815	0.242246				0.306595	0.169412
	0.057041	0.147594				0.0620915	0.100392
	0.0641711	0.324064				0.0751634	0.0697168
	0.0606061	0.305882				0.0998218	0.0941176
	0.0677362	0.259893				0.0915033	0.0690196
	0.0641711	0.601604				0.0748663	0.104575
	0.057041	0.0735294				0.179739	0.16
	0.057041	0.189305				0.0677362	0.101089
	0.0713012	0.381818				0.0641711	0.0873203
	0.0606061	0.28877				0.177979	0.122004
	0.057041	0.290374				0.0633484	0.0592593
	0.0677362	0.506952				0.0677362	0.108061
	0.057041	0.202139				0.0915033	0.0972549
	0.057041	0.22139				0.153595	0.138824
	0.057041	0.183088				0.0891266	0.118519
	0.0606061	0.247059				0.219771	0.12549
	0.0606061	0.320856				0.147059	0.103529
	0.0606061	0.167647				0.127451	0.094902
	0.0641711	0.324064				0.183007	0.128627
	0.0677362	0.40107				0.212418	0.131765
	0.0606061	0.111765				0.0849673	0.0596078
	0.057041	0.147594				0.114379	0.0721569
	0.0641711	0.279144				0.0588235	0.0721569
	0.0588235	0.235294				0.117647	0.0941176
	0.0677362	0.419519				0.245098	0.122353
	0.0713012	0.42754				0.0677362	0.0627451
	0.0677362	0.298396				0.166667	0.103529
	0.0641711	0.452941				0.310458	0.128976
	0.0606061	0.368984				0.0947713	0.126362
	0.0677362	0.426738				0.130719	0.141176
	0.0641711	0.457219				0.291444	0.142919
	0.0641711	0.312896				0.0906863	0.0658824
	0.0627451	0.273529				0.168301	0.119216
	0.0641711	0.240775				0.114379	0.150588
	0.0641711	0.163575				0.110517	0.115033
	0.0677362	0.39095				0.179739	0.12549
	0.0606061	0.184785				0.254011	0.150588
	0.0627451	0.217647				0.25817	0.146405
	0.057041	0.20362				0.0620915	0.0752941
	0.0606061	0.232127				0.128342	0.0801743
	0.057041	0.185294				0.248366	0.104314
	0.0641711	0.274208				0.124777	0.0941176
	0.0641711	0.244344				0.0677362	0.103529
	0.0597148	0.266063				0.20915	0.25098
	0.0641711	0.448643				0.0653595	0.100392
	0.057041	0.21991				0.0606061	0.0752941
	0.0641711	0.394118				0.0686275	0.122353
	0.0705882	0.270588				0.117647	0.119216
	0.0641711	0.502262				0.0620915	0.0752941
	0.0606061	0.176471				0.160131	0.137255
	0.0677362	0.211086				0.267157	0.169412
	0.0606061	0.382805				0.168301	0.108061
	0.0606061	0.258088				0.313725	0.106667
	0.117647	0.277206				0.196078	0.122353
	0.0641711	0.255882				0.169935	0.142919
	0.0705882	0.276471				0.0849673	0.106667
	0.0641711	0.21448				0.20915	0.12549
	0.0647059	0.211765				0.138763	0.149891
	0.0677362	0.467647				0.130719	0.205664
	0.0606061	0.263348				0.139706	0.146405
	0.057041	0.168326				0.117647	0.164444
	0.057041	0.270588				0.0980392	0.100392
	0.057041	0.223529				0.0653595	0.0770054
	0.0666667	0.494853				0.0891266	0.122353
	0.0627451	0.330882				0.0677362	0.0941176
	0.0641711	0.141176				0.0686275	0.115033
	0.0713012	0.40724				0.139037	0.111373
	0.057041	0.226471				0.107843	0.108378
	0.0641711	0.391912				0.117647	0.057041
	0.0606061	0.326471				0.0947713	0.0592593
	0.0627451	0.347794				0.156863	0.0969697
	0.0588235	0.116176				0.0641711	0.119216
	0.0627451	0.255882				0.0620915	0.0741533
	0.199643	0.19819				0.0686275	0.12549
	0.0606061	0.324265				0.117647	0.0847059
	0.0606061	0.294118				0.0784314	0.112941
	0.0606061	0.217647				0.176471	0.139608
	0.0641711	0.323077				0.0620915	0.0598931
	0.0627451	0.268382				0.398693	0.119216
	0.0622103	0.244051				0.111111	0.0798574
	0.0606061	0.218778				0.0620915	0.0972549
	0.0641711	0.358371				0.104575	0.0690196
	0.0677362	0.453394				0.101307	0.0721569
	0.0691622	0.408155				0.130719	0.0878431
	0.057041	0.130317				0.166667	0.0912656
	0.113725	0.350735				0.0816994	0.0655972
	0.0745098	0.19819				0.0784314	0.0598931
	0.0606061	0.309502				0.0962567	0.0784314
	0.137255	0.230769				0.163399	0.0878431
	0.0641711	0.350226				0.142602	0.115033
	0.0606061	0.139819				0.173203	0.115033
	0.0784314	0.526018				0.066365	0.0770054
	0.0705882	0.40181				0.22549	0.146405
	0.224599	0.226188				0.120098	0.0878431
	0.279857	0.39095				0.161765	0.16
	0.0745098	0.325792				0.194444	0.128627
	0.0606061	0.257919				0.104575	0.0721569
	0.0666667	0.24095				0.0555556	0.0484849
	0.181818	0.176471				0.0995475	0.0713012
	0.0627451	0.274887				0.184641	0.150588
	0.106952	0.41267				0.0784314	0.109804
	0.057041	0.16629				0.212418	0.128342
	0.057041	0.141176				0.163993	0.118519
	0.057041	0.165611				0.202614	0.0741533
	0.0627451	0.257919				0.0748663	0.0627451
	0.0641711	0.306787				0.131907	0.0941176
	0.0641711	0.398416				0.232026	0.12549
	0.0588235	0.173262				0.108597	0.0741533
	0.0705882	0.225339				0.143791	0.0912656
	0.0606061	0.251131				0.0686275	0.122004
	0.0666667	0.350226				0.114082	0.0972549
	0.0627451	0.257919				0.0980392	0.103529
	0.0713012	0.219853				0.198529	0.134688
	0.0926916	0.135294				0.124183	0.105526
	0.0666667	0.286364				0.222222	0.131907
	0.0543672	0.108597				0.0603318	0.12549
	0.0745098	0.442534				0.140523	0.105526
	0.0588235	0.246257				0.130719	0.100392
	0.0705882	0.358371				0.0677362	0.0541889
	0.0606061	0.495475				0.147059	0.0891266
	0.0606061	0.225339				0.143791	0.109804
	0.0588235	0.21448				0.104575	0.0770054
	0.0705882	0.309502				0.135472	0.128342
	0.0784314	0.327149				0.379085	0.151159
	0.171123	0.0895928				0.433635	0.13975
	0.0666667	0.429638				0.185383	0.108061
	0.381462	0.160181				0.20915	0.147451
	0.0641711	0.361086				0.292609	0.171123
	0.0745098	0.387433				0.341503	0.156863
	0.0627451	0.252489				0.150327	0.131194
	0.0588235	0.236199				0.187092	0.171123
	0.0641711	0.299265				0.0915033	0.121925
	0.0666667	0.173756				0.117647	0.0770054
	0.0677362	0.29457				0.101307	0.100392
	0.0606061	0.236878				0.117647	0.122638
	0.0606061	0.279638				0.0653595	0.0972549
	0.0641711	0.190045				0.453997	0.114795
	0.0588235	0.162896				0.236928	0.136898
	0.0627451	0.257919				0.0555556	0.0598931
	0.0641711	0.211765				0.104072	0.181818
	0.0588235	0.189305				0.142974	0.156863
	0.0606061	0.295928				0.0849673	0.11123
	0.0588235	0.231016				0.169118	0.164706
	0.0606061	0.428959				0.0964052	0.0884135
	0.057041	0.249774				0.169432	0.141176
	0.0606061	0.39638				0.138146	0.0941176
	0.0588235	0.19819				0.124183	0.114082
	0.0677362	0.309502				0.0882353	0.0741533
	0.160428	0.293213				0.0816994	0.0627451
	0.12451	0.182888				0.0784314	0.0798574
	0.0641711	0.208937				0.0816994	0.0815686
	0.0641711	0.39638				0.0653595	0.0969697
	0.057041	0.217195				0.131907	0.0906318
	0.0627451	0.272727				0.190045	0.172549
	0.0606061	0.230769				0.104575	0.0690196
	0.0634581	0.439819				0.0641711	0.0998218
	0.0705882	0.488235				0.0816994	0.119786
	0.0588235	0.129412				0.163399	0.23672
	0.054902	0.221097				0.173203	0.11123
	0.203209	0.158824				0.147059	0.108378
	0.0606061	0.176471				0.0935143	0.0998218
	0.0705882	0.217421				0.143791	0.131765
	0.0823529	0.0943439				0.228164	0.0998218
	0.0627451	0.276471				0.0686275	0.0998218
	0.0666667	0.285294				0.127451	0.106184
	0.0627451	0.255204				0.255793	0.147879
	0.0641711	0.191176				0.0641711	0.102674
	0.0666667	0.229412				0.0588235	0.0655972
	0.0705882	0.302941				0.253119	0.141176
	0.0862745	0.205882				0.321895	0.182353
	0.0627451	0.455615				0.104072	0.0699849
	0.0627451	0.461538				0.120915	0.096732
	0.0666667	0.306787				0.144385	0.108378
	0.0666667	0.522624				0.057041	0.0884135
	0.196078	0.141176				0.103387	0.0836601
	0.0588235	0.291177				0.155971	0.119073
	0.0705882	0.301471				0.187029	0.0723982
	0.0588235	0.149321				0.278075	0.12549
	0.0627451	0.290441				0.0686275	0.0941176
	0.0588235	0.160428				0.0606061	0.112941
	0.054902	0.154011				0.335116	0.146405
	0.0666667	0.370588				0.208145	0.0915033
	0.057041	0.279412				0.0748663	0.100392
	0.106952	0.0970588				0.138146	0.0855615
	0.0641711	0.270588				0.0606061	0.108378
	0.0666667	0.249774				0.165913	0.113424
	0.0666667	0.25				0.066365	0.0772247
	0.0666667	0.268778				0.0677362	0.122353
	0.0666667	0.417647				0.146168	0.0815686
	0.0823529	0.0823529				0.11943	0.0969697
	0.0666667	0.340045				0.110517	0.0760784
	0.0627451	0.168326				0.128342	0.119216
	0.0745098	0.114706				0.159879	0.101357
	0.0666667	0.19819				0.103387	0.0784314
	0.057041	0.167647				0.221034	0.102674
	0.0666667	0.225339				0.246881	0.11123
	0.0588235	0.217647				0.111111	0.105526
	0.0666667	0.294118				0.106952	0.0941176
	0.054902	0.294118				0.0653595	0.0862745
	0.054902	0.182353				0.0620915	0.0862745
	0.054902	0.166845				0.11463	0.0844646
	0.054902	0.155882				0.0693816	0.0820513
	0.0627451	0.197059				0.0915033	0.0575163
	0.285205	0.317647				0.0713012	0.0770054
	0.0606061	0.223529				0.135621	0.0784314
	0.0588235	0.252941				0.121138	0.11123
	0.0627451	0.223529				0.0995475	0.0597285
	0.057041	0.294118				0.120915	0.148307
	0.0627451	0.200905				0.295752	0.138562
	0.0784314	0.475113				0.117647	0.12549
	0.0606061	0.232353				0.0686275	0.122638
	0.0653595	0.324064				0.0882353	0.115033
	0.0620915	0.160428				0.164216	0.143791
	0.0603318	0.24385				0.0693816	0.0482655
	0.0633484	0.255204				0.0891266	0.0690196
	0.0542986	0.185294				0.107843	0.0912656
	0.0588235	0.19893				0.0819964	0.13975
	0.0573152	0.235588				0.34492	0.112941
	0.0532213	0.170588				0.106952	0.0653595
	0.0653595	0.627451				0.231729	0.185098
	0.0603318	0.388235				0.164216	0.143791
	0.0542986	0.166765				0.156046	0.0908497
	0.0532213	0.208088				0.0819964	0.112418
	0.0560224	0.247059				0.124183	0.10719
	0.0573152	0.118717				0.162896	0.101357
	0.0555556	0.146078				0.242424	0.0969697
	0.0588235	0.128342				0.221925	0.165419
	0.0603318	0.205348				0.0713012	0.0888889
	0.0573152	0.0895928				0.213904	0.176827
	0.0603318	0.146606				0.106952	0.0770054
	0.0588235	0.236471				0.107843	0.0820513
	0.0588235	0.372193				0.130719	0.0915033
	0.0560224	0.266912				0.0653595	0.0675716
	0.0633484	0.20362				0.272727	0.0812971
	0.0633484	0.228054				0.0823529	0.0909804
	0.0573152	0.19893				0.146168	0.114082
	0.0573152	0.299198				0.131907	0.0741533
	0.0588235	0.141176				0.0980392	0.106667
	0.0588235	0.237433				0.0641711	0.0855615
	0.0588235	0.205882				0.235294	0.0862745
	0.0620915	0.192513				0.338681	0.120664
	0.0588235	0.160428				0.270945	0.0723982
	0.0616247	0.747059				0.184314	0.0721569
	0.0603318	0.308021				0.0921569	0.11451
	0.0633484	0.279638				0.0686275	0.0748115
	0.0603318	0.573529				0.0784314	0.0713012
	0.0620915	0.414706				0.0677362	0.12549
	0.0532213	0.214706				0.0784314	0.0598931
	0.0588235	0.266667				0.117647	0.134902
	0.0915033	0.0882353				0.127451	0.0941177
	0.129713	0.147594				0.117647	0.0820513
	0.0603318	0.29457				0.0677362	0.0862745
	0.0560224	0.245588				0.0713012	0.0555053
	0.0555556	0.181283				0.0980392	0.0748115
	0.0542986	0.211765				0.0980392	0.0705882
	0.0573152	0.227808				0.153595	0.130317
	0.0560224	0.233088				0.113725	0.112941
	0.0588235	0.34902				0.0588235	0.0575163
	0.0573152	0.363529				0.110517	0.0827095
	0.0588235	0.182888				0.12368	0.101357
	0.0573152	0.327273				0.111111	0.079638
	0.0555556	0.188235				0.146168	0.0770054
	0.156863	0.247059				0.103387	0.0732026
	0.0588235	0.170053				0.164884	0.0969697
	0.0555556	0.414706				0.179487	0.0941177
	0.0555556	0.121569				0.0620915	0.0810457
	0.0633484	0.466968				0.114379	0.0723982
	0.0542986	0.272727				0.105882	0.0752941
	0.0603318	0.425134				0.142602	0.0969697
	0.114379	0.176471				0.114082	0.0772247
	0.0588235	0.182888				0.111111	0.075817
	0.0555556	0.12549				0.132353	0.0991453
	0.0573152	0.141176				0.107843	0.0723982
	0.0588235	0.150802				0.147059	0.108597
	0.0620915	0.362567				0.057041	0.0915033
	0.0588235	0.211765				0.0915033	0.0679739
	0.057041	0.345098				0.0784314	0.0651584
	0.0603318	0.458824				0.163399	0.115033
	0.201797	0.186096				0.0915033	0.130317
	0.0588235	0.182888				0.134581	0.105526
	0.0573152	0.25508				0.057041	0.0748115
	0.0620915	0.24385				0.159537	0.12549
	0.0573152	0.289572				0.081448	0.0603318
	0.0641711	0.352941				0.057041	0.109804
	0.0653595	0.361765				0.0606061	0.0653595
	0.0588235	0.256685				0.209745	0.100352
	0.0588235	0.24385				0.0534759	0.057041
	0.0555556	0.187941				0.0855615	0.0941176
	0.0620915	0.261765				0.142602	0.116934
	0.0603318	0.292941				0.117647	0.128627
	0.0542986	0.290374				0.110517	0.12549
	0.0555556	0.166912				0.0686275	0.16732
	0.0620915	0.134759				0.215686	0.233868
	0.0542986	0.086631				0.12549	0.117647
	0.0542986	0.271765				0.160428	0.0941176
	0.0512821	0.147594				0.106952	0.0991087
	0.0882353	0.264706				0.2041	0.105526
	0.0620915	0.350535				0.0666667	0.0941176
	0.0588235	0.170053				0.199643	0.11123
	0.0573152	0.416471				0.109804	0.122353
	0.0603318	0.323529				0.0588235	0.0627451
	0.0620915	0.443583				0.181818	0.182531
	0.0620915	0.347059				0.153298	0.119786
	0.193405	0.172549				0.0751634	0.0555053
	0.0653595	0.365775				0.114379	0.0651584
	0.0542986	0.352059				0.141711	0.188235
	0.0588235	0.409412				0.124183	0.128105
	0.0606061	0.247059				0.174688	0.114082
	0.0588235	0.367059				0.196078	0.0884135
	0.0620915	0.31123				0.174688	0.108378
	0.156863	0.205348				0.0677362	0.119786
	0.0603318	0.430147				0.156863	0.105526
	0.0620915	0.402941				0.180392	0.0815686
	0.0542986	0.275936				0.171123	0.096732
	0.0588235	0.197059				0.156863	0.108378
	0.0620915	0.478877				0.0784314	0.054902
	0.0653595	0.40107				0.160784	0.0941176
	0.0542986	0.192513				0.117647	0.0888889
	0.0573152	0.217647				0.349673	0.0993464
	0.0653595	0.359358				0.160784	0.0884135
	0.0555556	0.241444				0.101307	0.0675716
	0.0573152	0.275936				0.107843	0.0653595
	0.0573152	0.270321				0.0962567	0.0836601
	0.0588235	0.226203				0.0713012	0.096732
	0.0573152	0.402674				0.224599	0.148307
	0.0588235	0.157219				0.110517	0.0888889
	0.0555556	0.250588				0.135472	0.133333
	0.0588235	0.138235				0.0926916	0.159715
	0.0573152	0.202941				0.15098	0.0969697
	0.0641711	0.439216				0.121212	0.0969697
	0.0603318	0.494118				0.0751634	0.0732026
	0.0653595	0.474866				0.106952	0.0884135
	0.0542986	0.18369				0.113725	0.100392
	0.0784314	0.180882				0.0784314	0.135948
	0.0555556	0.287166				0.137255	0.105526
	0.0588235	0.259559				0.121569	0.0972549
	0.0573152	0.1				0.0901961	0.0655972
	0.0620915	0.304011				0.160428	0.115033
	0.0588235	0.240642				0.0490196	0.0410256
	0.0620915	0.324064				0.124183	0.0941176
	0.0620915	0.426738				0.0862745	0.0955437
	0.0573152	0.215775				0.0620915	0.0815686
	0.0653595	0.25107				0.163399	0.122638
	0.0588235	0.433155				0.147059	0.105526
	0.0542986	0.271765				0.164706	0.145098
	0.0573152	0.264706				0.0555556	0.0721569
	0.0588235	0.247059				0.0555556	0.0697168
	0.0603318	0.291177				0.120915	0.0770054
	0.0588235	0.247059				0.150327	0.154011
	0.0555556	0.211765				0.0686275	0.0847059
	0.0588235	0.253167				0.19281	0.0878431
	0.0603318	0.362443				0.316993	0.0855615
	0.0677362	0.258824				0.130719	0.0855615
	0.0573152	0.360963				0.176471	0.104575
	0.0620915	0.218182				0.0542986	0.0528342
	0.0620915	0.276923				0.140523	0.0894118
	0.0579323	0.367059				0.127451	0.0564706
	0.0633484	0.352941				0.137255	0.131765
	0.0686275	0.526203				0.160131	0.129768
	0.0588235	0.385294				0.269608	0.138039
	0.0620915	0.494118				0.107843	0.0655972
	0.0686275	0.22139				0.130719	0.0770054
	0.0677362	0.208824				0.202614	0.101961
	0.0874811	0.163636				0.111111	0.130196
	0.0718954	0.814973				0.145425	0.123922
	0.0555556	0.279706				0.0947713	0.087146
	0.163399	0.18				0.0627451	0.0745098
	0.0882353	0.163636				0.156863	0.132462
	0.0512821	0.143583				0.0915033	0.0684492
	0.0653595	0.383422				0.218954	0.128627
	0.0555556	0.296471				0.0669935	0.112941
	0.0713012	0.344118				0.150327	0.139434
	0.0573152	0.399095				0.431373	0.191721
	0.0588235	0.220588				0.162896	0.0798574
	0.0653595	0.632888				0.370098	0.120499
	0.137255	0.301604				0.120915	0.0662309
	0.0522876	0.141176				0.120664	0.119786
	0.0849673	0.176471				0.0784314	0.0801743
	0.183007	0.279638				0.0882353	0.0541889
	0.0606061	0.166845				0.165686	0.114706
	0.0641711	0.202941				0.163399	0.0784314
	0.0542986	0.160181				0.159314	0.0713012
	0.0588235	0.143891				0.227124	0.103529
	0.0677362	0.411765				0.120915	0.0912656
	0.0620915	0.261176				0.199346	0.108235
	0.0512821	0.195475				0.21732	0.223094
	0.0542986	0.179679				0.0980392	0.0770054
	0.0588235	0.330481				0.0603318	0.0655972
	0.0947713	0.169412				0.133987	0.0627451
	0.0588235	0.176471				0.13273	0.0684492
	0.0653595	0.355656				0.109804	0.162745
	0.0588235	0.235294				0.0620915	0.115033
	0.0573152	0.179186				0.218137	0.124777
	0.0588235	0.413904				0.0718954	0.0732026
	0.0555556	0.247059				0.152941	0.0941176
	0.0641711	0.147059				0.133987	0.108061
	0.0555556	0.304813				0.107843	0.0741533
	0.0555556	0.321176				0.0751634	0.087146
	0.0588235	0.442781				0.081448	0.0627451
	0.0641711	0.219608				0.140523	0.0836601
	0.0588235	0.186096				0.0718954	0.109804
	0.0542986	0.151018				0.0718954	0.0627451
	0.0588235	0.324706				0.341176	0.14902
	0.0588235	0.268235				0.0816994	0.0564706
	0.0542986	0.320053				0.160131	0.108378
	0.0620915	0.330481				0.0620915	0.057041
	0.124183	0.144118				0.0947713	0.0941176
	0.0588235	0.254118				0.202614	0.0721569
	0.0653595	0.305882				0.202614	0.0767677
	0.0542986	0.179977				0.140523	0.0912656
	0.0555556	0.0794118				0.169935	0.0917647
	0.0620915	0.305882				0.117647	0.137255
	0.0620915	0.281551				0.0980392	0.107451
	0.0620915	0.285562				0.0588235	0.0627451
	0.0686275	0.37861				0.0998218	0.0862745
	0.0620915	0.21448				0.160131	0.144314
	0.0606061	0.491177				0.2959	0.139434
	0.0606061	0.158824				0.0926916	0.0801743
	0.0641711	0.328235				0.0816994	0.0721569
	0.0620915	0.538914				0.0784314	0.087146
	0.0555556	0.118449				0.0713012	0.087146
	0.0603318	0.464253				0.173203	0.0658824
	0.0588235	0.516578				0.215686	0.122353
	0.19281	0.259559				0.0641711	0.160784
	0.0606061	0.298396				0.127451	0.153377
	0.0641711	0.564706				0.0751634	0.0976035
	0.0588235	0.186096				0.124183	0.0906318
	0.0588235	0.185294				0.110517	0.0766885
	0.0512821	0.135747				0.287879	0.142484
	0.0620915	0.402206				0.131907	0.109804
	0.0555556	0.147594				0.0620915	0.0847059
	0.0620915	0.445588				0.20915	0.135948
	0.0620915	0.327273				0.0713012	0.202614
	0.0620915	0.279412				0.176471	0.0972549
	0.0542986	0.291912				0.133987	0.0827095
	0.0588235	0.238837				0.117647	0.0836601
	0.0555556	0.170588				0.0718954	0.0627451
	0.0606061	0.195722				0.0686275	0.0878431
	0.0573152	0.323529				0.111111	0.0884135
	0.0588235	0.24385				0.183007	0.0969697
	0.066365	0.491403				0.0751634	0.0766885
	0.29085	0.297059				0.21123	0.087146
	0.0620915	0.271765				0.142974	0.0827095
	0.0588235	0.255882				0.331551	0.135948
	0.0641711	0.397861				0.121212	0.0732026
	0.0603318	0.360407				0.142602	0.118519
	0.0620915	0.258824				0.196078	0.104575
	0.0606061	0.24385				0.245989	0.168627
	0.0641711	0.375882				0.241013	0.0815686
	0.0542986	0.161765				0.254902	0.135948
	0.0606061	0.359358				0.271836	0.130392
	0.057041	0.182086				0.0819964	0.0662309
	0.0573152	0.48733				0.0891266	0.0906318
	0.0512821	0.188235				0.171123	0.137255
	0.0588235	0.120588				0.183007	0.0655972
	0.0522876	0.0970588				0.101307	0.0784314
	0.0555556	0.114706				0.35866	0.183878
	0.0603318	0.194118				0.103387	0.205882
	0.139037	0.172941				0.104575	0.0705882
	0.0620915	0.135294				0.175654	0.0784314
	0.0555556	0.227808				0.0588235	0.0690196
	0.057041	0.151765				0.0944742	0.0627451
	0.0573152	0.382127				0.0620915	0.0745098
	0.0606061	0.189305				0.127451	0.0906318
	0.0542986	0.135294				0.0588235	0.0658824
	0.0555556	0.227808				0.203209	0.0998218
	0.0653595	0.308021				0.0980392	0.0564706
	0.0603318	0.222794				0.0620915	0.0598931
	0.0512821	0.127941				0.133987	0.0941176
	0.0522876	0.178075				0.114379	0.111547
	0.0588235	0.23984				0.27451	0.145098
	0.0641711	0.742781				0.172014	0.0836601
	0.146168	0.512647				0.0915033	0.0627451
	0.0588235	0.218182				0.0819964	0.0697168
	0.0620915	0.111765				0.057041	0.0627451
	0.0606061	0.232353				0.0926916	0.117647
	0.0606061	0.202139				0.558824	0.243137
	0.0606061	0.500535				0.215686	0.0855615
	0.0620915	0.293439				0.0588235	0.12549
	0.0606061	0.374599				0.0677362	0.0862745
	0.0588235	0.162896				0.175579	0.14902
	0.0641711	0.319853				0.0677362	0.0697168
	0.0653595	0.275735				0.0751634	0.191373
	0.312909	0.162896				0.150327	0.144314
	0.0588235	0.363801				0.169935	0.149891
	0.0606061	0.141912				0.222222	0.100392
	0.0677362	0.478677				0.137255	0.0705882
	0.0588235	0.219225				0.281046	0.139434
	0.0588235	0.388235				0.243464	0.134902
	0.0620915	0.271324				0.0713012	0.104575
	0.0606061	0.270588				0.19281	0.0862745
	0.057041	0.328676				0.133987	0.0815686
	0.057041	0.272727				0.0816994	0.119216
	0.0588235	0.336096				0.127451	0.0862745
	0.0555556	0.271493				0.0784314	0.0784314
	0.0555556	0.225401				0.180556	0.0627451
	0.178253	0.283824				0.312092	0.128976
	0.0588235	0.295187				0.0641711	0.0705882
	0.0841503	0.260634				0.0751634	0.132549
	0.223856	0.194118				0.103387	0.0836601
	0.0677362	0.344118				0.173203	0.0888889
	0.0641711	0.435294				0.163993	0.0969697
	0.208333	0.170053				0.106952	0.156863
	0.0677362	0.302941				0.0641711	0.0784314
	0.0606061	0.155882				0.0816994	0.0752941
	0.0588235	0.173756				0.183007	0.0878431
	0.0677362	0.288235				0.257353	0.0941176
	0.0588235	0.265441				0.0751634	0.0909804
	0.0555556	0.126471				0.0819964	0.0766885
	0.0588235	0.205348				0.153595	0.0878431
	0.0653595	0.21991				0.0686275	0.0784314
	0.0620915	0.469412				0.2959	0.141176
	0.0641711	0.35				0.199346	0.134205
	0.0555556	0.407487				0.0819964	0.0627451
	0.0677362	0.570588				0.171569	0.100392
	0.0588235	0.510407				0.117647	0.075817
	0.0555556	0.197511				0.218954	0.134902
	0.196078	0.222624				0.0588235	0.054902
	0.0555556	0.122172				0.114379	0.112941
	0.0606061	0.255882				0.0686275	0.108378
	0.0713012	0.277941				0.0620915	0.0713012
	0.153595	0.253476				0.214052	0.10719
	0.0555556	0.0930481				0.135472	0.11451
	0.0620915	0.415385				0.226307	0.0941176
	0.0620915	0.469683				0.0653595	0.0810457
	0.0555556	0.214973				0.0713012	0.0884135
	0.0555556	0.200905				0.211161	0.0969697
	0.0641711	0.281618				0.0915033	0.0784314
	0.0620915	0.282353				0.0666667	0.0662309
	0.0555556	0.279144				0.16585	0.0827095
	0.0522876	0.114706				0.227124	0.109804
	0.0811052	0.236471				0.0898693	0.0972549
	0.0555556	0.301604				0.254085	0.127451
	0.169935	0.257919				0.217469	0.142602
	0.0606061	0.217647				0.104575	0.0721569
	0.057041	0.388235				0.0718954	0.0912656
	0.0588235	0.244344				0.110517	0.0878431
	0.0588235	0.293213				0.0748663	0.116078
	0.0555556	0.238914				0.171123	0.116934
	0.0555556	0.220588				0.503268	0.134046
	0.0620915	0.184615				0.104575	0.0684492
	0.0620915	0.259664				0.169935	0.0941176
	0.0620915	0.478604				0.0841503	0.0969697
	0.057041	0.166845				0.0947713	0.109804
	0.0998218	0.472941				0.0926916	0.0627451
	0.057041	0.138235				0.0606061	0.122004
	0.057041	0.147594				0.133987	0.0770054
	0.0606061	0.158824				0.0620915	0.0598931
	0.0606061	0.368824				0.189543	0.0888889
	0.0555556	0.111555				0.168929	0.0969697
	0.0588235	0.183529				0.142602	0.153377
	0.0588235	0.407773				0.0862745	0.101089
	0.0641711	0.535829				0.117647	0.110517
	0.0620915	0.363235				0.11683	0.0690196
	0.0641711	0.533824				0.0882353	0.0912656
	0.0653595	0.235294				0.0751634	0.0705882
	0.0588235	0.258235				0.0748663	0.122353
	0.0606061	0.304813				0.177362	0.0855615
	0.0555556	0.129412				0.101961	0.0862745
	0.0588235	0.250453				0.0705882	0.0557734
	0.0555556	0.12				0.0718954	0.0855615
	0.0620915	0.361086				0.176471	0.0784314
	0.057041	0.120588				0.0980392	0.0763399
	0.235294	0.183655				0.205882	0.0798574
	0.0606061	0.255882				0.0620915	0.0575163
	0.0588235	0.306933				0.057041	0.0801743
	0.0588235	0.191597				0.126697	0.0969697
	0.0606061	0.214171				0.057041	0.0627451
	0.0555556	0.201681				0.137255	0.0721569
	0.0588235	0.279638				0.0849673	0.0690196
	0.057041	0.279144				0.126697	0.0713012
	0.057041	0.42				0.203209	0.128556
	0.057041	0.190126				0.187092	0.0699849
	0.0588235	0.206335				0.0620915	0.0888889
	0.0620915	0.463866				0.0620915	0.054902
	0.0555556	0.190045				0.0606061	0.0732026
	0.0555556	0.145588				0.107843	0.0713012
	0.0606061	0.368984				0.120915	0.0679739
	0.0588235	0.197899				0.0603318	0.105526
	0.0606061	0.285882				0.0849673	0.075817
	0.0588235	0.247059				0.0653595	0.0798574
	0.0555556	0.264706				0.106952	0.128342
	0.0641711	0.226471				0.120915	0.0915033
	0.057041	0.261176				0.0627451	0.0592593
	0.0555556	0.195475				0.212745	0.0775599
	0.0620915	0.333937				0.156863	0.0888889
	0.0588235	0.157805				0.0784314	0.0748115
	0.0677362	0.31123				0.0862745	0.0658824
	0.135472	0.478677				0.120915	0.0912656
	0.054902	0.128342				0.104575	0.0627451
	0.0588235	0.176471				0.0751634	0.0555053
	0.0606061	0.362567				0.133987	0.0627451
	0.057041	0.127602				0.42006	0.128342
	0.0666667	0.3				0.163399	0.0770054
	0.0705882	0.273529				0.0965309	0.0684492
	0.0606061	0.291855				0.164216	0.102674
	0.0555556	0.18364				0.0666667	0.0662309
	0.0588235	0.230091				0.0784314	0.0998218
	0.0555556	0.176471				0.0998218	0.0741533
	0.0620915	0.272978				0.0627451	0.0522876
	0.0606061	0.431674				0.114379	0.0770054
	0.0606061	0.179186				0.124183	0.0579186
	0.0627451	0.26631				0.0775401	0.0933333
	0.0627451	0.426738				0.0606061	0.122353
	0.0555556	0.264706				0.101961	0.0690196
	0.0555556	0.101471				0.107843	0.0627451
	0.0705882	0.272794				0.139216	0.087146
	0.0627451	0.275936				0.0751634	0.0579186
	0.0627451	0.129412				0.107843	0.0969697
	0.0588235	0.141176				0.284314	0.122876
	0.0620915	0.233484				0.233333	0.0976035
	0.0588235	0.209244				0.0627451	0.100392
	0.0555556	0.219031				0.0534759	0.0564706
	0.0588235	0.154751				0.124183	0.0732026
	0.0588235	0.350226				0.137255	0.0748115
	0.0677362	0.486652				0.0677362	0.104575
	0.0641711	0.252489				0.0677362	0.0653595
	0.0620915	0.347511				0.0751634	0.10719
	0.308378	0.179186				0.179739	0.075817
	0.0555556	0.172059				0.130719	0.0732026
	0.0666667	0.283088				0.163993	0.0836601
	0.0620915	0.453394				0.0748663	0.0627451
	0.0555556	0.161938				0.0882353	0.0627451
	0.0620915	0.458824				0.140523	0.0732026
	0.0620915	0.31074				0.0603318	0.0892911
	0.0588235	0.406561				0.167558	0.10719
	0.0653595	0.510407				0.0588235	0.0627451
	0.0588235	0.348529				0.111111	0.0575163
	0.0686275	0.39895				0.103387	0.0732026
	0.0666667	0.269519				0.143791	0.0810457
	0.0555556	0.342857				0.0980392	0.0627451
	0.0666667	0.385027				0.100891	0.0658824
	0.0627451	0.232353				0.153298	0.0862745
	0.0588235	0.158824				0.196078	0.0892911
	0.0641711	0.233484				0.0555556	0.054902
	0.0606061	0.206335				0.0844646	0.0627451
	0.0588235	0.206335				0.109477	0.0627451
	0.169935	0.306303				0.181818	0.075817
	0.0941176	0.131618				0.127451	0.115033
	0.0555556	0.1819				0.120098	0.0836601
	0.0627451	0.229412				0.107843	0.106184
	0.0588235	0.302083				0.0947713	0.112418
	0.0627451	0.195475				0.0882353	0.0555053
	0.0588235	0.213971				0.264706	0.0972549
	0.0641711	0.293213				0.254902	0.0941176
	0.057041	0.247059				0.0882353	0.0823529
	0.0606061	0.352941				0.0751634	0.0627451
	0.0555556	0.179902				0.164706	0.122353
	0.0588235	0.0911765				0.153595	0.0892911
	0.0606061	0.19276				0.135472	0.075817
	0.0641711	0.450679				0.130719	0.132127
	0.0641711	0.404525				0.102564	0.0699849
	0.0606061	0.327731				0.172386	0.117647
	0.0555556	0.178431				0.152941	0.0690196
	0.0555556	0.196078				0.104575	0.0705882
	0.0606061	0.190045				0.336601	0.137557
	0.0641711	0.103167				0.0748663	0.117647
	0.0534759	0.191597				0.184314	0.0847059
	0.0666667	0.078733				0.0641711	0.0847059
	0.057041	0.0923077				0.0962567	0.0771242
	0.0522876	0.15098				0.0653595	0.0601307
	0.0606061	0.111312				0.0862745	0.0690196
	0.0534759	0.127602				0.108597	0.0844646
	0.057041	0.312217				0.101961	0.0784314
	0.0606061	0.247059				0.162582	0.120664
	0.0627451	0.352941				0.235294	0.172549
	0.0998218	0.124887				0.0947713	0.0862745
	0.0666667	0.612834				0.0816994	0.175163
	0.0588235	0.156303				0.277184	0.140392
	0.0637255	0.222624				0.169935	0.0862745
	0.0606061	0.195722				0.0686275	0.054902
	0.0998218	0.127602				0.0641711	0.0784314
	0.0588235	0.223529				0.0995475	0.0784314
	0.0641711	0.200905				0.131907	0.107541
	0.0588235	0.146606				0.0686275	0.079638
	0.0588235	0.255204				0.0748663	0.0723982
	0.0666667	0.287104				0.310458	0.111011
	0.0588235	0.24902				0.18984	0.108597
	0.0588235	0.173262				0.0891266	0.0679739
	0.0555556	0.186765				0.206863	0.0878431
	0.0588235	0.491177				0.0828877	0.0772247
	0.106952	0.149321				0.0819964	0.106184
	0.0627451	0.20905				0.100357	0.0627451
	0.147059	0.111765				0.0998218	0.108597
	0.0606061	0.461538				0.0588235	0.0603318
	0.0588235	0.332353				0.0855615	0.0820513
	0.0606061	0.146606				0.0588235	0.079638
	0.057041	0.301357				0.0766488	0.0699849
	0.0555556	0.239216				0.188948	0.0684492
	0.0627451	0.343382				0.0620915	0.0723982
	0.0606061	0.228054				0.139037	0.0820513
	0.0627451	0.190045				0.0926916	0.0627451
	0.0606061	0.241629				0.121212	0.0684492
	0.0606061	0.229412				0.0653595	0.106184
	0.117647	0.147059				0.103387	0.0555053
	0.0588235	0.252674				0.0823529	0.0690196
	0.0627451	0.245701				0.057041	0.0653595
	0.0588235	0.164706				0.0627451	0.0721569
	0.0606061	0.423529				0.150327	0.0723982
	0.0588235	0.166387				0.130719	0.0850679
	0.0606061	0.456109				0.0784314	0.0627451
	0.0588235	0.324064				0.0926916	0.0772247
	0.0627451	0.291177				0.219608	0.122353
	0.0588235	0.258824				0.107843	0.0832579
	0.0641711	0.223529				0.0862745	0.0690196
	0.0588235	0.158824				0.0606061	0.0844646
	0.0588235	0.231016				0.103387	0.0699849
	0.106952	0.170588				0.121212	0.0777778
	0.0606061	0.249095				0.101961	0.08
	0.0606061	0.290498				0.0653595	0.0917044
	0.0627451	0.141176				0.227124	0.0989442
	0.0641711	0.237647				0.139037	0.0969697
	0.0588235	0.157219				0.312745	0.138039
	0.0588235	0.279832				0.107843	0.0772247
	0.0627451	0.176471				0.19281	0.115837
	0.0641711	0.420784				0.149733	0.159715
	0.057041	0.281674				0.101307	0.0868778
	0.0627451	0.157785				0.0748663	0.0705882
	0.057041	0.0977376				0.0941176	0.0815686
	0.0627451	0.127602				0.231373	0.112941
	0.054902	0.390642				0.228758	0.103771
	0.0588235	0.197059				0.0627451	0.0752941
	0.057041	0.390588				0.192513	0.102674
	0.054902	0.253476				0.117647	0.081448
	0.0606061	0.222941				0.0686275	0.0868778
	0.0588235	0.481283				0.0748663	0.0675716
	0.121212	0.127451				0.142602	0.0627451
	0.0588235	0.211765				0.180392	0.116078
	0.0534759	0.172398				0.101961	0.0752941
	0.0588235	0.173262				0.0606061	0.106184
	0.0588235	0.277602				0.0653595	0.0627451
	0.0588235	0.455882				0.0641711	0.0844646
	0.0627451	0.338235				0.166667	0.108597
	0.057041	0.195294				0.12549	0.0784314
	0.0606061	0.322549				0.124183	0.0965309
	0.0606061	0.247059				0.228164	0.0915033
	0.0627451	0.411765				0.0606061	0.0537815
	0.057041	0.371946				0.0606061	0.0627451
	0.0541889	0.257255				0.133987	0.0772247
	0.0557734	0.269608				0.160131	0.103771
	0.0484849	0.216471				0.156863	0.0963586
	0.0557734	0.152941				0.130719	0.0989442
	0.0627451	0.258824				0.0784314	0.0582633
	0.0522876	0.172549				0.0882353	0.0579186
	0.0596078	0.298911				0.121212	0.0844646
	0.0658824	0.396078				0.211765	0.162567
	0.0533333	0.205664				0.101307	0.0989442
	0.0501961	0.205664				0.0748663	0.064986
	0.0533333	0.535076				0.142602	0.0772247
	0.0564706	0.298911				0.219608	0.102674
	0.052549	0.258824				0.0998218	0.0675716
	0.0501961	0.122004				0.146168	0.079638
	0.0513369	0.301699				0.160428	0.0820513
	0.0533333	0.227451				0.0882353	0.094721
	0.0470588	0.156863				0.0926916	0.0560224
	0.0533333	0.421786				0.0784314	0.0627451
	0.0596078	0.454902				0.236928	0.130317
	0.0662309	0.407843				0.143791	0.103771
	0.0596078	0.35207				0.0819964	0.0912656
	0.0564706	0.25098				0.0882353	0.0844646
	0.0513369	0.25098				0.117647	0.0851541
	0.0564706	0.379956				0.0522876	0.0555053
	0.0533333	0.378214				0.140523	0.0820513
	0.0684492	0.32				0.0606061	0.0732026
	0.0501961	0.153377				0.0855615	0.0582633
	0.0501961	0.188235				0.0641711	0.0896359
	0.0827095	0.122353				0.356863	0.122638
	0.0596078	0.362527				0.0980392	0.106667
	0.0596078	0.408715				0.0606061	0.0761905
	0.0658824	0.44183				0.16934	0.0806723
	0.0470588	0.153377				0.0713012	0.0675716
	0.148307	0.203922				0.276292	0.079638
	0.0533333	0.407843				0.101961	0.0906318
	0.0533333	0.446187				0.0666667	0.127903
	0.0564706	0.366013				0.0855615	0.115837
	0.0541889	0.266667				0.259358	0.0965309
	0.0564706	0.307625				0.0862745	0.247415
	0.0501961	0.327669				0.0666667	0.0601307
	0.0484849	0.225882				0.0820856	0.0868778
	0.0488017	0.113725				0.206774	0.0888889
	0.0533333	0.191721				0.0748663	0.053092
	0.0501961	0.195207				0.245989	0.103771
	0.0470588	0.332898				0.106952	0.0784314
	0.0533333	0.383442				0.057041	0.0555053
	0.0533333	0.191176				0.0784314	0.0598931
	0.0564706	0.189107				0.0705882	0.108597
	0.0541889	0.207059				0.313725	0.0874812
	0.244706	0.188235				0.167558	0.382175
	0.0627451	0.508933				0.0941176	0.0575163
	0.0596078	0.403922				0.121212	0.28164
	0.0470588	0.240196				0.0677362	0.0579186
	0.0564706	0.384314				0.0941176	0.0917044
	0.0456328	0.198431				0.0901961	0.111011
	0.0470588	0.101089				0.194118	0.109804
	0.0522876	0.196078				0.185294	0.108061
	0.0488017	0.208824				0.181818	0.0941177
	0.0564706	0.212636				0.101961	0.299465
	0.0564706	0.295425				0.103387	0.0675716
	0.0533333	0.25817				0.178253	0.115837
	0.0627451	0.43573				0.176471	0.111547
	0.0522876	0.121569				0.145098	0.0844646
	0.0533333	0.346841				0.0627451	0.0855615
	0.0501961	0.116993				0.054902	0.053092
	0.0522876	0.115033				0.0748663	0.0575163
	0.0658824	0.282353				0.0745098	0.053092
	0.0533333	0.317211				0.172549	0.116221
	0.0533333	0.396078				0.0606061	0.0820513
	0.0627451	0.345098				0.0666667	0.054902
	0.0501961	0.254466				0.139037	0.141176
	0.0501961	0.223094				0.0666667	0.0836601
	0.0627451	0.271895				0.133333	0.124064
	0.0488017	0.12549				0.150624	0.0705882
	0.0564706	0.257081				0.0862745	0.053092
	0.0462745	0.110675				0.0690196	0.0627451
	0.0557734	0.184749				0.191373	0.12549
	0.0488017	0.101961				0.0770054	0.0690196
	0.0470588	0.205664				0.106667	0.0815686
	0.0470588	0.12549				0.118519	0.0784314
	0.0501961	0.282353				0.0697168	0.0972549
	0.0533333	0.29281				0.0627451	0.0658824
	0.0470588	0.132462				0.101089	0.087146
	0.0533333	0.156863				0.100392	0.0784314
	0.0501961	0.152505				0.122638	0.0784314
	0.0596078	0.247495				0.105526	0.0878431
	0.0592593	0.432244				0.198693	0.152941
	0.0522876	0.115033				0.34795	0.122353
	0.0533333	0.151634				0.203922	0.178824
	0.0501961	0.156863				0.0505447	0.0980392
	0.0533333	0.294553				0.114082	0.131765
	0.0522876	0.198693				0.0470588	0.0658824
	0.0533333	0.189978				0.12549	0.2
	0.0501961	0.240523				0.0906318	0.0705882
	0.0533333	0.257952				0.151159	0.216471
	0.0501961	0.306754				0.0513369	0.116078
	0.0557734	0.47756				0.379323	0.178824
	0.0557734	0.188235				0.057041	0.112941
	0.0596078	0.658824				0.123137	0.0854902
	0.0533333	0.266667				0.147451	0.0878431
	0.0501961	0.219608				0.0484849	0.0658824
	0.0533333	0.306754				0.124777	0.0658824
	0.0501961	0.230065				0.119786	0.138039
	0.0596078	0.264924				0.132462	0.0732026
	0.0522876	0.16732				0.153725	0.0956863
	0.0439216	0.212636				0.168271	0.0941176
	0.0533333	0.334641				0.0784314	0.0784314
	0.0501961	0.257952				0.135948	0.0976035
	0.0533333	0.421786				0.154011	0.109804
	0.0470588	0.216122				0.222745	0.106667
	0.0557734	0.338126				0.131194	0.106667
	0.0470588	0.177778				0.132462	0.103529
	0.0533333	0.205664				0.0592593	0.0705882
	0.0592593	0.282353				0.0815686	0.0784314
	0.0592593	0.503922				0.103529	0.0690196
	0.0533333	0.26841				0.181264	0.0721569
	0.0627451	0.271895				0.11123	0.0980392
	0.0522876	0.464488				0.136471	0.0909804
	0.0596078	0.397386				0.089697	0.0690196
	0.0533333	0.533333				0.148307	0.106667
	0.0501961	0.181264				0.102674	0.103529
	0.0522876	0.128976				0.0655972	0.178824
	0.0557734	0.235294				0.177778	0.0941176
	0.0564706	0.338126				0.0658824	0.0658824
	0.0596078	0.296296				0.0598931	0.0627451
	0.0541177	0.189107				0.160784	0.0878431
	0.0522876	0.170806				0.0596078	0.0784314
	0.0488017	0.145534				0.0941176	0.0690196
	0.0501961	0.195207				0.0827095	0.0909804
	0.0522876	0.12549				0.122638	0.144314
	0.156863	0.376471				0.0596078	0.0690196
	0.0501961	0.191721				0.0766885	0.0801743
	0.0564706	0.390414				0.244706	0.138039
	0.0501961	0.0878431				0.587094	0.188235
	0.0533333	0.191547				0.247495	0.129412
	0.0533333	0.20915				0.0627451	0.0784314
	0.0501961	0.338126				0.131765	0.0690196
	0.0564706	0.439216				0.110873	0.0941176
	0.0627451	0.411329				0.129768	0.0721569
	0.0501961	0.202179				0.0941176	0.0886274
	0.0522876	0.149891				0.122638	0.0801743
	0.0662309	0.31024				0.151159	0.0941176
	0.0533333	0.20915				0.0801743	0.0705882
	0.0658824	0.303268				0.219608	0.16
	0.0627451	0.369499				0.171123	0.0909804
	0.0784314	0.662309				0.0564706	0.104575
	0.0501961	0.395643				0.0972549	0.0690196
	0.0592593	0.202179				0.154011	0.0976035
	0.0522876	0.215251				0.0752941	0.0941176
	0.0564706	0.454902				0.227451	0.119216
	0.0564706	0.213333				0.0941176	0.0906318
	0.0592593	0.293682				0.0770054	0.0847059
	0.0533333	0.304139				0.156863	0.177778
	0.0564706	0.22658				0.12549	0.156863
	0.0592593	0.170806				0.131194	0.13098
	0.0592593	0.284096				0.143529	0.111547
	0.0439216	0.139434				0.285205	0.139434
	0.0627451	0.247495				0.256685	0.128976
	0.0557734	0.205664				0.136898	0.128976
	0.0533333	0.3939				0.0658824	0.0901961
	0.0662309	0.481046				0.0827095	0.0627451
	0.0627451	0.311983				0.162567	0.132462
	0.0592593	0.60305				0.238431	0.118519
	0.0533333	0.557734				0.0713012	0.0627451
	0.0501961	0.212636				0.179608	0.121569
	0.0658824	0.74597				0.057041	0.118519
	0.0522876	0.542048				0.200784	0.103529
	0.0501961	0.153725				0.108378	0.205664
	0.0627451	0.308497				0.0972549	0.122004
	0.0557734	0.233551				0.145455	0.100392
	0.0627451	0.217865				0.0798574	0.0697168
	0.0501961	0.306754				0.0847059	0.0941176
	0.0557734	0.154248				0.131194	0.108061
	0.0533333	0.230065				0.122638	0.0976035
	0.0470588	0.207407				0.211765	0.172549
	0.0564706	0.359041				0.0470588	0.0662309
	0.0470588	0.32				0.0884135	0.108061
	0.0564706	0.427015				0.0969697	0.119216
	0.0501961	0.275381				0.109804	0.0941176
	0.0533333	0.216122				0.166275	0.0906318
	0.0564706	0.298039				0.13975	0.0836601
	0.0488017	0.170806				0.151159	0.128627
	0.0557734	0.264924				0.0501961	0.109804
	0.0501961	0.122004				0.0827095	0.0766885
	0.0564706	0.26841				0.181818	0.0972549
	0.115033	0.279739				0.416399	0.109804
	0.0557734	0.19695				0.273797	0.166275
	0.0470588	0.288627				0.11123	0.0972549
	0.0488017	0.0976035				0.219608	0.12549
	0.0533333	0.178824				0.259537	0.0815686
	0.0557734	0.345098				0.0972549	0.113725
	0.0501961	0.247495				0.0905526	0.0972549
	0.0522876	0.177778				0.0721569	0.0627451
	0.13098	0.31024				0.108378	0.0766885
	0.0564706	0.191721				0.105526	0.0662309
	0.0564706	0.296296				0.13975	0.141176
	0.0557734	0.278867				0.0470588	0.087146
	0.16	0.149891				0.0513369	0.0917647
	0.0564706	0.250109				0.123351	0.0941176
	0.0690196	0.22902				0.0891266	0.0596078
	0.0501961	0.29281				0.289483	0.149891
	0.0592593	0.237037				0.102674	0.0836601
	0.0564706	0.322353				0.0627451	0.0784314
	0.0501961	0.446187				0.231016	0.132462
	0.106667	0.118519				0.0627451	0.0941176
	0.0627451	0.404357				0.171123	0.103529
	0.0557734	0.273638				0.119786	0.0836601
	0.0557734	0.132462				0.0884135	0.0906318
	0.0488017	0.110675				0.0484849	0.0627451
	0.0501961	0.284967				0.28164	0.115033
	0.0564706	0.401569				0.123137	0.109804
	0.0658824	0.25098				0.102674	0.115033
	0.0501961	0.153377				0.114082	0.0909804
	0.0596078	0.216471				0.131907	0.0878431
	0.0470588	0.163834				0.12549	0.112941
	0.0470588	0.212636				0.313725	0.169935
	0.0557734	0.189978				0.10902	0.0941176
	0.0522876	0.163834				0.173975	0.0972549
	0.0557734	0.28061				0.0827095	0.0627451
	0.0627451	0.254466				0.159715	0.133333
	0.0557734	0.299782				0.148307	0.109804
	0.0662309	0.303268				0.0470588	0.0596078
	0.0596078	0.438431				0.288057	0.337255
	0.0564706	0.355556				0.124706	0.0941176
	0.0501961	0.400871				0.0941176	0.122353
	0.0592593	0.221351				0.105526	0.0815686
	0.0522876	0.163834				0.103387	0.163834
	0.0488017	0.214379				0.231729	0.153377
	0.0470588	0.191721				0.151159	0.0941176
	0.0488017	0.203922				0.169412	0.106667
	0.0592593	0.291765				0.0909804	0.0980392
	0.0522876	0.225708				0.171123	0.0941176
	0.0627451	0.348584				0.181105	0.104575
	0.0522876	0.142919				0.0721569	0.0658824
	0.0501961	0.401634				0.0501961	0.0823529
	0.0533333	0.498039				0.120784	0.129412
	0.0557734	0.20915				0.157647	0.115033
	0.0533333	0.128976				0.166275	0.0766885
	0.0533333	0.232157				0.0541889	0.134902
	0.0596078	0.303529				0.0909804	0.106667
	0.0557734	0.289412				0.0905526	0.0752941
	0.0533333	0.373246				0.11123	0.0721569
	0.0522876	0.28549				0.147451	0.0941176
	0.0488017	0.198693				0.12549	0.0752941
	0.0557734	0.308235				0.102674	0.150588
	0.0533333	0.345098				0.0684492	0.103529
	0.0501961	0.403486				0.0655972	0.16
	0.0766885	0.432157				0.181961	0.117647
	0.0592593	0.360784				0.0541889	0.0627451
	0.0592593	0.288627				0.0501961	0.0878431
	0.0557734	0.188235				0.0690196	0.101089
	0.0522876	0.24				0.0501961	0.0941176
	0.0564706	0.367059				0.142602	0.0906318
	0.0488017	0.122353				0.0909804	0.0901961
	0.0592593	0.351373				0.0513369	0.0878431
	0.0592593	0.461176				0.0972549	0.0721569
	0.0557734	0.197647				0.0484849	0.0732026
	0.0662309	0.362353				0.156863	0.143791
	0.0627451	0.291939				0.217469	0.0815686
	0.0488017	0.0941176				0.0784314	0.0815686
	0.0557734	0.112941				0.116934	0.111547
	0.0596078	0.260392				0.117298	0.132462
	0.106667	0.203922				0.12549	0.111547
	0.0627451	0.310588				0.0596078	0.0815686
	0.0592593	0.331765				0.396435	0.0941176
	0.0662309	0.505098				0.0598931	0.0801743
	0.0596078	0.359913				0.114082	0.124619
	0.0592593	0.232157				0.0655972	0.0732026
	0.0488017	0.244706				0.121925	0.0976035
	0.0517647	0.420044				0.0827095	0.0906318
	0.0697168	0.708235				0.122638	0.0941176
	0.0501961	0.398257				0.299465	0.16732
	0.0596078	0.419608				0.233868	0.138039
	0.0564706	0.411329				0.122353	0.0976035
	0.0766885	0.386928				0.0684492	0.0732026
	0.0592593	0.538824				0.0770054	0.0941176
	0.0522876	0.260392				0.0855615	0.0836601
	0.0522876	0.282353				0.273797	0.128976
	0.0557734	0.261438				0.0427807	0.0439216
	0.0697168	0.310588				0.0884135	0.0596078
	0.0522876	0.32				0.106667	0.0976035
	0.0627451	0.420392				0.12549	0.0976035
	0.0470588	0.230065				0.160428	0.108061
	0.0522876	0.200784				0.0564706	0.104575
	0.0592593	0.363922				0.109804	0.0941176
	0.0557734	0.210196				0.0513369	0.108932
	0.0592593	0.301176				0.0627451	0.0862745
	0.0533333	0.29281				0.0770054	0.0732026
	0.0592593	0.306754				0.185383	0.188235
	0.0501961	0.118431				0.0456328	0.0801743
	0.0784314	0.202179				0.0941176	0.0941176
	0.0522876	0.184749				0.134046	0.118519
	0.0522876	0.32549				0.0627451	0.0697168
	0.0470588	0.0878431				0.0884135	0.108061
	0.0488017	0.0909804				0.114082	0.151634
	0.0564706	0.475294				0.127629	0.0836601
	0.0564706	0.386928				0.0564706	0.0662309
	0.0522876	0.191373				0.0484849	0.0906318
	0.0533333	0.263529				0.170806	0.121895
	0.0596078	0.338824				0.162092	0.0960784
	0.0488017	0.0976035				0.114082	0.111547
	0.0488017	0.115033				0.0969697	0.108378
	0.0564706	0.251765				0.145455	0.0884135
	0.0592593	0.498475				0.128976	0.105882
	0.0557734	0.28				0.149891	0.103529
	0.0522876	0.213333				0.168271	0.162353
	0.0522876	0.195207				0.216756	0.105098
	0.0557734	0.169412				0.0969697	0.102745
	0.0488017	0.122353				0.0427807	0.0766885
	0.0522876	0.176471				0.0798574	0.0815686
	0.0522876	0.254118				0.0941176	0.135948
	0.0522876	0.147451				0.144662	0.0847059
	0.0522876	0.233115				0.106952	0.104575
	0.0488017	0.177778				0.102674	0.101089
	0.0522876	0.25098				0.122638	0.144662
	0.0627451	0.291765				0.0557734	0.0823529
	0.0522876	0.19451				0.0513369	0.0836601
	0.0522876	0.210196				0.162567	0.087146
	0.0627451	0.198693				0.136898	0.115033
	0.0658824	0.299782				0.0855615	0.0941176
	0.0557734	0.181373				0.156863	0.247495
	0.0564706	0.41098				0.131194	0.111547
	0.0627451	0.439216				0.103387	0.12549
	0.0557734	0.257255				0.193939	0.184749
	0.0627451	0.486275				0.136898	0.0847059
	0.0592593	0.300654				0.185383	0.170806
	0.0592593	0.338126				0.108378	0.0827095
	0.0522876	0.213333				0.0770054	0.106667
	0.0627451	0.19451				0.0972549	0.107015
	0.0588235	0.144314				0.0912656	0.0878431
	0.0592593	0.508235				0.0439216	0.087146
	0.0557734	0.796863				0.0655972	0.0815686
	0.0627451	0.32				0.0658824	0.087146
	0.0488017	0.0847059				0.114082	0.117647
	0.0592593	0.282353				0.114082	0.100566
	0.0732026	0.303529				0.111547	0.129412
	0.0557734	0.156863				0.0972549	0.122004
	0.0627451	0.289412				0.0564706	0.173333
	0.0592593	0.264924				0.0855615	0.0941176
	0.0592593	0.263529				0.0598931	0.128627
	0.0488017	0.180392				0.0627451	0.0721569
	0.0557734	0.16				0.0690196	0.108061
	0.0592593	0.43573				0.0741533	0.0627451
	0.0501961	0.238431				0.135948	0.12549
	0.0592593	0.379956				0.345811	0.131765
	0.0557734	0.131765				0.136898	0.109804
	0.0522876	0.28549				0.109804	0.12549
	0.0557734	0.20549				0.0596078	0.0732026
	0.0596078	0.292549				0.0453159	0.0705882
	0.0509804	0.112941				0.0741533	0.0784314
	0.0596078	0.439216				0.185383	0.174902
	0.0662309	0.244009				0.0501961	0.115033
	0.0592593	0.561569				0.0484849	0.0972549
	0.0522876	0.384314				0.0533333	0.0564706
	0.0557734	0.26841				0.0798574	0.0721569
	0.0496732	0.179608				0.0541889	0.0831373
	0.0522876	0.2				0.0912656	0.0847059
	0.0533333	0.263529				0.204635	0.137255
	0.0592593	0.294902				0.176114	0.156863
	0.0557734	0.210196				0.0941176	0.103529
	0.0488017	0.12549				0.0484849	0.0690196
	0.0564706	0.197647				0.057041	0.0732026
	0.0662309	0.403922				0.197504	0.111547
	0.0533333	0.489412				0.0470588	0.087146
	0.0522876	0.268235				0.0770054	0.0815686
	0.0732026	0.687843				0.0855615	0.139434
	0.0522876	0.147451				0.0912656	0.148307
	0.0596078	0.28549				0.103529	0.087146
	0.0592593	0.166275				0.200784	0.0941176
	0.054902	0.199216				0.22246	0.173975
	0.0533333	0.270588				0.211052	0.128627
	0.0557734	0.533333				0.0713012	0.0697168
	0.0557734	0.257255				0.156863	0.0721569
	0.0658824	0.76				0.154011	0.138039
	0.0533333	0.417255				0.0847059	0.12549
	0.0592593	0.197647				0.19451	0.169412
	0.0697168	0.508932				0.0456328	0.0847059
	0.0592593	0.379608				0.103529	0.0976035
	0.0627451	0.407843				0.156863	0.129055
	0.0557734	0.22902				0.0798574	0.0627451
	0.0557734	0.235294				0.119358	0.0784314
	0.0509804	0.12549				0.232442	0.122353
	0.0592593	0.185098				0.177778	0.129412
	0.0732026	0.885403				0.0484849	0.100392
	0.0522876	0.166275				0.128342	0.0842068
	0.0697168	0.734118				0.127629	0.114082
	0.0627451	0.432941				0.112941	0.119216
	0.0627451	0.310588				0.0909804	0.139434
	0.0501961	0.25098				0.0884135	0.0596078
	0.0627451	0.498824				0.0655972	0.12549
	0.111547	0.112941				0.0724183	0.114052
	0.0592593	0.23451				0.0684492	0.0662309
	0.0658824	0.370767				0.515508	0.184314
	0.0588235	0.154011				0.0878431	0.0909804
	0.0501961	0.154724				0.0801743	0.121569
	0.0557734	0.218824				0.114082	0.0721569
	0.0564706	0.374728				0.159929	0.156863
	0.0488017	0.238859				0.109804	0.122353
	0.0596078	0.239572				0.193939	0.171678
	0.0501961	0.142602				0.216756	0.138039
	0.0533333	0.176827				0.0470588	0.0885403
	0.0470588	0.172549				0.0872727	0.138039
	0.0533333	0.198217				0.114082	0.146667
	0.0627451	0.602353				0.12451	0.108061
	0.0627451	0.541176				0.0855615	0.0801743
	0.0557734	0.182745				0.13098	0.106667
	0.0732026	0.724421				0.0998218	0.119216
	0.054902	0.11123				0.102674	0.0855615
	0.0697168	0.278075				0.139434	0.0836601
	0.0533333	0.379956				0.0784314	0.0941176
	0.0662309	0.721569				0.0855615	0.0972549
	0.0564706	0.23672				0.0855615	0.0713012
	0.0533333	0.171123				0.105882	0.0941176
	0.0627451	0.357932				0.057041	0.128342
	0.0488017	0.269804				0.0884135	0.0770054
	0.0533333	0.259537				0.0690196	0.0815686
	0.0533333	0.248128				0.122638	0.0972549
	0.0470588	0.137611				0.126916	0.0815686
	0.0564706	0.290909				0.11836	0.0909804
	0.0533333	0.32854				0.0741533	0.0827095
	0.0488017	0.192513				0.186096	0.153725
	0.0557734	0.367059				0.0484849	0.0784314
	0.0501961	0.145534				0.106667	0.0909804
	0.0533333	0.282353				0.131194	0.0713012
	0.0488017	0.207059				0.131194	0.145882
	0.0557734	0.165419				0.0969697	0.0941176
	0.0488017	0.188235				0.168271	0.0855615
	0.0592593	0.248841				0.349376	0.158431
	0.0501961	0.165419				0.135686	0.112941
	0.0557734	0.367059				0.0784314	0.0766885
	0.0533333	0.231016				0.0627451	0.0847059
	0.0501961	0.182531				0.0784314	0.0941176
	0.054902	0.108378				0.0884135	0.0572549
	0.0439216	0.210196				0.108378	0.0855615
	0.0533333	0.216756				0.114082	0.11123
	0.0752941	0.239572				0.0713012	0.0684492
	0.0470588	0.327986				0.0862745	0.101961
	0.0627451	0.288057				0.12549	0.116078
	0.0596078	0.401426				0.0741533	0.0969697
	0.0592593	0.260392				0.196791	0.141176
	0.0557734	0.207059				0.163137	0.0909804
	0.0470588	0.0912656				0.119216	0.140392
	0.0627451	0.31943				0.128342	0.108378
	0.0627451	0.288057				0.154011	0.122353
	0.0533333	0.228877				0.249412	0.166275
	0.0522876	0.13975				0.0884135	0.11123
	0.0488017	0.195294				0.179679	0.0969697
	0.0522876	0.213333				0.116934	0.11123
	0.0557734	0.23672				0.131765	0.116078
	0.0522876	0.0941176				0.0721569	0.0741533
	0.0522876	0.436078				0.054902	0.0557734
	0.0557734	0.332549				0.109804	0.0752941
	0.0533333	0.272941				0.103529	0.0596078
	0.0533333	0.21533				0.0684492	0.0655972
	0.0588235	0.152585				0.165419	0.100392
	0.0501961	0.174292				0.0941176	0.119786
	0.0488017	0.144314				0.100535	0.0969697
	0.0564706	0.284967				0.225312	0.106667
	0.0501961	0.1918				0.179521	0.132462
	0.0588235	0.154011				0.133333	0.0784314
	0.0470588	0.150588				0.199644	0.19451
	0.0530719	0.31634				0.0798574	0.0770054
	0.0596078	0.304314				0.0721569	0.144314
	0.0517647	0.285205				0.0832086	0.122353
	0.0470588	0.106667				0.0684492	0.0690196
	0.0488017	0.144314				0.0745098	0.0906318
	0.0533333	0.380749				0.0541889	0.153725
	0.0501961	0.165419				0.0533333	0.0878431
	0.0564706	0.232442				0.0855615	0.0878431
	0.0501961	0.165419				0.0541889	0.113725
	0.0501961	0.165419				0.0666667	0.0557734
	0.0522876	0.116078				0.136898	0.0909804
	0.0533333	0.22902				0.159715	0.138824
	0.0557734	0.171123				0.0909804	0.0541889
	0.0501961	0.181961				0.0470588	0.0721569
	0.0522876	0.145169				0.114082	0.0847059
	0.0522876	0.419394				0.0627451	0.0721569
	0.0662309	0.185882				0.103529	0.150588
	0.0470588	0.253832				0.141176	0.185098
	0.0533333	0.313725				0.0741533	0.0752941
	0.0588235	0.105526				0.0627451	0.0684492
	0.0488017	0.207059				0.116863	0.109804
	0.0488017	0.200891				0.165419	0.103529
	0.0488017	0.16732				0.0855615	0.0878431
	0.0662309	0.434938				0.280784	0.173975
	0.0627451	0.294118				0.145455	0.0878431
	0.0541177	0.232977				0.119786	0.134902
	0.0533333	0.193464				0.25098	0.150588
	0.0627451	0.338562				0.0564706	0.0658824
	0.0557734	0.143791				0.196078	0.11123
	0.0564706	0.326144				0.0823529	0.0836601
	0.0533333	0.316993				0.17754	0.131765
	0.0501961	0.151634				0.191373	0.108378
	0.0564706	0.216993				0.0721569	0.0847059
	0.0488017	0.105526				0.112745	0.0976035
	0.0522876	0.338824				0.128627	0.0770054
	0.0571678	0.211765				0.134046	0.156863
	0.0501961	0.188235				0.223529	0.104575
	0.0522876	0.293761				0.0798574	0.0784314
	0.0522876	0.11123				0.150588	0.112941
	0.0522876	0.245098				0.0501961	0.109804
	0.0662309	0.219608				0.106667	0.0884135
	0.0627451	0.188235				0.198039	0.0847059
	0.0522876	0.305169				0.188235	0.0836601
	0.0592593	0.337255				0.113725	0.0976035
	0.0588235	0.446346				0.119786	0.0854902
	0.0557734	0.203922				0.0980392	0.0658824
	0.0522876	0.263102				0.0541889	0.0752941
	0.0522876	0.334118				0.0998218	0.108235
	0.0662309	0.28549				0.178824	0.0998218
	0.0596078	0.198693				0.2082	0.152941
	0.0533333	0.201307				0.128342	0.134902
	0.0557734	0.248841				0.148307	0.0815686
	0.0501961	0.337255				0.128627	0.0815686
	0.0557734	0.185383				0.0501961	0.0721569
	0.0557734	0.265241				0.0627451	0.0721569
	0.0592593	0.401426				0.0941176	0.0972549
	0.0522876	0.163993				0.0533333	0.114082
	0.0522876	0.169412				0.0713012	0.0847059
	0.0439216	0.096732				0.0855615	0.185098
	0.0592593	0.200784				0.0484849	0.0941176
	0.0470588	0.0810457				0.0509804	0.106667
	0.0592593	0.262389				0.173975	0.12549
	0.0575163	0.165419				0.0909804	0.0878431
	0.0533333	0.235294				0.179679	0.166275
	0.0627451	0.450624				0.0456328	0.0847059
	0.0522876	0.148307				0.0770054	0.122353
	0.0557734	0.382353				0.0909804	0.0912656
	0.103529	0.102674				0.0909804	0.103529
	0.0592593	0.202496				0.0721569	0.107522
	0.0768627	0.116934				0.156863	0.132335
	0.116667	0.0998218				0.0564706	0.0912656
	0.0596078	0.282353				0.101961	0.106667
	0.0592593	0.416993				0.144314	0.0998218
	0.0596078	0.394118				0.0658824	0.0690196
	0.0627451	0.239572				0.122353	0.0969697
	0.0557734	0.299465				0.0658824	0.116078
	0.0501961	0.277124				0.0588235	0.0732026
	0.0557734	0.392941				0.0909804	0.0847059
	0.0557734	0.168271				0.0862745	0.0752941
	0.0596078	0.329412				0.198431	0.131907
	0.0658824	0.442068				0.0627451	0.0972549
	0.0592593	0.302317				0.204706	0.128342
	0.0522876	0.293761				0.0533333	0.0721569
	0.0557734	0.173262				0.199216	0.106667
	0.0627451	0.360784				0.0784314	0.0998218
	0.0501961	0.209626				0.139434	0.119216
	0.0522876	0.202496				0.112941	0.13975
	0.0522876	0.211765				0.0470588	0.0697168
	0.0522876	0.122876				0.0564706	0.0741533
	0.272941	0.185383				0.100392	0.0941176
	0.0522876	0.108378				0.0564706	0.0762923
	0.0488017	0.151159				0.131765	0.0909804
	0.0470588	0.12549				0.179679	0.0998218
	0.0564706	0.627451				0.16	0.147594
	0.0488017	0.13975				0.054902	0.0815686
	0.0501961	0.23268				0.100392	0.0690196
	0.0533333	0.365062				0.107451	0.100392
	0.0453159	0.17451				0.0588235	0.0662309
	0.0592593	0.231016				0.0901961	0.104575
	0.0627451	0.22246				0.0827095	0.0684492
	0.0658824	0.664052				0.134902	0.128627
	0.0766885	0.179679				0.0878431	0.0996078
	0.0941176	0.138562				0.0815686	0.102674
	0.0906318	0.245276				0.12549	0.101089
	0.0533333	0.262389				0.0690196	0.103529
	0.0627451	0.318717				0.117647	0.122638
	0.0522876	0.159715				0.203922	0.182531
	0.0705882	0.303743				0.0843137	0.0847059
	0.0557734	0.258824				0.16	0.108235
	0.0470588	0.120261				0.0784314	0.108378
	0.0564706	0.318954				0.122353	0.0941176
	0.0627451	0.16732				0.0784314	0.109804
	0.0488017	0.0998218				0.0658824	0.103529
	0.0501961	0.227451				0.203922	0.109804
	0.0501961	0.253595				0.102674	0.12549
	0.132462	0.101961				0.0658824	0.0737255
	0.0557734	0.114082				0.0878431	0.100392
	0.0592593	0.178253				0.109804	0.103529
	0.0470588	0.119216				0.106667	0.120499
	0.0592593	0.382745				0.102674	0.114082
	0.0488017	0.16				0.0541889	0.0912656
	0.0564706	0.447772				0.0501961	0.0684492
	0.0592593	0.356506				0.124777	0.0884135
	0.0501961	0.183007				0.0592593	0.0752941
	0.144314	0.096732				0.0564706	0.0798574
	0.0522876	0.244742				0.119216	0.119216
	0.0453159	0.116078				0.188235	0.148307
	0.0901961	0.13975				0.108061	0.100392
	0.0588235	0.131194				0.163137	0.119786
	0.0522876	0.135472				0.0564706	0.11123
	0.0557734	0.32549				0.0847059	0.0884135
	0.0501961	0.12549				0.0941176	0.108378
	0.0557734	0.276078				0.122353	0.12549
	0.0592593	0.4				0.0909804	0.0955437
	0.0596078	0.339869				0.109804	0.0998218
	0.0557734	0.284967				0.109804	0.108378
	0.0488017	0.138562				0.119216	0.0878431
	0.0522876	0.156078				0.0690196	0.0847059
	0.0557734	0.253832				0.0557734	0.0598931
	0.0592593	0.282353				0.213333	0.0941176
	0.0557734	0.172549				0.0522876	0.0884135
	0.0488017	0.116078				0.0921569	0.0801743
	0.0533333	0.245752				0.0766885	0.0627451
	0.0697168	0.147059				0.0823529	0.0741533
	0.0522876	0.118954				0.0658824	0.0827095
	0.0501961	0.219608				0.145098	0.131765
	0.0592593	0.177778				0.0784314	0.0721569
	0.0488017	0.120499				0.0906318	0.0976827
	0.0522876	0.141176				0.216471	0.148307
	0.0697168	0.196078				0.104575	0.0741533
	0.0470588	0.23268				0.0596078	0.0721569
	0.0557734	0.293333				0.0533333	0.0690196
	0.0557734	0.325134				0.0592593	0.0798574
	0.0522876	0.12549				0.134902	0.11123
	0.0533333	0.188235				0.138562	0.144742
	0.0501961	0.151634				0.0801743	0.12549
	0.0439216	0.0836601				0.101961	0.106667
	0.0522876	0.145455				0.119216	0.114082
	0.0557734	0.156863				0.0909804	0.0855615
	0.0557734	0.242424				0.0862745	0.0878431
	0.0488017	0.0784314				0.0745098	0.119216
	0.0522876	0.135948				0.0878431	0.0690196
	0.0566449	0.175686				0.153725	0.0969697
	0.0533333	0.308497				0.0901961	0.0906318
	0.0488017	0.103268				0.0557734	0.0815686
	0.254118	0.16732				0.0932462	0.0713012
	0.0592593	0.370054				0.0862745	0.0627451
	0.0453159	0.180392				0.166275	0.119786
	0.0522876	0.133333				0.100392	0.114082
	0.0592593	0.141176				0.185098	0.148307
	0.0522876	0.183529				0.0732026	0.0684492
	0.0557734	0.259537				0.118519	0.0941176
	0.0522876	0.347712				0.0941176	0.120499
	0.0522876	0.261438				0.132462	0.0998218
	0.0836601	0.175686				0.0972549	0.0912656
	0.0662309	0.178431				0.0972549	0.0770054
	0.0592593	0.29281				0.106667	0.169412
	0.0501961	0.130719				0.124706	0.0912656
	0.0897604	0.116078				0.103529	0.116934
	0.0596078	0.271895				0.115033	0.0855615
	0.0501961	0.287582				0.0488017	0.0684492
	0.0557734	0.258824				0.103529	0.0909804
	0.0488017	0.0941176				0.0909804	0.0713012
	0.0501961	0.185621				0.0470588	0.0770054
	0.0592593	0.109804				0.222745	0.122638
	0.257952	0.156863				0.0488017	0.0598931
	0.0592593	0.268093				0.269281	0.162567
	0.0666667	0.353654				0.129412	0.101961
	0.0627451	0.27451				0.0611111	0.0901961
	0.0557734	0.214617				0.14469	0.0901961
	0.0509804	0.140463				0.168954	0.176471
	0.0470588	0.150327				0.186928	0.133333
	0.0533333	0.115033				0.0862745	0.0901961
	0.0557734	0.166013				0.142685	0.0980392
	0.0522876	0.238431				0.334314	0.158824
	0.0488017	0.336471				0.122775	0.105882
	0.0522876	0.176471				0.0630468	0.12549
	0.0522876	0.300654				0.104248	0.105882
	0.0732026	0.370767				0.392157	0.141176
	0.0627451	0.211765				0.149321	0.12549
	0.0488017	0.117647				0.125817	0.0705882
	0.0557734	0.237433				0.0784314	0.113725
	0.0941176	0.225882				0.111438	0.0980392
	0.0705882	0.336542				0.0627451	0.054902
	0.172549	0.0993464				0.155958	0.113725
	0.0557734	0.130719				0.165774	0.0941176
	0.0592593	0.19287				0.0718954	0.14902
	0.0522876	0.302317				0.066365	0.105882
	0.0941176	0.0862745				0.168627	0.0941176
	0.0557734	0.115033				0.0597285	0.0862745
	0.0501961	0.269281				0.142685	0.101961
	0.0766885	0.134046				0.358371	0.145098
	0.0610022	0.139608				0.15098	0.0935294
	0.0488017	0.136898				0.0597285	0.0745098
	0.0488017	0.151634				0.166258	0.0862745
	0.0557734	0.128627				0.0970588	0.105882
	0.0557734	0.178824				0.172549	0.12549
	0.134641	0.112941				0.258824	0.12549
	0.0522876	0.389542				0.219281	0.0862745
	0.0557734	0.237908				0.603922	0.184314
	0.0592593	0.185621				0.079085	0.102353
	0.0488017	0.134902				0.079085	0.153922
	0.054902	0.2082				0.133007	0.109412
	0.0522876	0.226025				0.053092	0.0509804
	0.0627451	0.265359				0.0745098	0.0980392
	0.0522876	0.173975				0.283019	0.12549
	0.0522876	0.19451				0.15817	0.121569
	0.0592593	0.188235				0.125817	0.112941
	0.0522876	0.171123				0.0934641	0.0882353
	0.0488017	0.0862745				0.168954	0.0862745
	0.0522876	0.0877005				0.111438	0.172549
	0.0557734	0.311111				0.0970588	0.141176
	0.0488017	0.105526				0.252533	0.203922
	0.0509804	0.142602				0.229236	0.129412
	0.0522876	0.130719				0.179739	0.121569
	0.0557734	0.227451				0.129412	0.137647
	0.0592593	0.339394				0.104248	0.0862745
	0.0522876	0.209804				0.117647	0.0820588
	0.0592593	0.491503				0.175867	0.172549
	0.0666667	0.527629				0.0597285	0.101961
	0.0522876	0.13975				0.0683007	0.101961
	0.054902	0.296471				0.136601	0.12
	0.0627451	0.319311				0.129412	0.0988235
	0.0557734	0.0827095				0.177042	0.126471
	0.0662309	0.303922				0.0970588	0.172549
	0.0588235	0.353654				0.226471	0.144118
	0.0488017	0.164706				0.115309	0.132353
	0.054902	0.202496				0.140196	0.0862745
	0.0522876	0.265359				0.228268	0.141176
	0.0522876	0.116934				0.194118	0.0952941
	0.0627451	0.303922				0.269608	0.101961
	0.0662309	0.453476				0.0862745	0.0941176
	0.0522876	0.0941176				0.34178	0.129412
	0.0592593	0.365359				0.125817	0.105882
	0.0557734	0.219608				0.155128	0.109804
	0.0488017	0.185621				0.0611111	0.137255
	0.0732026	0.143791				0.0934641	0.0745098
	0.0557734	0.203922				0.295324	0.133333
	0.0557734	0.300654				0.212368	0.172549
	0.0588235	0.151159				0.219281	0.160784
	0.0732026	0.245989				0.139367	0.0823529
	0.0836601	0.351373				0.39183	0.155294
	0.0522876	0.188235				0.185822	0.113725
	0.0488017	0.105526				0.0826797	0.0862745
	0.0557734	0.320261				0.175245	0.172549
	0.0522876	0.238146				0.116139	0.0980392
	0.0557734	0.263529				0.313575	0.121569
	0.0522876	0.163399				0.079085	0.121569
	0.0522876	0.11123				0.112821	0.0901961
	0.156863	0.243137				0.111438	0.0941176
	0.0488017	0.108378				0.0611111	0.0823529
	0.054902	0.226025				0.0730015	0.121569
	0.0509804	0.0912656				0.245551	0.160784
	0.181264	0.0969697				0.283987	0.137647
	0.0662309	0.313725				0.219281	0.158824
	0.0522876	0.302317				0.112821	0.164706
	0.0522876	0.248128				0.176144	0.121569
	0.0901961	0.141176				0.0627451	0.0917647
	0.0666667	0.239572				0.112821	0.163725
	0.0522876	0.233868				0.212091	0.160784
	0.0588235	0.328699				0.208497	0.113725
	0.0588235	0.328699				0.351389	0.127059
	0.0557734	0.23268				0.0826797	0.109804
	0.0522876	0.239572				0.140196	0.105882
	0.054902	0.176827				0.0718954	0.243137
	0.0453159	0.0836601				0.194118	0.121569
	0.0522876	0.155556				0.0862745	0.0917647
	0.0666667	0.245276				0.0754902	0.111765
	0.0522876	0.111111				0.15098	0.0705882
	0.0588235	0.376471				0.24085	0.109804
	0.0453159	0.12549				0.209395	0.165686
	0.054902	0.236007				0.204072	0.117647
	0.0557734	0.198693				0.264216	0.219608
	0.0453159	0.154011				0.119457	0.101961
	0.0557734	0.369412				0.106184	0.104902
	0.0588235	0.446346				0.104248	0.133333
	0.0488017	0.173975				0.295324	0.188235
	0.0488017	0.162567				0.136601	0.0784314
	0.054902	0.245276				0.112821	0.0862745
	0.0592593	0.318954				0.46732	0.160784
	0.0488017	0.223886				0.168954	0.101961
	0.0592593	0.278431				0.197712	0.129412
	0.054902	0.239572				0.122222	0.0811765
	0.118519	0.201307				0.0970588	0.112941
	0.0557734	0.224837				0.126094	0.12549
	0.0488017	0.137647				0.168954	0.105882
	0.0627451	0.254118				0.0970588	0.101961
	0.0522876	0.158824				0.0683007	0.137255
	0.0592593	0.314118				0.143791	0.141176
	0.0509804	0.188235				0.0862745	0.162353
	0.0522876	0.136765				0.307768	0.130588
	0.0522876	0.187059				0.175867	0.0811765
	0.0453159	0.144706				0.0627451	0.0635294
	0.0488017	0.194118				0.109502	0.0666667
	0.0453159	0.123529				0.0862745	0.0917647
	0.0522876	0.345				0.23366	0.105882
	0.0496732	0.269118				0.149321	0.160784
	0.054902	0.368627				0.0934641	0.148235
	0.11329	0.247059				0.0754902	0.101961
	0.0627451	0.264706				0.0970588	0.0705882
	0.0470588	0.0901961				0.175867	0.105882
	0.0627451	0.313725				0.202413	0.165882
	0.0557734	0.191471				0.235596	0.156863
	0.054902	0.137647				0.181674	0.187059
	0.0627451	0.194118				0.366667	0.182353
	0.0588235	0.204706				0.0784314	0.116667
	0.0509804	0.144706				0.208497	0.141176
	0.0488017	0.328235				0.0647059	0.0784314
	0.054902	0.102353				0.137255	0.105882
	0.0488017	0.0988235				0.201307	0.117647
	0.0488017	0.163235				0.183333	0.132353
	0.0627451	0.262745				0.120287	0.0990196
	0.054902	0.0901961				0.126094	0.0882353
	0.0557734	0.280588				0.255505	0.155294
	0.0522876	0.201176				0.0730015	0.0745098
	0.0588235	0.214412				0.0683007	0.105882
	0.0488017	0.105882				0.434691	0.243137
	0.054902	0.243529				0.315234	0.134118
	0.0509804	0.105882				0.138399	0.0901961
	0.054902	0.188235				0.0823529	0.151765
	0.054902	0.215686				0.239216	0.141176
	0.0509804	0.160784				0.17884	0.18
	0.0592593	0.257647				0.23366	0.123529
	0.0627451	0.333333				0.136048	0.0917647
	0.054902	0.133333				0.111438	0.0705882
	0.0592593	0.3				0.192157	0.12549
	0.0588235	0.202059				0.172549	0.192157
	0.0522876	0.232941				0.0647059	0.158824
	0.0627451	0.282353				0.101961	0.165882
	0.054902	0.169412				0.160784	0.0941176
	0.0488017	0.187059				0.160784	0.102353
	0.0509804	0.164706				0.106184	0.0776471
	0.0588235	0.269118				0.150151	0.12549
	0.0522876	0.127059				0.0980392	0.0862745
	0.0522876	0.215294				0.165359	0.127059
	0.054902	0.208235				0.129412	0.106863
	0.143791	0.105882				0.13273	0.14902
	0.0488017	0.232941				0.169231	0.158824
	0.0588235	0.203824				0.272926	0.137647
	0.0627451	0.377647				0.0787582	0.109412
	0.0705882	0.340588				0.168954	0.160784
	0.0522876	0.190588				0.181674	0.0901961
	0.0666667	0.423529				0.0696833	0.0980392
	0.0588235	0.356863				0.280392	0.14902
	0.0557734	0.18				0.262971	0.176471
	0.0627451	0.261176				0.0961601	0.101961
	0.0488017	0.120882				0.183333	0.130588
	0.0488017	0.243529				0.194118	0.158824
	0.0522876	0.239118				0.129412	0.0705882
	0.0488017	0.188824				0.0745098	0.112941
	0.0557734	0.243529				0.288688	0.232941
	0.0588235	0.204706				0.0718954	0.0917647
	0.0488017	0.211765				0.199095	0.12
	0.0627451	0.236471				0.0754902	0.137647
	0.054902	0.25098				0.269608	0.102353
	0.054902	0.141176				0.32187	0.12
	0.0592593	0.275294				0.0895928	0.0670588
	0.0509804	0.112941				0.0696833	0.117647
	0.0509804	0.0864706				0.333484	0.201176
	0.0488017	0.229412				0.395425	0.156863
	0.0627451	0.278824				0.352564	0.255
	0.0557734	0.246176				0.109804	0.109804
	0.128976	0.141176				0.106184	0.141176
	0.0627451	0.275098				0.278733	0.102353
	0.0488017	0.144706				0.345098	0.169412
	0.0592593	0.183529				0.116139	0.109412
	0.0522876	0.236471				0.102866	0.06
	0.0557734	0.205588				0.215686	0.101961
	0.0522876	0.151765				0.122775	0.112941
	0.0509804	0.134118				0.122775	0.0941176
	0.0522876	0.130588				0.0730015	0.0705882
	0.0801743	0.112941				0.27451	0.145098
	0.0522876	0.236471				0.0826797	0.117647
	0.0522876	0.264706				0.273203	0.123529
	0.0557734	0.207843				0.0962293	0.0917647
	0.0522876	0.183529				0.0730015	0.116471
	0.0627451	0.3				0.47451	0.158824
	0.0801743	0.412941				0.443137	0.184314
	0.300654	0.158824				0.129412	0.0862745
	0.122004	0.0988235				0.168627	0.156863
	0.054902	0.294118				0.158446	0.105882
	0.054902	0.258824				0.092911	0.0705882
	0.0592593	0.275294				0.112821	0.158824
	0.0509804	0.102353				0.106184	0.0882353
	0.0488017	0.116471				0.12549	0.117647
	0.0488017	0.336177				0.225641	0.129412
	0.0627451	0.313725				0.169231	0.133333
	0.0488017	0.137255				0.122775	0.105882
	0.0488017	0.176471				0.179186	0.130588
	0.160349	0.24				0.0862745	0.176471
	0.0557734	0.151765				0.258824	0.144706
	0.0522876	0.12549				0.15264	0.123529
	0.0592593	0.268235				0.35768	0.180392
	0.0592593	0.169412				0.154575	0.0882353
	0.0522876	0.183529				0.129412	0.0862745
	0.054902	0.25				0.192459	0.102353
	0.0592593	0.37549				0.272097	0.192157
	0.0557734	0.169412				0.228959	0.12
	0.0557734	0.314118				0.18914	0.112941
	0.0522876	0.134118				0.12549	0.129412
	0.0509804	0.190588				0.242232	0.172549
	0.0488017	0.141176				0.0745098	0.113725
	0.054902	0.137255				0.13273	0.0705882
	0.0627451	0.416471				0.211765	0.113725
	0.0592593	0.291177				0.0826797	0.0666667
	0.0522876	0.165882				0.119457	0.145098
	0.0557734	0.194118				0.219281	0.186096
	0.0588235	0.141176				0.186928	0.142781
	0.0588235	0.189706				0.0934641	0.0770054
	0.0627451	0.319608				0.119457	0.0847059
	0.0522876	0.135882				0.31634	0.183529
	0.054902	0.235294				0.0647059	0.151765
	0.0801743	0.232941				0.185822	0.123529
	0.0592593	0.316667				0.125817	0.150802
	0.0522876	0.18				0.172549	0.0952941
	0.0592593	0.214412				0.161765	0.134118
	0.0522876	0.130588				0.231373	0.121925
	0.0592593	0.222353				0.311916	0.184412
	0.0522876	0.137647				0.0696833	0.116471
	0.0557734	0.280588				0.143791	0.0737968
	0.0522876	0.235588				0.182435	0.182888
	0.0522876	0.134118				0.172549	0.127059
	0.0592593	0.196078				0.111438	0.168449
	0.0522876	0.236471				0.143791	0.102353
	0.054902	0.176471				0.0895928	0.12
	0.0557734	0.145098				0.113725	0.0898396
	0.0592593	0.535098				0.160784	0.128342
	0.0522876	0.285882				0.13273	0.112941
	0.0592593	0.303529				0.219005	0.208235
	0.0666667	0.231373				0.571569	0.155294
	0.0906318	0.493235				0.142685	0.112941
	0.0522876	0.232941				0.427778	0.215294
	0.0557734	0.261176				0.0980392	0.0737968
	0.0557734	0.162353				0.118627	0.0917647
	0.0662309	0.316765				0.079085	0.12
	0.0627451	0.219608				0.168954	0.102353
	0.0627451	0.190588				0.15817	0.0952941
	0.0662309	0.405882				0.0718954	0.229412
	0.0592593	0.305882				0.104248	0.0811765
	0.0557734	0.12				0.136048	0.0847059
	0.0592593	0.289412				0.0763198	0.0670588
	0.0588235	0.172549				0.109502	0.0847059
	0.0575163	0.311765				0.0934641	0.141176
	0.0522876	0.160784				0.119457	0.0776471
	0.0557734	0.127059				0.133007	0.105882
	0.054902	0.215294				0.133333	0.105882
	0.0557734	0.349412				0.245551	0.141176
	0.0557734	0.222353				0.090768	0.0997059
	0.0488017	0.24				0.255505	0.151765
	0.0522876	0.299118				0.0575163	0.0635294
	0.0592593	0.402353				0.092911	0.105882
	0.0557734	0.17451				0.172549	0.0952941
	0.0533333	0.201176				0.140196	0.139572
	0.0627451	0.275294				0.102866	0.152647
	0.0564706	0.301961				0.143791	0.150802
	0.064488	0.0666667				0.147386	0.118717
	0.0557734	0.278824				0.18914	0.204706
	0.0488017	0.162353				0.182504	0.148235
	0.0470588	0.169412				0.116139	0.0917647
	0.0533333	0.289412				0.109502	0.0952941
	0.0566449	0.204706				0.140196	0.0988235
	0.0592593	0.307059				0.129412	0.187059
	0.0501961	0.208235				0.28537	0.18
	0.0501961	0.155294				0.0853758	0.115508
	0.0501961	0.169412				0.0898693	0.0882353
	0.0522876	0.231373				0.079085	0.170053
	0.0627451	0.539216				0.155474	0.0917647
	0.0522876	0.14902				0.15098	0.112941
	0.0501961	0.204706				0.0630468	0.0882353
	0.0522876	0.200294				0.230065	0.144385
	0.0488017	0.12549				0.281222	0.12
	0.0522876	0.105882				0.199095	0.116471
	0.0847059	0.134118				0.251634	0.141176
	0.126362	0.187353				0.195777	0.0882353
	0.0488017	0.141176				0.251634	0.158824
	0.0697168	0.313725				0.0696833	0.137647
	0.0488017	0.162353				0.0754902	0.0994652
	0.0627451	0.219608				0.140196	0.165882
	0.0488017	0.152941				0.0683007	0.086631
	0.261438	0.262745				0.195777	0.250588
	0.0439216	0.105				0.119457	0.139572
	0.0596078	0.423529				0.0898693	0.0770054
	0.0627451	0.388235				0.208497	0.112299
	0.0439216	0.15				0.0862745	0.0770054
	0.0501961	0.165882				0.147386	0.134759
	0.0836601	0.183529				0.079085	0.125134
	0.0592593	0.236471				0.15817	0.154011
	0.0501961	0.232941				0.079085	0.128342
	0.0501961	0.275294				0.149321	0.122727
	0.0592593	0.391765				0.066365	0.0811765
	0.0557734	0.324706				0.0898693	0.086631
	0.0470588	0.271765				0.153676	0.154011
	0.0557734	0.388235				0.0799837	0.115508
	0.0488017	0.201961				0.15098	0.102674
	0.0557734	0.177353				0.179186	0.166845
	0.0522876	0.282353				0.127753	0.0802139
	0.0592593	0.364706				0.107843	0.0952941
	0.0592593	0.294118				0.122222	0.115508
	0.0488017	0.211765				0.15264	0.086631
	0.0470588	0.160784				0.111438	0.0737968
	0.0522876	0.215294				0.0718954	0.0952941
	0.0522876	0.188235				0.175867	0.105882
	0.0592593	0.211765				0.0611111	0.112941
	0.0522876	0.152941				0.100654	0.0930481
	0.0453159	0.188235				0.194118	0.134759
	0.0488017	0.148235				0.140196	0.157219
	0.0662309	0.380392				0.319935	0.163636
	0.0522876	0.236471				0.273203	0.102674
	0.0501961	0.277941				0.17165	0.141176
	0.0522876	0.141176				0.442157	0.218182
	0.0488017	0.123529				0.0826797	0.0705882
	0.0488017	0.278824				0.0862745	0.144385
	0.0522876	0.211765				0.0826797	0.0737968
	0.0522876	0.305294				0.168954	0.086631
	0.0564706	0.250588				0.0895928	0.0673797
	0.0592593	0.219608				0.0683007	0.131551
	0.0522876	0.187059				0.0754902	0.134759
	0.0501961	0.247059				0.066365	0.0770054
	0.0592593	0.439216				0.122222	0.115508
	0.0488017	0.151765				0.375792	0.147594
	0.135948	0.310588				0.190523	0.134759
	0.0470588	0.162353				0.122222	0.0930481
	0.0522876	0.209118				0.205732	0.128342
	0.0592593	0.553235				0.122775	0.105882
	0.0470588	0.144706				0.376552	0.247059
	0.0501961	0.190588				0.116139	0.130588
	0.0522876	0.180392				0.111438	0.0802139
	0.0522876	0.147353				0.156373	0.150802
	0.0470588	0.211765				0.125817	0.109091
	0.0522876	0.222353				0.115033	0.0930481
	0.0522876	0.158824				0.157271	0.118717
	0.0592593	0.225882				0.100654	0.0705882
	0.0522876	0.270882				0.24085	0.173262
	0.0533333	0.271471				0.0962293	0.0898396
	0.0588235	0.188235				0.0895928	0.0776471
	0.0470588	0.127059				0.092911	0.0770054
	0.0662309	0.282353				0.122222	0.152406
	0.0533333	0.183529				0.079085	0.105882
	0.0653595	0.255882				0.0826797	0.0705882
	0.0564706	0.232941				0.0683007	0.141176
	0.0522876	0.176471				0.133007	0.137968
	0.054902	0.172549				0.262418	0.118717
	0.0557734	0.335294				0.0754902	0.0882353
	0.0766885	0.229412				0.20428	0.112299
	0.0557734	0.18				0.0962293	0.125134
	0.0627451	0.433636				0.122775	0.247059
	0.0488017	0.222353				0.217345	0.131551
	0.0592593	0.201176				0.225641	0.130588
	0.0533333	0.254118				0.122222	0.0988235
[truncated: 448 more rows]

## Sheet: Fig 5
Fig 5D
	Cell death (%) after infection with FP or MP +/- IFNs
		Wild-type							IFNAR2-/- patient
	Repeat	Uninfected	HFP1	MP1	HFP1 + IFNa	MP1 + IFNa	HFP1 + IFNg	MP1 + IFNg	Uninfected	HFP1	MP1	HFP1 + IFNa	MP1 + IFNa	HFP1 + IFNg	MP1 + IFNg
	1	3.39436	1.71799	14.9304	1.55601	1.19025	7.96934	11.4115	10.1525	66.6317	51.2338	73.6858	76.4276	28.0979	28.7783
	2	8.5839	17.6085	13.6342	11.1946	10.6156	6.15479	7.8108	14.9878	54.9389	45.4526	57.9734	54.2925	29.9074	27.6794
	3	6.36053	7.11824	6.82564	5.82491	8.64076	3.86477	5.61551	18.2419	34.0283	45.9694	45.8332	58.2011	25.7854	31.9948
	4	5.83209	9.49205						13.2685	38.4038
	5	6.41033							10.6772

## Sheet: Fig 6
	Fig. 6B	Cell death (%) after infection with FP or MP +/- Rux treatment
			Wild-type						IFNAR2-/- patient
		Repeat	Mock + DMSO	Mock + Rux	HFP1 + DMSO	HFP1 + Rux	MP1 + DMSO	MP1 + Rux	Mock + DMSO	Mock + Rux	HFP1 + DMSO	HFP1 + Rux	MP1 + DMSO	MP1 + Rux
		1	9.05983	11.2287	10.0942	28.9561	24.9542	56.5085	12.2338	21.6265	55.9412	45.2518	66.8456	67.658
		2	9.93614	9.51943	14.3281	45.9338	14.5631	44.5821	25.0484	16.6028	65.7591	51.6821	52.5739	46.7143
		3	3.56547	4.41228	4.87231	77.5385	12.462	74.838	8.25448	11.6078	72.7296	69.3149	80.0802	77.5972
		4	8.95586	6.7884					16.1327	17.7854
		5	2.51366						10.0813

## Sheet: Fig 7
	Fig 7C							Fig 7F								Fig 7G

## Sheet: Fig 8
Fig. 8A-C	Raw RNA-Seq data available at GEO: Accession GSE198542
Fig. 8E	For DE data see supplementary dataset S1
Fig. 8D	ENV reads
	Repeat	Wild-type	IFNAR2-/-
	1	498	2325
	2	237	2463
	3	118	1083
	Data were Log10 transformed for the purpose of analysis

## Sheet: Fig 9
	Fig. 9B					Fig. 9C	Plaque assay			Fig. 9D	IL6 RT-PCR (IL6/GAPDH relative copies)					Fig. 9E		IFNAR2+/+				IFNAR2-/-
							WT	IFNAR2-/-			WT Mock	WT ZIKV	IFNAR2-/- mock	IFNAR2-/- ZIKV			MOCK	15.6573	5.84709	14.5234	4.28677	13.6806	7.54554	10.0269	6.03548
							164000	520000			1.04582e-05	0.000107379	6.46015e-06	1.91805e-05			ZIKVFP	16.7323	6.11639	5.68935	3.73167	53.1603	30.603	47.9311	47.6275
							222000	1440000			1.19463e-06	8.3488e-06	4.8686e-07	2.90104e-06			ZIKVMP	21.0178	5.76245		4.73318	45.9508	29.9476		52.9796
							124000	940000			2.43103e-06	1.08646e-05	8.3022e-07	1.03639e-06
						Data were Log10 transformed for the purpose of analysis					IL1B RT-PCR (IL1B/GAPDH relative copies)
											WT Mock	WT ZIKV	IFNAR2-/- mock	IFNAR2-/- ZIKV
											0.000230971	0.00885066	0.000251876	0.00369554
											9.62355e-06	0.000493384	1.7896e-05	0.000380451
											5.11467e-05	0.00314004	3.2146e-05	0.00192624
											TNF RT-PCR (TNF/GAPDH relative copies)
											WT Mock	WT ZIKV	IFNAR2-/- mock	IFNAR2-/- ZIKV
											0.000149248	0.0024213	8.93607e-05	0.000745244
											2.81794e-05	0.00133402	3.31645e-05	0.000503752
											9.44559e-05	0.000841354	5.61638e-05	0.000603232
										Data were Log10 transformed for the purpose of analysis
