# Supplementary material for: Type I interferon receptor (IFNAR2) deficiency reveals Zika virus cytopathicity in human macrophages and microglia
Source: Front Immunol. 2022 Nov 11;13:1035532. doi: 10.3389/fimmu.2022.1035532 (PMC9691778; doi:10.3389/fimmu.2022.1035532)
Supplement: Supplementary file 3 [file DataSheet_3.xlsx]

## Sheet: WT ZIKV vs MUT ZIKV
baseMean	log2FoldChange	lfcSE	stat	pvalue	padj	Gene	entrez	symbol	chr	start	end	strand	biotype	description
94.4343	10.0027	1.22167	8.18771	2.66238e-16	1.49437e-14	ENSG00000146833	89122	TRIM4	7	99876958	99919600	-1	protein_coding	tripartite motif containing 4 [Source:HGNC Symbol;Acc:HGNC:16275]
69.9904	9.98415	1.31419	7.59719	3.0264e-14	1.34397e-12	ENSG00000224597	102724316	SVIL-AS1	10	29409402	29487745	1	antisense_RNA	SVIL antisense RNA 1 [Source:HGNC Symbol;Acc:HGNC:51219]
633.279	9.96617	0.619913	16.0767	3.71567e-58	2.53992e-55	ENSG00000141574	6398	SECTM1	17	82321024	82334074	-1	protein_coding	secreted and transmembrane 1 [Source:HGNC Symbol;Acc:HGNC:10707]
38.8493	9.47927	1.31612	7.20243	5.91488e-13	2.21115e-11	ENSG00000188282	285180	RUFY4	2	218034960	218090581	1	protein_coding	RUN and FYVE domain containing 4 [Source:HGNC Symbol;Acc:HGNC:24804]
2388.99	9.11407	0.357926	25.4635	4.99753e-143	3.18842e-139	ENSG00000121858	8743	TNFSF10	3	172505508	172523507	-1	protein_coding	TNF superfamily member 10 [Source:HGNC Symbol;Acc:HGNC:11925]
31.1354	8.98616	1.29748	6.92585	4.33364e-12	1.45519e-10	ENSG00000197721	1379	CR1L	1	207645113	207738416	1	protein_coding	complement C3b/C4b receptor 1 like [Source:HGNC Symbol;Acc:HGNC:2335]
25.7032	8.90224	1.36956	6.50005	8.02925e-11	2.25668e-09	ENSG00000225492	400759	GBP1P1	1	89407679	89426243	1	transcribed_unprocessed_pseudogene	guanylate binding protein 1 pseudogene 1 [Source:HGNC Symbol;Acc:HGNC:39561]
91.2886	8.52085	1.45613	5.8517	4.86568e-09	1.04171e-07	ENSG00000035720	26228	STAP1	4	67558728	67607337	1	protein_coding	signal transducing adaptor family member 1 [Source:HGNC Symbol;Acc:HGNC:24133]
3064.46	8.509	0.390154	21.8093	1.89284e-105	5.17557e-102	ENSG00000137959	10964	IFI44L	1	78619922	78646145	1	protein_coding	interferon induced protein 44 like [Source:HGNC Symbol;Acc:HGNC:17817]
19369.9	8.41727	0.290777	28.9475	3.01495e-184	5.77062e-180	ENSG00000169245	3627	CXCL10	4	76021117	76023497	-1	protein_coding	C-X-C motif chemokine ligand 10 [Source:HGNC Symbol;Acc:HGNC:10637]
18.2059	8.21749	1.5318	5.36461	8.11231e-08	1.40262e-06	ENSG00000226025	400696	LGALS17A	19	39679374	39686373	1	transcribed_unprocessed_pseudogene	galectin 14 pseudogene [Source:NCBI gene;Acc:400696]
425.966	8.10888	0.566268	14.3199	1.64451e-46	5.62068e-44	ENSG00000138755	4283	CXCL9	4	76001275	76007488	-1	protein_coding	C-X-C motif chemokine ligand 9 [Source:HGNC Symbol;Acc:HGNC:7098]
13.239	8.03312	1.37672	5.83497	5.37995e-09	1.14668e-07	ENSG00000286030	NA	NA	NA	NA	NA	NA	NA	NA
109.088	7.87084	0.738678	10.6553	1.64721e-26	1.91077e-24	ENSG00000124256	81030	ZBP1	20	57603846	57620576	-1	protein_coding	Z-DNA binding protein 1 [Source:HGNC Symbol;Acc:HGNC:16176]
414.44	7.8141	0.540747	14.4505	2.487e-47	9.15407e-45	ENSG00000128383	200315	APOBEC3A	22	38952741	38992778	1	protein_coding	apolipoprotein B mRNA editing enzyme catalytic subunit 3A [Source:HGNC Symbol;Acc:HGNC:17343]
36.0194	7.60369	1.1807	6.43998	1.19488e-10	3.27181e-09	ENSG00000255690	9865	TRIL	7	28953358	28958292	-1	protein_coding	TLR4 interactor with leucine rich repeats [Source:HGNC Symbol;Acc:HGNC:22200]
6469.59	7.5908	0.279472	27.1612	1.86898e-162	1.78862e-158	ENSG00000108700	6355	CCL8	17	34319036	34321402	1	protein_coding	C-C motif chemokine ligand 8 [Source:HGNC Symbol;Acc:HGNC:10635]
3370.25	7.56353	0.777275	9.73082	2.22783e-22	1.89514e-20	ENSG00000169248	6373	CXCL11	4	76033682	76041415	-1	protein_coding	C-X-C motif chemokine ligand 11 [Source:HGNC Symbol;Acc:HGNC:10638]
98.5478	7.50568	1.4877	5.04517	4.5311e-07	6.77012e-06	ENSG00000188404	6402	SELL	1	169690667	169711698	-1	protein_coding	selectin L [Source:HGNC Symbol;Acc:HGNC:10720]
15.3772	7.4991	1.70776	4.3912	1.12727e-05	0.000119073	ENSG00000174292	8711	TNK1	17	7380534	7389774	1	protein_coding	tyrosine kinase non receptor 1 [Source:HGNC Symbol;Acc:HGNC:11940]
18.0726	7.48472	1.74081	4.29956	1.71141e-05	0.000170873	ENSG00000151789	79750	ZNF385D	3	21412222	22373321	-1	protein_coding	zinc finger protein 385D [Source:HGNC Symbol;Acc:HGNC:26191]
38.2407	7.45842	1.10298	6.76206	1.36044e-11	4.27907e-10	ENSG00000158473	912	CD1D	1	158179947	158184896	1	protein_coding	CD1d molecule [Source:HGNC Symbol;Acc:HGNC:1637]
8036.81	7.45057	0.658136	11.3207	1.0363e-29	1.50263e-27	ENSG00000134321	91543	RSAD2	2	6865806	6898239	1	protein_coding	radical S-adenosyl methionine domain containing 2 [Source:HGNC Symbol;Acc:HGNC:30908]
25.9681	7.36385	1.32274	5.56714	2.58959e-08	4.94658e-07	ENSG00000278318	7772	ZNF229	19	44417519	44448578	-1	protein_coding	zinc finger protein 229 [Source:HGNC Symbol;Acc:HGNC:13022]
380.956	7.26601	0.912261	7.96484	1.65433e-15	8.489e-14	ENSG00000108984	5608	MAP2K6	17	69414698	69543331	1	protein_coding	mitogen-activated protein kinase kinase 6 [Source:HGNC Symbol;Acc:HGNC:6846]
899.638	7.20264	0.465936	15.4584	6.61735e-54	3.54534e-51	ENSG00000185885	8519	IFITM1	11	313506	315272	1	protein_coding	interferon induced transmembrane protein 1 [Source:HGNC Symbol;Acc:HGNC:5412]
24.2376	6.95521	1.47354	4.72006	2.35781e-06	2.97093e-05	ENSG00000170161	NA	AL512625.1	9	62897449	62900104	1	lincRNA
6.63133	6.93886	1.54751	4.48388	7.32995e-06	8.18525e-05	ENSG00000188389	5133	PDCD1	2	241849881	241858908	-1	protein_coding	programmed cell death 1 [Source:HGNC Symbol;Acc:HGNC:8760]
7.62849	6.93795	1.98378	3.49734	0.000469931	0.00302031	ENSG00000154654	4685	NCAM2	21	20998315	21543329	1	protein_coding	neural cell adhesion molecule 2 [Source:HGNC Symbol;Acc:HGNC:7657]
1364.12	6.89291	0.359751	19.1602	7.95506e-82	1.01507e-78	ENSG00000117228	2633	GBP1	1	89052319	89065360	-1	protein_coding	guanylate binding protein 1 [Source:HGNC Symbol;Acc:HGNC:4182]
8.98478	6.88377	1.47844	4.65611	3.22234e-06	3.94597e-05	ENSG00000242590	NA	AL645608.6	1	1055033	1056116	1	sense_intronic
433.152	6.84951	0.402873	17.0017	7.9786e-65	6.94138e-62	ENSG00000188820	441168	FAM26F	6	116461370	116463779	1	protein_coding	family with sequence similarity 26 member F [Source:HGNC Symbol;Acc:HGNC:33391]
14.3011	6.72709	2.15117	3.12717	0.00176495	0.00918965	ENSG00000101327	5173	PDYN	20	1978757	1994285	-1	protein_coding	prodynorphin [Source:HGNC Symbol;Acc:HGNC:8820]
6.26657	6.70155	1.66352	4.02853	5.61266e-05	0.000483902	ENSG00000130487	113730	KLHDC7B	22	50548033	50551023	1	protein_coding	kelch domain containing 7B [Source:HGNC Symbol;Acc:HGNC:25145]
62.6206	6.6887	1.08923	6.14077	8.21219e-10	1.99469e-08	ENSG00000188611	56624	ASAH2	10	50182778	50248610	-1	protein_coding	N-acylsphingosine amidohydrolase 2 [Source:HGNC Symbol;Acc:HGNC:18860]
5.30332	6.6026	1.45188	4.54762	5.42567e-06	6.23333e-05	ENSG00000267074	NA	AC015911.3	17	35499690	35510270	-1	sense_intronic
4.4927	6.57443	1.98899	3.30542	0.000948357	0.00545255	ENSG00000255987	NA	TOMM20P2	17	35514766	35515186	-1	processed_pseudogene	TOMM20 pseudogene 2 [Source:HGNC Symbol;Acc:HGNC:50519]
5.50498	6.56629	1.48694	4.41598	1.00554e-05	0.000107821	ENSG00000229754	NA	CXCR2P1	2	218059155	218065729	-1	transcribed_unprocessed_pseudogene	C-X-C motif chemokine receptor 2 pseudogene 1 [Source:HGNC Symbol;Acc:HGNC:6028]
257.307	6.56402	0.4042	16.2396	2.64822e-59	2.02747e-56	ENSG00000017483	92745	SLC38A5	X	48458537	48470256	-1	protein_coding	solute carrier family 38 member 5 [Source:HGNC Symbol;Acc:HGNC:18070]
2500.52	6.54918	0.798712	8.19967	2.4105e-16	1.36905e-14	ENSG00000165949	3429	IFI27	14	94104836	94116698	1	protein_coding	interferon alpha inducible protein 27 [Source:HGNC Symbol;Acc:HGNC:5397]
19.0596	6.47604	1.14703	5.64591	1.64307e-08	3.23542e-07	ENSG00000092607	6913	TBX15	1	118883046	118989556	-1	protein_coding	T-box 15 [Source:HGNC Symbol;Acc:HGNC:11594]
8.49566	6.46921	1.56172	4.14237	3.43733e-05	0.000313289	ENSG00000204616	11074	TRIM31	6	30102897	30113106	-1	protein_coding	tripartite motif containing 31 [Source:HGNC Symbol;Acc:HGNC:16289]
143.504	6.43337	0.50105	12.8398	9.814e-38	2.29073e-35	ENSG00000104213	5157	PDGFRL	8	17576433	17644071	1	protein_coding	platelet derived growth factor receptor like [Source:HGNC Symbol;Acc:HGNC:8805]
86.8047	6.42244	1.24789	5.14664	2.65194e-07	4.14352e-06	ENSG00000237276	NA	ANO7L1	1	16215909	16228027	-1	transcribed_unprocessed_pseudogene	anoctamin 7 like 1 [Source:HGNC Symbol;Acc:HGNC:32248]
59.8362	6.40448	0.672293	9.52631	1.62967e-21	1.31058e-19	ENSG00000157111	134285	TMEM171	5	73120292	73131817	1	protein_coding	transmembrane protein 171 [Source:HGNC Symbol;Acc:HGNC:27031]
65.2406	6.39184	0.607236	10.5261	6.54737e-26	7.28585e-24	ENSG00000136514	64108	RTP4	3	187368332	187372076	1	protein_coding	receptor transporter protein 4 [Source:HGNC Symbol;Acc:HGNC:23992]
4.61165	6.37105	1.7911	3.55705	0.000375042	0.00249594	ENSG00000173762	924	CD7	17	82314868	82317602	-1	protein_coding	CD7 molecule [Source:HGNC Symbol;Acc:HGNC:1695]
6.70971	6.3578	2.22351	2.85935	0.00424516	0.0188915	ENSG00000068781	286749	STON1-GTF2A1L	2	48529925	48776517	1	protein_coding	STON1-GTF2A1L readthrough [Source:HGNC Symbol;Acc:HGNC:30651]
8.91467	6.23298	1.40806	4.42664	9.57138e-06	0.000103442	ENSG00000106483	6424	SFRP4	7	37905932	38025695	-1	protein_coding	secreted frizzled related protein 4 [Source:HGNC Symbol;Acc:HGNC:10778]
292.515	6.18498	0.500768	12.351	4.81231e-35	9.39873e-33	ENSG00000206190	57194	ATP10A	15	25677273	25865172	-1	protein_coding	ATPase phospholipid transporting 10A (putative) [Source:HGNC Symbol;Acc:HGNC:13542]
902.585	6.09464	0.30954	19.6894	2.6603e-86	4.24318e-83	ENSG00000163563	4332	MNDA	1	158831317	158849506	1	protein_coding	myeloid cell nuclear differentiation antigen [Source:HGNC Symbol;Acc:HGNC:7183]
119.133	6.08952	0.442903	13.7491	5.15612e-43	1.49527e-40	ENSG00000010030	51513	ETV7	6	36354091	36387800	-1	protein_coding	ETS variant 7 [Source:HGNC Symbol;Acc:HGNC:18160]
394.327	6.08327	0.377931	16.0962	2.71116e-58	1.92191e-55	ENSG00000168062	116071	BATF2	11	64987943	64997045	-1	protein_coding	basic leucine zipper ATF-like transcription factor 2 [Source:HGNC Symbol;Acc:HGNC:25163]
3.60302	6.03073	1.96697	3.066	0.0021694	0.0109218	ENSG00000174944	9934	P2RY14	3	151212117	151278467	-1	protein_coding	purinergic receptor P2Y14 [Source:HGNC Symbol;Acc:HGNC:16442]
2799.27	5.97773	0.31507	18.9727	2.86778e-80	3.43059e-77	ENSG00000177409	219285	SAMD9L	7	93130055	93148369	-1	protein_coding	sterile alpha motif domain containing 9 like [Source:HGNC Symbol;Acc:HGNC:1349]
9.75361	5.97294	2.2246	2.68495	0.00725404	0.0291624	ENSG00000254211	NA	LINC01485	5	173786790	173809039	-1	lincRNA	long intergenic non-protein coding RNA 1485 [Source:HGNC Symbol;Acc:HGNC:51138]
88.8458	5.9635	0.541457	11.0138	3.27911e-28	4.32842e-26	ENSG00000163666	8820	HESX1	3	57197843	57226521	-1	protein_coding	HESX homeobox 1 [Source:HGNC Symbol;Acc:HGNC:4877]
49.262	5.89384	1.78853	3.29536	0.000982948	0.00561891	ENSG00000180190	157695	TDRP	8	489792	545781	-1	protein_coding	testis development related protein [Source:HGNC Symbol;Acc:HGNC:26951]
53.3125	5.87487	0.680549	8.63254	6.00046e-18	3.91976e-16	ENSG00000137745	4322	MMP13	11	102942995	102955734	-1	protein_coding	matrix metallopeptidase 13 [Source:HGNC Symbol;Acc:HGNC:7159]
9.18124	5.79237	1.38637	4.17807	2.93992e-05	0.000273023	ENSG00000179144	168537	GIMAP7	7	150514830	150521073	1	protein_coding	GTPase, IMAP family member 7 [Source:HGNC Symbol;Acc:HGNC:22404]
6.92224	5.77174	1.65725	3.48273	0.000496329	0.00316341	ENSG00000269469	NA	AC010619.1	19	49462752	49486231	1	protein_coding
1225.46	5.71983	0.346675	16.4991	3.72378e-61	2.96971e-58	ENSG00000132530	54739	XAF1	17	6755447	6775647	1	protein_coding	XIAP associated factor 1 [Source:HGNC Symbol;Acc:HGNC:30932]
88.4177	5.68179	0.450196	12.6207	1.62357e-36	3.53127e-34	ENSG00000161133	NA	USP41	22	20350578	20390758	-1	protein_coding	ubiquitin specific peptidase 41 [Source:HGNC Symbol;Acc:HGNC:20070]
68.9443	5.64248	0.510425	11.0545	2.08551e-28	2.83096e-26	ENSG00000163016	200420	ALMS1P1	2	73644919	73685576	1	transcribed_unprocessed_pseudogene	ALMS1, centrosome and basal body associated protein pseudogene 1 [Source:HGNC Symbol;Acc:HGNC:29586]
13602.5	5.58633	0.322874	17.3019	4.55184e-67	4.35611e-64	ENSG00000157601	4599	MX1	21	41420304	41459214	1	protein_coding	MX dynamin like GTPase 1 [Source:HGNC Symbol;Acc:HGNC:7532]
1304.2	5.58196	0.412644	13.5273	1.07944e-41	3.0383e-39	ENSG00000184979	11274	USP18	22	18149899	18177397	1	protein_coding	ubiquitin specific peptidase 18 [Source:HGNC Symbol;Acc:HGNC:12616]
20.1652	5.54972	1.03836	5.34471	9.0564e-08	1.55044e-06	ENSG00000116194	9068	ANGPTL1	1	178849705	178871052	-1	protein_coding	angiopoietin like 1 [Source:HGNC Symbol;Acc:HGNC:489]
4409.85	5.53204	0.712578	7.76342	8.26723e-15	3.95587e-13	ENSG00000111335	4939	OAS2	12	112978395	113011723	1	protein_coding	2'-5'-oligoadenylate synthetase 2 [Source:HGNC Symbol;Acc:HGNC:8087]
5.88343	5.5031	1.5225	3.61451	0.000300918	0.00207777	ENSG00000253557	NA	AC100849.1	8	19084992	19259469	-1	lincRNA
3.87717	5.5029	1.60979	3.41839	0.000629922	0.0038805	ENSG00000175772	NA	LINC01106	2	110375138	110384442	-1	lincRNA	long intergenic non-protein coding RNA 1106 [Source:HGNC Symbol;Acc:HGNC:26769]
9.50324	5.48521	1.28803	4.25859	2.0572e-05	0.00020038	ENSG00000101311	55612	FERMT1	20	6074845	6123544	-1	protein_coding	fermitin family member 1 [Source:HGNC Symbol;Acc:HGNC:15889]
5.68143	5.45922	1.71358	3.18586	0.00144323	0.00777029	ENSG00000197106	388662	SLC6A17	1	110150486	110202202	1	protein_coding	solute carrier family 6 member 17 [Source:HGNC Symbol;Acc:HGNC:31399]
765.398	5.4453	0.345844	15.745	7.43424e-56	4.4466e-53	ENSG00000137965	10561	IFI44	1	78649796	78664078	1	protein_coding	interferon induced protein 44 [Source:HGNC Symbol;Acc:HGNC:16938]
710.453	5.44223	0.282464	19.267	1.01691e-82	1.39026e-79	ENSG00000205413	54809	SAMD9	7	93099513	93118023	-1	protein_coding	sterile alpha motif domain containing 9 [Source:HGNC Symbol;Acc:HGNC:1348]
3926.48	5.42645	0.350115	15.499	3.52116e-54	1.98221e-51	ENSG00000183486	4600	MX2	21	41361943	41409390	1	protein_coding	MX dynamin like GTPase 2 [Source:HGNC Symbol;Acc:HGNC:7533]
10.6027	5.40431	1.61993	3.33614	0.000849506	0.00499372	ENSG00000010932	2326	FMO1	1	171248471	171285978	1	protein_coding	flavin containing monooxygenase 1 [Source:HGNC Symbol;Acc:HGNC:3769]
65.5259	5.39056	0.945022	5.70416	1.16916e-08	2.34321e-07	ENSG00000149968	4314	MMP3	11	102835801	102843803	-1	protein_coding	matrix metallopeptidase 3 [Source:HGNC Symbol;Acc:HGNC:7173]
4.74337	5.38602	1.57894	3.41116	0.000646867	0.00396248	ENSG00000234362	101929723	LINC01914	2	41931599	41933723	-1	lincRNA	long intergenic non-protein coding RNA 1914 [Source:HGNC Symbol;Acc:HGNC:52733]
89.6461	5.27036	0.600666	8.77419	1.72138e-18	1.1725e-16	ENSG00000162614	91624	NEXN	1	77888513	77943895	1	protein_coding	nexilin F-actin binding protein [Source:HGNC Symbol;Acc:HGNC:29557]
374.666	5.24067	0.339564	15.4335	9.74381e-54	5.04045e-51	ENSG00000127951	10875	FGL2	7	77193371	77199848	-1	protein_coding	fibrinogen like 2 [Source:HGNC Symbol;Acc:HGNC:3696]
10.9328	5.22637	1.07265	4.87237	1.10266e-06	1.50535e-05	ENSG00000184058	6899	TBX1	22	19756703	19783593	1	protein_coding	T-box 1 [Source:HGNC Symbol;Acc:HGNC:11592]
13.8592	5.21155	1.12369	4.63789	3.51991e-06	4.27753e-05	ENSG00000197757	3223	HOXC6	12	53990624	54030823	1	protein_coding	homeobox C6 [Source:HGNC Symbol;Acc:HGNC:5128]
58.1034	5.2079	0.720644	7.22673	4.94748e-13	1.86775e-11	ENSG00000262061	100506388	AC129507.1	17	331205	333488	1	processed_transcript
35.1691	5.20348	0.675648	7.70146	1.34517e-14	6.295e-13	ENSG00000084628	79570	NKAIN1	1	31179745	31239554	-1	protein_coding	sodium/potassium transporting ATPase interacting 1 [Source:HGNC Symbol;Acc:HGNC:25743]
104.593	5.158	0.493761	10.4463	1.5228e-25	1.64669e-23	ENSG00000165731	5979	RET	10	43077027	43130351	1	protein_coding	ret proto-oncogene [Source:HGNC Symbol;Acc:HGNC:9967]
64.3537	5.1361	1.07699	4.76892	1.85216e-06	2.38723e-05	ENSG00000100490	8814	CDKL1	14	50329404	50416461	-1	protein_coding	cyclin dependent kinase like 1 [Source:HGNC Symbol;Acc:HGNC:1781]
4.17128	5.116	1.89854	2.69471	0.00704499	0.0284835	ENSG00000060709	23504	RIMBP2	12	130396137	130517917	-1	protein_coding	RIMS binding protein 2 [Source:HGNC Symbol;Acc:HGNC:30339]
3.43474	5.09333	1.93873	2.62715	0.00861027	0.0334688	ENSG00000237943	NA	PRKCQ-AS1	10	6580419	6616452	1	processed_transcript	PRKCQ antisense RNA 1 [Source:HGNC Symbol;Acc:HGNC:44689]
26.1894	5.09096	1.1674	4.36096	1.29494e-05	0.000133111	ENSG00000074047	2736	GLI2	2	120735623	120992653	1	protein_coding	GLI family zinc finger 2 [Source:HGNC Symbol;Acc:HGNC:4318]
7533.47	5.08772	0.25575	19.8933	4.64773e-88	8.89576e-85	ENSG00000185745	3434	IFIT1	10	89392546	89406486	1	protein_coding	interferon induced protein with tetratricopeptide repeats 1 [Source:HGNC Symbol;Acc:HGNC:5407]
126.03	5.08705	1.96204	2.59273	0.00952179	0.0363259	ENSG00000151967	29970	SCHIP1	3	159839861	159897360	1	protein_coding	schwannomin interacting protein 1 [Source:HGNC Symbol;Acc:HGNC:15678]
5.4775	5.06411	1.97774	2.56056	0.0104505	0.0391357	ENSG00000144868	66000	TMEM108	3	133038391	133397792	1	protein_coding	transmembrane protein 108 [Source:HGNC Symbol;Acc:HGNC:28451]
1449.92	5.01931	0.403849	12.4287	1.82643e-35	3.64145e-33	ENSG00000130589	85441	HELZ2	20	63558086	63574239	-1	protein_coding	helicase with zinc finger 2 [Source:HGNC Symbol;Acc:HGNC:30021]
22.7876	5.00624	1.25851	3.9779	6.95279e-05	0.000581433	ENSG00000082497	56256	SERTAD4	1	210232799	210246631	1	protein_coding	SERTA domain containing 4 [Source:HGNC Symbol;Acc:HGNC:25236]
5.29828	5.00534	1.56799	3.1922	0.00141192	0.00763826	ENSG00000230415	NA	LINC01786	1	1275223	1280420	1	lincRNA	long intergenic non-protein coding RNA 1786 [Source:HGNC Symbol;Acc:HGNC:52575]
31.5753	4.99331	0.801596	6.22921	4.68792e-10	1.17137e-08	ENSG00000196684	84941	HSH2D	19	16134028	16158575	1	protein_coding	hematopoietic SH2 domain containing [Source:HGNC Symbol;Acc:HGNC:24920]
5943.33	4.97744	0.411175	12.1054	9.88949e-34	1.72077e-31	ENSG00000136689	3557	IL1RN	2	113107214	113134016	1	protein_coding	interleukin 1 receptor antagonist [Source:HGNC Symbol;Acc:HGNC:6000]
29.642	4.96799	1.21061	4.10371	4.06577e-05	0.00036313	ENSG00000246430	100507632	LINC00968	8	56496246	56559823	-1	lincRNA	long intergenic non-protein coding RNA 968 [Source:HGNC Symbol;Acc:HGNC:48727]
578.025	4.95102	0.245494	20.1676	1.8867e-90	4.51392e-87	ENSG00000137198	2766	GMPR	6	16238580	16295549	1	protein_coding	guanosine monophosphate reductase [Source:HGNC Symbol;Acc:HGNC:4376]
61.8064	4.94644	0.557624	8.87057	7.27754e-19	5.12103e-17	ENSG00000108688	6354	CCL7	17	34270221	34272242	1	protein_coding	C-C motif chemokine ligand 7 [Source:HGNC Symbol;Acc:HGNC:10634]
200.965	4.92948	1.63725	3.01083	0.00260537	0.0127067	ENSG00000165194	57526	PCDH19	X	100291644	100410273	-1	protein_coding	protocadherin 19 [Source:HGNC Symbol;Acc:HGNC:14270]
138.032	4.89548	0.460469	10.6315	2.12656e-26	2.45195e-24	ENSG00000235750	9674	KIAA0040	1	175156987	175192999	-1	protein_coding	KIAA0040 [Source:HGNC Symbol;Acc:HGNC:28950]
5.54651	4.88333	1.51333	3.22688	0.00125148	0.00687523	ENSG00000101198	128414	NKAIN4	20	63240784	63272694	-1	protein_coding	sodium/potassium transporting ATPase interacting 4 [Source:HGNC Symbol;Acc:HGNC:16191]
6.44329	4.87352	1.91394	2.54632	0.0108864	0.0404359	ENSG00000285304	NA	NA	NA	NA	NA	NA	NA	NA
11.2933	4.85058	1.13827	4.26138	2.03171e-05	0.000198402	ENSG00000135333	2045	EPHA7	6	93240020	93419547	-1	protein_coding	EPH receptor A7 [Source:HGNC Symbol;Acc:HGNC:3390]
63.1673	4.84813	0.440171	11.0142	3.264e-28	4.32842e-26	ENSG00000253958	137075	CLDN23	8	8701938	8704106	1	protein_coding	claudin 23 [Source:HGNC Symbol;Acc:HGNC:17591]
4.56535	4.80577	1.66761	2.88184	0.00395365	0.0178264	ENSG00000204866	147920	IGFL2	19	46143106	46161299	1	protein_coding	IGF like family member 2 [Source:HGNC Symbol;Acc:HGNC:32929]
96.0288	4.79908	0.560747	8.55838	1.14463e-17	7.15956e-16	ENSG00000141441	64762	GAREM1	18	32124877	32470484	-1	protein_coding	GRB2 associated regulator of MAPK1 subtype 1 [Source:HGNC Symbol;Acc:HGNC:26136]
1474.32	4.79407	0.325242	14.74	3.5667e-49	1.3932e-46	ENSG00000133106	94240	EPSTI1	13	42886388	42992271	-1	protein_coding	epithelial stromal interaction 1 [Source:HGNC Symbol;Acc:HGNC:16465]
76.7613	4.77049	0.971956	4.90813	9.19489e-07	1.27714e-05	ENSG00000139971	145407	C14orf37	14	57999735	58298139	-1	protein_coding	chromosome 14 open reading frame 37 [Source:HGNC Symbol;Acc:HGNC:19846]
1775.07	4.76286	0.437129	10.8958	1.20736e-27	1.51038e-25	ENSG00000108679	3959	LGALS3BP	17	78971238	78980109	-1	protein_coding	galectin 3 binding protein [Source:HGNC Symbol;Acc:HGNC:6564]
47.1504	4.74682	0.702054	6.76133	1.3673e-11	4.29017e-10	ENSG00000000971	3075	CFH	1	196651878	196747504	1	protein_coding	complement factor H [Source:HGNC Symbol;Acc:HGNC:4883]
15.5832	4.73675	1.12625	4.20576	2.60202e-05	0.000246182	ENSG00000089169	22895	RPH3A	12	112570380	112898881	1	protein_coding	rabphilin 3A [Source:HGNC Symbol;Acc:HGNC:17056]
8.89472	4.70543	1.06538	4.41668	1.00229e-05	0.000107533	ENSG00000274307	NA	AC023449.2	15	25708470	25710869	-1	sense_intronic
4.06559	4.69819	1.66544	2.82099	0.00478754	0.0208543	ENSG00000278610	NA	AC093152.1	1	222815064	222994906	1	lincRNA
5.74609	4.68753	1.77083	2.64708	0.00811907	0.031962	ENSG00000204851	57469	PNMA8B	19	46486906	46496498	-1	protein_coding	paraneoplastic Ma antigen family member 8B [Source:HGNC Symbol;Acc:HGNC:29206]
20.7895	4.64807	0.948153	4.90223	9.47526e-07	1.31071e-05	ENSG00000049192	11174	ADAMTS6	5	65148736	65481920	-1	protein_coding	ADAM metallopeptidase with thrombospondin type 1 motif 6 [Source:HGNC Symbol;Acc:HGNC:222]
1209.44	4.64152	0.428385	10.8349	2.35151e-27	2.90373e-25	ENSG00000138449	30061	SLC40A1	2	189560579	189583758	-1	protein_coding	solute carrier family 40 member 1 [Source:HGNC Symbol;Acc:HGNC:10909]
4.84574	4.64074	1.57524	2.94606	0.00321848	0.0150952	ENSG00000255920	NA	CCND2-AS2	12	4252735	4275065	-1	antisense_RNA	CCND2 antisense RNA 2 [Source:HGNC Symbol;Acc:HGNC:49399]
4.89037	4.63903	1.57439	2.94656	0.0032133	0.0150919	ENSG00000261786	NA	AC006058.1	3	44117299	44122365	1	lincRNA
7.56282	4.63774	1.74919	2.65137	0.00801668	0.0316305	ENSG00000260802	NA	LINC00890	X	111511662	111522399	1	protein_coding	long intergenic non-protein coding RNA 890 [Source:HGNC Symbol;Acc:HGNC:48576]
3.50326	4.6375	1.84712	2.51066	0.0120505	0.0439914	ENSG00000149295	1813	DRD2	11	113409615	113475691	-1	protein_coding	dopamine receptor D2 [Source:HGNC Symbol;Acc:HGNC:3023]
1479.18	4.63061	0.234771	19.7239	1.34357e-86	2.33781e-83	ENSG00000185201	10581	IFITM2	11	307631	315272	1	protein_coding	interferon induced transmembrane protein 2 [Source:HGNC Symbol;Acc:HGNC:5413]
11.9823	4.61987	1.66202	2.77967	0.00544136	0.0231388	ENSG00000007062	8842	PROM1	4	15963076	16084378	-1	protein_coding	prominin 1 [Source:HGNC Symbol;Acc:HGNC:9454]
78.2915	4.61576	0.713196	6.47194	9.67529e-11	2.67996e-09	ENSG00000060656	10076	PTPRU	1	29236516	29326813	1	protein_coding	protein tyrosine phosphatase, receptor type U [Source:HGNC Symbol;Acc:HGNC:9683]
66.6263	4.61235	1.47166	3.13412	0.00172371	0.00900677	ENSG00000153885	79047	KCTD15	19	33795933	33815763	1	protein_coding	potassium channel tetramerization domain containing 15 [Source:HGNC Symbol;Acc:HGNC:23297]
52.7051	4.59574	1.14838	4.00195	6.28232e-05	0.000534416	ENSG00000205038	93035	PKHD1L1	8	109362477	109530330	1	protein_coding	PKHD1 like 1 [Source:HGNC Symbol;Acc:HGNC:20313]
351.914	4.59346	1.07757	4.2628	2.01884e-05	0.000197448	ENSG00000240583	358	AQP1	7	30911694	30925516	1	protein_coding	aquaporin 1 (Colton blood group) [Source:HGNC Symbol;Acc:HGNC:633]
8.84438	4.58497	1.16486	3.93608	8.28226e-05	0.000676291	ENSG00000215864	NA	NBPF7	1	119834870	119844514	-1	unprocessed_pseudogene	NBPF member 7 [Source:HGNC Symbol;Acc:HGNC:31989]
13.5919	4.57421	1.09831	4.16476	3.11684e-05	0.000287224	ENSG00000114698	57088	PLSCR4	3	146192339	146251179	-1	protein_coding	phospholipid scramblase 4 [Source:HGNC Symbol;Acc:HGNC:16497]
10.651	4.51038	1.25254	3.60099	0.00031701	0.00216776	ENSG00000147676	114569	MAL2	8	119165034	119245673	1	protein_coding	mal, T-cell differentiation protein 2 (gene/pseudogene) [Source:HGNC Symbol;Acc:HGNC:13634]
8.56189	4.50046	1.73892	2.58808	0.00965127	0.0367393	ENSG00000204128	257407	C2orf72	2	231037490	231049719	1	protein_coding	chromosome 2 open reading frame 72 [Source:HGNC Symbol;Acc:HGNC:27418]
40.148	4.48653	0.631335	7.10642	1.19089e-12	4.30069e-11	ENSG00000256262	NA	USP30-AS1	12	109052350	109053952	-1	antisense_RNA	USP30 antisense RNA 1 [Source:HGNC Symbol;Acc:HGNC:40909]
403.112	4.47897	0.428684	10.4482	1.49328e-25	1.62394e-23	ENSG00000187210	2650	GCNT1	9	76419850	76507416	1	protein_coding	glucosaminyl (N-acetyl) transferase 1, core 2 [Source:HGNC Symbol;Acc:HGNC:4203]
6.36883	4.47084	1.72353	2.594	0.00948663	0.0362423	ENSG00000176907	56892	C8orf4	8	40153455	40155308	1	protein_coding	chromosome 8 open reading frame 4 [Source:HGNC Symbol;Acc:HGNC:1357]
3643.9	4.46053	0.366259	12.1786	4.04001e-34	7.29488e-32	ENSG00000089127	4938	OAS1	12	112906777	112933222	1	protein_coding	2'-5'-oligoadenylate synthetase 1 [Source:HGNC Symbol;Acc:HGNC:8086]
52.6366	4.45803	0.5124	8.70029	3.31024e-18	2.2076e-16	ENSG00000225101	NA	OR52K3P	11	4469461	4476407	1	transcribed_unprocessed_pseudogene	olfactory receptor family 52 subfamily K member 3 pseudogene [Source:HGNC Symbol;Acc:HGNC:15224]
42.4621	4.44925	0.90223	4.93139	8.16459e-07	1.14989e-05	ENSG00000138675	2250	FGF5	4	80266599	80336680	1	protein_coding	fibroblast growth factor 5 [Source:HGNC Symbol;Acc:HGNC:3683]
5.21398	4.43467	1.33252	3.32804	0.000874585	0.00510508	ENSG00000254389	78998	RHPN1-AS1	8	143366631	143368548	-1	antisense_RNA	RHPN1 antisense RNA 1 (head to head) [Source:HGNC Symbol;Acc:HGNC:28457]
8.49985	4.4276	1.25269	3.53447	0.000408587	0.00268372	ENSG00000233397	NA	AC008063.2	2	162093429	162094854	1	lincRNA
71.0484	4.42626	0.639786	6.91835	4.56928e-12	1.53163e-10	ENSG00000204252	3111	HLA-DOA	6	33004178	33009612	-1	protein_coding	major histocompatibility complex, class II, DO alpha [Source:HGNC Symbol;Acc:HGNC:4936]
16.9058	4.42443	1.54746	2.85915	0.00424775	0.0188986	ENSG00000006611	10083	USH1C	11	17493895	17544416	-1	protein_coding	USH1 protein network component harmonin [Source:HGNC Symbol;Acc:HGNC:12597]
466.055	4.42418	0.304613	14.5239	8.54684e-48	3.20758e-45	ENSG00000187116	353514	LILRA5	19	54307070	54313139	-1	protein_coding	leukocyte immunoglobulin like receptor A5 [Source:HGNC Symbol;Acc:HGNC:16309]
55.4817	4.41357	0.903449	4.88524	1.03304e-06	1.41941e-05	ENSG00000144645	114884	OSBPL10	3	31657890	32077580	-1	protein_coding	oxysterol binding protein like 10 [Source:HGNC Symbol;Acc:HGNC:16395]
1093.46	4.41032	0.219586	20.0848	1.00319e-89	2.13344e-86	ENSG00000149131	710	SERPING1	11	57597387	57614853	1	protein_coding	serpin family G member 1 [Source:HGNC Symbol;Acc:HGNC:1228]
26.7335	4.40543	0.649007	6.78796	1.1373e-11	3.628e-10	ENSG00000205045	100506736	SLFN12L	17	35464249	35537861	-1	protein_coding	schlafen family member 12 like [Source:HGNC Symbol;Acc:HGNC:33920]
5.98877	4.37903	1.74469	2.50992	0.0120759	0.0440504	ENSG00000103740	23205	ACSBG1	15	78167468	78245688	-1	protein_coding	acyl-CoA synthetase bubblegum family member 1 [Source:HGNC Symbol;Acc:HGNC:29567]
1041.39	4.37226	0.288163	15.1729	5.3494e-52	2.49726e-49	ENSG00000068079	3430	IFI35	17	43006725	43014456	1	protein_coding	interferon induced protein 35 [Source:HGNC Symbol;Acc:HGNC:5399]
6.64174	4.36799	1.56666	2.78808	0.0053021	0.0226675	ENSG00000283537	NA	AC073264.4	7	143623776	143624398	-1	unprocessed_pseudogene
3.41461	4.36159	1.6581	2.63047	0.00852669	0.0332385	ENSG00000048545	2978	GUCA1A	6	42155406	42180056	1	protein_coding	guanylate cyclase activator 1A [Source:HGNC Symbol;Acc:HGNC:4678]
108.259	4.34096	0.381169	11.3886	4.76846e-30	6.96704e-28	ENSG00000226751	NA	AF127936.1	21	14761710	14763090	-1	lincRNA
9.78636	4.33807	1.46777	2.95554	0.00312119	0.0147396	ENSG00000144649	729085	FAM198A	3	42979267	43060211	1	protein_coding	family with sequence similarity 198 member A [Source:HGNC Symbol;Acc:HGNC:24485]
5.54199	4.33014	1.32737	3.2622	0.00110552	0.00621066	ENSG00000242641	440970	LINC00971	3	84638406	84881679	-1	lincRNA	long intergenic non-protein coding RNA 971 [Source:HGNC Symbol;Acc:HGNC:48737]
1532.91	4.31749	0.374648	11.5241	9.97005e-31	1.55144e-28	ENSG00000160932	4061	LY6E	8	143017982	143023832	1	protein_coding	lymphocyte antigen 6 family member E [Source:HGNC Symbol;Acc:HGNC:6727]
29.7379	4.31516	1.38299	3.12017	0.00180747	0.0093906	ENSG00000274419	101060389	TBC1D3D	17	38003976	38014902	1	protein_coding	TBC1 domain family member 3D [Source:HGNC Symbol;Acc:HGNC:28944]
14.6951	4.29614	0.815544	5.26782	1.38051e-07	2.29765e-06	ENSG00000163568	9447	AIM2	1	159062484	159147096	-1	protein_coding	absent in melanoma 2 [Source:HGNC Symbol;Acc:HGNC:357]
4.32297	4.27408	1.46357	2.92031	0.00349682	0.0161665	ENSG00000204969	56146	PCDHA2	5	140794852	141012344	1	protein_coding	protocadherin alpha 2 [Source:HGNC Symbol;Acc:HGNC:8668]
73.2561	4.27281	1.46301	2.92057	0.00349396	0.0161596	ENSG00000152766	118932	ANKRD22	10	88822132	88851818	-1	protein_coding	ankyrin repeat domain 22 [Source:HGNC Symbol;Acc:HGNC:28321]
33.803	4.26197	0.63482	6.71366	1.89807e-11	5.82198e-10	ENSG00000120337	8995	TNFSF18	1	173039960	173050963	-1	protein_coding	TNF superfamily member 18 [Source:HGNC Symbol;Acc:HGNC:11932]
112.3	4.24936	0.384211	11.06	1.96187e-28	2.68216e-26	ENSG00000157657	114991	ZNF618	9	113876282	114056591	1	protein_coding	zinc finger protein 618 [Source:HGNC Symbol;Acc:HGNC:29416]
42.1563	4.24822	0.584443	7.26883	3.62613e-13	1.39646e-11	ENSG00000100079	3957	LGALS2	22	37570246	37582616	-1	protein_coding	galectin 2 [Source:HGNC Symbol;Acc:HGNC:6562]
1605.73	4.24649	0.300349	14.1385	2.19825e-45	7.13128e-43	ENSG00000134326	129607	CMPK2	2	6840570	6866635	-1	protein_coding	cytidine/uridine monophosphate kinase 2 [Source:HGNC Symbol;Acc:HGNC:27015]
458.122	4.23364	0.491926	8.60624	7.54956e-18	4.81662e-16	ENSG00000162654	115361	GBP4	1	89181148	89198932	-1	protein_coding	guanylate binding protein 4 [Source:HGNC Symbol;Acc:HGNC:20480]
11.5518	4.21331	1.45834	2.88911	0.00386328	0.0174931	ENSG00000107165	7306	TYRP1	9	12685439	12710290	1	protein_coding	tyrosinase related protein 1 [Source:HGNC Symbol;Acc:HGNC:12450]
8.14908	4.20897	1.38555	3.03777	0.00238335	0.0118075	ENSG00000272674	57717	PCDHB16	5	141181399	141186399	1	protein_coding	protocadherin beta 16 [Source:HGNC Symbol;Acc:HGNC:14546]
102.687	4.20755	0.667553	6.30295	2.92038e-10	7.46277e-09	ENSG00000156463	153769	SH3RF2	5	145936579	146081791	1	protein_coding	SH3 domain containing ring finger 2 [Source:HGNC Symbol;Acc:HGNC:26299]
130.217	4.19293	0.556456	7.53506	4.88124e-14	2.09478e-12	ENSG00000136492	83990	BRIP1	17	61681266	61863521	-1	protein_coding	BRCA1 interacting protein C-terminal helicase 1 [Source:HGNC Symbol;Acc:HGNC:20473]
28.8084	4.18556	0.621228	6.73756	1.61072e-11	4.98047e-10	ENSG00000101871	4281	MID1	X	10445310	10833654	-1	protein_coding	midline 1 [Source:HGNC Symbol;Acc:HGNC:7095]
14.9625	4.17175	1.35935	3.06893	0.00214826	0.0108383	ENSG00000196358	84628	NTNG2	9	132161676	132244534	1	protein_coding	netrin G2 [Source:HGNC Symbol;Acc:HGNC:14288]
13.1483	4.1693	1.1436	3.64577	0.00026659	0.00187086	ENSG00000170745	3790	KCNS3	2	17877847	18361616	1	protein_coding	potassium voltage-gated channel modifier subfamily S member 3 [Source:HGNC Symbol;Acc:HGNC:6302]
13.2493	4.16557	1.00174	4.15834	3.20562e-05	0.000294335	ENSG00000269720	105372343	CCDC194	19	17390509	17394158	-1	protein_coding	coiled-coil domain containing 194 [Source:HGNC Symbol;Acc:HGNC:53438]
66.9902	4.16552	0.455447	9.14598	5.90891e-20	4.3332e-18	ENSG00000078018	4133	MAP2	2	209424058	209734118	1	protein_coding	microtubule associated protein 2 [Source:HGNC Symbol;Acc:HGNC:6839]
265.88	4.15367	0.473461	8.77299	1.7398e-18	1.18084e-16	ENSG00000117226	2635	GBP3	1	89006666	89022894	-1	protein_coding	guanylate binding protein 3 [Source:HGNC Symbol;Acc:HGNC:4184]
9.65317	4.14694	1.13031	3.66886	0.000243637	0.00172828	ENSG00000179044	283849	EXOC3L1	16	67184366	67190204	-1	protein_coding	exocyst complex component 3 like 1 [Source:HGNC Symbol;Acc:HGNC:27540]
708.739	4.13911	0.26107	15.8544	1.31125e-56	8.36575e-54	ENSG00000122643	51251	NT5C3A	7	33014114	33062797	-1	protein_coding	5'-nucleotidase, cytosolic IIIA [Source:HGNC Symbol;Acc:HGNC:17820]
30.9663	4.13242	1.03349	3.99853	6.37378e-05	0.000540102	ENSG00000150893	341640	FREM2	13	38687129	38887131	1	protein_coding	FRAS1 related extracellular matrix protein 2 [Source:HGNC Symbol;Acc:HGNC:25396]
54.0077	4.10795	0.931481	4.41013	1.03309e-05	0.000110589	ENSG00000113645	23286	WWC1	5	168291651	168472303	1	protein_coding	WW and C2 domain containing 1 [Source:HGNC Symbol;Acc:HGNC:29435]
73.7507	4.08952	0.627567	6.51646	7.19843e-11	2.03813e-09	ENSG00000168785	10098	TSPAN5	4	98470367	98658629	-1	protein_coding	tetraspanin 5 [Source:HGNC Symbol;Acc:HGNC:17753]
4.0668	4.07664	1.62059	2.51552	0.0118856	0.0434971	ENSG00000114854	7134	TNNC1	3	52451102	52454070	-1	protein_coding	troponin C1, slow skeletal and cardiac type [Source:HGNC Symbol;Acc:HGNC:11943]
40.4128	4.07467	1.03563	3.93447	8.33796e-05	0.000680548	ENSG00000157833	150946	GAREM2	2	26173091	26189663	1	protein_coding	GRB2 associated regulator of MAPK1 subtype 2 [Source:HGNC Symbol;Acc:HGNC:27172]
244.89	4.07373	0.418358	9.73743	2.08765e-22	1.79182e-20	ENSG00000100342	8542	APOL1	22	36253010	36267530	1	protein_coding	apolipoprotein L1 [Source:HGNC Symbol;Acc:HGNC:618]
14.4478	4.05814	0.83483	4.86104	1.16771e-06	1.57951e-05	ENSG00000106809	4969	OGN	9	92383967	92404696	-1	protein_coding	osteoglycin [Source:HGNC Symbol;Acc:HGNC:8126]
40.5573	4.05359	0.491558	8.24641	1.63218e-16	9.38137e-15	ENSG00000183734	430	ASCL2	11	2268495	2270952	-1	protein_coding	achaete-scute family bHLH transcription factor 2 [Source:HGNC Symbol;Acc:HGNC:739]
121.745	4.05132	0.820402	4.93821	7.88433e-07	1.1137e-05	ENSG00000117152	5999	RGS4	1	163068775	163076802	1	protein_coding	regulator of G protein signaling 4 [Source:HGNC Symbol;Acc:HGNC:10000]
73.0953	4.03852	0.552125	7.3145	2.58344e-13	1.00912e-11	ENSG00000115380	2202	EFEMP1	2	55865967	55924139	-1	protein_coding	EGF containing fibulin like extracellular matrix protein 1 [Source:HGNC Symbol;Acc:HGNC:3218]
5.43708	4.03335	1.53193	2.63285	0.00846709	0.0330398	ENSG00000184185	3768	KCNJ12	17	21376197	21419872	1	protein_coding	potassium voltage-gated channel subfamily J member 12 [Source:HGNC Symbol;Acc:HGNC:6258]
7.57774	4.02378	1.3124	3.06598	0.00216961	0.0109218	ENSG00000164764	157869	SBSPON	8	73064540	73124088	-1	protein_coding	somatomedin B and thrombospondin type 1 domain containing [Source:HGNC Symbol;Acc:HGNC:30362]
75.2698	4.02141	0.655319	6.13657	8.43229e-10	2.04555e-08	ENSG00000121236	117854	TRIM6	11	5596109	5612958	1	protein_coding	tripartite motif containing 6 [Source:HGNC Symbol;Acc:HGNC:16277]
241.269	4.00368	0.592757	6.75433	1.43497e-11	4.47293e-10	ENSG00000096696	1832	DSP	6	7541575	7586717	1	protein_coding	desmoplakin [Source:HGNC Symbol;Acc:HGNC:3052]
190.026	3.99897	0.666991	5.99554	2.02806e-09	4.556e-08	ENSG00000114019	51421	AMOTL2	3	134355874	134375479	-1	protein_coding	angiomotin like 2 [Source:HGNC Symbol;Acc:HGNC:17812]
1647.92	3.99098	0.265407	15.0372	4.18714e-51	1.8214e-48	ENSG00000131203	3620	IDO1	8	39902275	39928444	1	protein_coding	indoleamine 2,3-dioxygenase 1 [Source:HGNC Symbol;Acc:HGNC:6059]
7.20625	3.98922	1.28316	3.10889	0.0018779	0.00968817	ENSG00000128536	222256	CDHR3	7	105876796	106033773	1	protein_coding	cadherin related family member 3 [Source:HGNC Symbol;Acc:HGNC:26308]
8.96325	3.98889	1.07233	3.71984	0.000199346	0.00145297	ENSG00000004809	85413	SLC22A16	6	110424687	110476641	-1	protein_coding	solute carrier family 22 member 16 [Source:HGNC Symbol;Acc:HGNC:20302]
593.824	3.98173	0.536588	7.42047	1.16703e-13	4.72241e-12	ENSG00000091136	3912	LAMB1	7	107923799	108003255	-1	protein_coding	laminin subunit beta 1 [Source:HGNC Symbol;Acc:HGNC:6486]
487.146	3.97896	0.233785	17.0197	5.86423e-65	5.34482e-62	ENSG00000132256	85363	TRIM5	11	5663557	5938619	-1	protein_coding	tripartite motif containing 5 [Source:HGNC Symbol;Acc:HGNC:16276]
11.5755	3.96892	0.896419	4.42753	9.53194e-06	0.000103074	ENSG00000267745	NA	AC060766.7	17	35406684	35409768	-1	processed_transcript
136.256	3.96498	0.515264	7.69503	1.4146e-14	6.58771e-13	ENSG00000164116	2982	GUCY1A3	4	155666711	155732349	1	protein_coding	guanylate cyclase 1 soluble subunit alpha [Source:HGNC Symbol;Acc:HGNC:4685]
1111.01	3.96048	0.179222	22.0982	3.28733e-108	1.04866e-104	ENSG00000182179	7318	UBA7	3	49805207	49813946	-1	protein_coding	ubiquitin like modifier activating enzyme 7 [Source:HGNC Symbol;Acc:HGNC:12471]
2570.5	3.93499	0.274449	14.3378	1.27076e-46	4.46075e-44	ENSG00000181381	91351	DDX60L	4	168356735	168537786	-1	protein_coding	DEAD-box helicase 60 like [Source:HGNC Symbol;Acc:HGNC:26429]
5.66686	3.93285	1.46259	2.68896	0.00716742	0.0288809	ENSG00000240668	NA	KRT8P36	3	138101478	138102917	-1	processed_pseudogene	keratin 8 pseudogene 36 [Source:HGNC Symbol;Acc:HGNC:39870]
13.6288	3.93207	1.12588	3.49243	0.000478653	0.00306812	ENSG00000108375	54894	RNF43	17	58352500	58417595	-1	protein_coding	ring finger protein 43 [Source:HGNC Symbol;Acc:HGNC:18505]
99.808	3.92106	0.918408	4.26941	1.95987e-05	0.00019227	ENSG00000004799	5166	PDK4	7	95583499	95596491	-1	protein_coding	pyruvate dehydrogenase kinase 4 [Source:HGNC Symbol;Acc:HGNC:8812]
5531.4	3.92023	0.305911	12.815	1.3521e-37	3.11797e-35	ENSG00000111331	4940	OAS3	12	112938352	112973249	1	protein_coding	2'-5'-oligoadenylate synthetase 3 [Source:HGNC Symbol;Acc:HGNC:8088]
52.3846	3.91906	1.08141	3.62403	0.000290052	0.00201284	ENSG00000266074	57597	BAHCC1	17	81395475	81466332	1	protein_coding	BAH domain and coiled-coil containing 1 [Source:HGNC Symbol;Acc:HGNC:29279]
14.7009	3.90518	0.989672	3.94593	7.94909e-05	0.000651587	ENSG00000147655	340419	RSPO2	8	107899316	108083648	-1	protein_coding	R-spondin 2 [Source:HGNC Symbol;Acc:HGNC:28583]
222.277	3.9023	0.861798	4.52809	5.9519e-06	6.7971e-05	ENSG00000104435	11075	STMN2	8	79610814	79666175	1	protein_coding	stathmin 2 [Source:HGNC Symbol;Acc:HGNC:10577]
14.3506	3.9014	1.4214	2.74476	0.00605551	0.0252731	ENSG00000251569	NA	AC093899.2	2	169479480	169525922	1	protein_coding
3138.93	3.90043	0.309719	12.5934	2.29441e-36	4.82582e-34	ENSG00000187608	9636	ISG15	1	1001138	1014541	1	protein_coding	ISG15 ubiquitin-like modifier [Source:HGNC Symbol;Acc:HGNC:4053]
32.611	3.88781	0.798132	4.87114	1.10957e-06	1.51261e-05	ENSG00000182168	8633	UNC5C	4	95162504	95549206	-1	protein_coding	unc-5 netrin receptor C [Source:HGNC Symbol;Acc:HGNC:12569]
4.92684	3.87801	1.44033	2.69244	0.00709303	0.0286354	ENSG00000253304	399474	TMEM200B	1	29119428	29123935	-1	protein_coding	transmembrane protein 200B [Source:HGNC Symbol;Acc:HGNC:33785]
232.123	3.8638	0.463423	8.33751	7.58712e-17	4.48202e-15	ENSG00000136848	153090	DAB2IP	9	121567057	121785530	1	protein_coding	DAB2 interacting protein [Source:HGNC Symbol;Acc:HGNC:17294]
133.699	3.86087	0.336113	11.4868	1.53697e-30	2.31634e-28	ENSG00000158106	114822	RHPN1	8	143368887	143384220	1	protein_coding	rhophilin Rho GTPase binding protein 1 [Source:HGNC Symbol;Acc:HGNC:19973]
10.5872	3.85674	0.92508	4.16909	3.05824e-05	0.000282897	ENSG00000277496	NA	AL357033.4	20	62648961	62650767	-1	antisense_RNA
9.14271	3.8528	1.33014	2.89654	0.00377306	0.0171576	ENSG00000149527	9651	PLCH2	1	2425980	2505530	1	protein_coding	phospholipase C eta 2 [Source:HGNC Symbol;Acc:HGNC:29037]
869.602	3.85101	0.371229	10.3737	3.26775e-25	3.49412e-23	ENSG00000006747	85477	SCIN	7	12570577	12660179	1	protein_coding	scinderin [Source:HGNC Symbol;Acc:HGNC:21695]
10688	3.85031	0.353987	10.877	1.48388e-27	1.84425e-25	ENSG00000119917	3437	IFIT3	10	89327894	89340971	1	protein_coding	interferon induced protein with tetratricopeptide repeats 3 [Source:HGNC Symbol;Acc:HGNC:5411]
26.1621	3.8329	1.07851	3.5539	0.000379562	0.00252426	ENSG00000125966	10893	MMP24	20	35226654	35277000	1	protein_coding	matrix metallopeptidase 24 [Source:HGNC Symbol;Acc:HGNC:7172]
191.096	3.83267	0.402185	9.52962	1.57864e-21	1.2749e-19	ENSG00000128394	200316	APOBEC3F	22	39040604	39053910	1	protein_coding	apolipoprotein B mRNA editing enzyme catalytic subunit 3F [Source:HGNC Symbol;Acc:HGNC:17356]
413.297	3.83247	0.777588	4.92866	8.27936e-07	1.16349e-05	ENSG00000128284	80833	APOL3	22	36140330	36166177	-1	protein_coding	apolipoprotein L3 [Source:HGNC Symbol;Acc:HGNC:14868]
12.8015	3.82221	1.2605	3.03229	0.00242705	0.0120005	ENSG00000231528	286333	FAM225A	9	113113073	113119928	1	lincRNA	family with sequence similarity 225 member A (non-protein coding) [Source:HGNC Symbol;Acc:HGNC:27855]
6.49153	3.81633	1.47733	2.58326	0.00978702	0.037142	ENSG00000107821	81621	KAZALD1	10	101061841	101068131	1	protein_coding	Kazal type serine peptidase inhibitor domain 1 [Source:HGNC Symbol;Acc:HGNC:25460]
5.44886	3.81496	1.53721	2.48174	0.0130743	0.0470204	ENSG00000115155	9381	OTOF	2	26457203	26558698	-1	protein_coding	otoferlin [Source:HGNC Symbol;Acc:HGNC:8515]
5625.79	3.80629	0.250206	15.2127	2.91468e-52	1.43043e-49	ENSG00000088827	6614	SIGLEC1	20	3686970	3707128	-1	protein_coding	sialic acid binding Ig like lectin 1 [Source:HGNC Symbol;Acc:HGNC:11127]
10.2908	3.80352	1.27972	2.97215	0.00295718	0.0140912	ENSG00000076826	57662	CAMSAP3	19	7595902	7618304	1	protein_coding	calmodulin regulated spectrin associated protein family member 3 [Source:HGNC Symbol;Acc:HGNC:29307]
10.3449	3.80194	0.937358	4.05602	4.99165e-05	0.000436257	ENSG00000151364	65987	KCTD14	11	78015715	78046191	-1	protein_coding	potassium channel tetramerization domain containing 14 [Source:HGNC Symbol;Acc:HGNC:23295]
33.7665	3.79765	0.858831	4.42189	9.7843e-06	0.000105446	ENSG00000099204	3983	ABLIM1	10	114431113	114685003	-1	protein_coding	actin binding LIM protein 1 [Source:HGNC Symbol;Acc:HGNC:78]
750.602	3.76397	0.37225	10.1114	4.91753e-24	4.70608e-22	ENSG00000204642	3134	HLA-F	6	29722775	29738528	1	protein_coding	major histocompatibility complex, class I, F [Source:HGNC Symbol;Acc:HGNC:4963]
16.3747	3.75481	1.04898	3.5795	0.000344259	0.00232522	ENSG00000188257	5320	PLA2G2A	1	19975431	19980416	-1	protein_coding	phospholipase A2 group IIA [Source:HGNC Symbol;Acc:HGNC:9031]
296.8	3.74982	0.576575	6.50362	7.84114e-11	2.20705e-09	ENSG00000163328	151556	GPR155	2	174431571	174487094	-1	protein_coding	G protein-coupled receptor 155 [Source:HGNC Symbol;Acc:HGNC:22951]
462.895	3.74707	0.879618	4.25988	2.04538e-05	0.000199534	ENSG00000162998	2487	FRZB	2	182833275	182867162	-1	protein_coding	frizzled-related protein [Source:HGNC Symbol;Acc:HGNC:3959]
16.7339	3.7434	1.20179	3.11485	0.00184036	0.0095253	ENSG00000216819	NA	TUBB2BP1	6	3177044	3179764	-1	unprocessed_pseudogene	tubulin beta 2B class IIb pseudogene 1 [Source:HGNC Symbol;Acc:HGNC:42332]
477.946	3.73753	0.338961	11.0264	2.8489e-28	3.81315e-26	ENSG00000240065	5698	PSMB9	6	32844136	32859585	1	protein_coding	proteasome subunit beta 9 [Source:HGNC Symbol;Acc:HGNC:9546]
23.7399	3.73538	0.755673	4.94311	7.68855e-07	1.09007e-05	ENSG00000260244	NA	AC104083.1	4	155734448	155737062	1	sense_overlapping
7.68167	3.73098	1.51008	2.47072	0.0134843	0.0482861	ENSG00000154153	54463	RETREG1	5	16473038	16617058	-1	protein_coding	reticulophagy regulator 1 [Source:HGNC Symbol;Acc:HGNC:25964]
1164.83	3.72736	1.01838	3.66008	0.000252133	0.00178075	ENSG00000170421	3856	KRT8	12	52897187	52949954	-1	protein_coding	keratin 8 [Source:HGNC Symbol;Acc:HGNC:6446]
5.17049	3.72496	1.46651	2.54002	0.0110846	0.0410524	ENSG00000254910	NA	AC136475.2	11	310139	311141	-1	antisense_RNA
13.0351	3.72443	1.42501	2.61363	0.00895863	0.0345409	ENSG00000267313	641516	KC6	18	41465783	41632185	-1	lincRNA	keratoconus gene 6 [Source:NCBI gene;Acc:641516]
67.0565	3.71837	0.949911	3.91444	9.06143e-05	0.000732106	ENSG00000143797	129642	MBOAT2	2	8852690	9003813	-1	protein_coding	membrane bound O-acyltransferase domain containing 2 [Source:HGNC Symbol;Acc:HGNC:25193]
2158.89	3.71439	0.324564	11.4442	2.51321e-30	3.7289e-28	ENSG00000055332	5610	EIF2AK2	2	37099210	37157065	-1	protein_coding	eukaryotic translation initiation factor 2 alpha kinase 2 [Source:HGNC Symbol;Acc:HGNC:9437]
9.73052	3.71395	1.32431	2.80444	0.00504043	0.0217725	ENSG00000173641	27129	HSPB7	1	16014028	16019594	-1	protein_coding	heat shock protein family B (small) member 7 [Source:HGNC Symbol;Acc:HGNC:5249]
25.2698	3.6961	0.593139	6.23143	4.62211e-10	1.15795e-08	ENSG00000179921	151306	GPBAR1	2	218259496	218263859	1	protein_coding	G protein-coupled bile acid receptor 1 [Source:HGNC Symbol;Acc:HGNC:19680]
22.3622	3.69289	0.70939	5.20573	1.93235e-07	3.12111e-06	ENSG00000166352	119710	C11orf74	11	36594493	36659290	1	protein_coding	chromosome 11 open reading frame 74 [Source:HGNC Symbol;Acc:HGNC:25142]
4649.39	3.6914	0.405279	9.10828	8.37002e-20	6.11459e-18	ENSG00000126709	2537	IFI6	1	27666061	27672218	-1	protein_coding	interferon alpha inducible protein 6 [Source:HGNC Symbol;Acc:HGNC:4054]
1269.18	3.68905	0.268951	13.7164	8.09726e-43	2.31316e-40	ENSG00000149577	51092	SIDT2	11	117178733	117197445	1	protein_coding	SID1 transmembrane family member 2 [Source:HGNC Symbol;Acc:HGNC:24272]
220.559	3.68791	0.579945	6.35907	2.02978e-10	5.35123e-09	ENSG00000140511	145864	HAPLN3	15	88877288	88895626	-1	protein_coding	hyaluronan and proteoglycan link protein 3 [Source:HGNC Symbol;Acc:HGNC:21446]
11.0404	3.68394	1.24915	2.94915	0.00318654	0.0149884	ENSG00000250786	NA	SNHG18	5	9546200	9550609	1	lincRNA	small nucleolar RNA host gene 18 [Source:HGNC Symbol;Acc:HGNC:49007]
5.53285	3.67855	1.23493	2.97875	0.00289423	0.0138351	ENSG00000267554	NA	AC015911.8	17	35470069	35470628	-1	processed_pseudogene
90.7063	3.67297	0.795569	4.61678	3.89731e-06	4.67385e-05	ENSG00000107984	22943	DKK1	10	52314296	52318042	1	protein_coding	dickkopf WNT signaling pathway inhibitor 1 [Source:HGNC Symbol;Acc:HGNC:2891]
472.274	3.66987	0.23741	15.458	6.66836e-54	3.54534e-51	ENSG00000125148	4502	MT2A	16	56608199	56609497	1	protein_coding	metallothionein 2A [Source:HGNC Symbol;Acc:HGNC:7406]
408.529	3.66197	0.9324	3.92746	8.58471e-05	0.000697417	ENSG00000137809	22801	ITGA11	15	68296533	68432162	-1	protein_coding	integrin subunit alpha 11 [Source:HGNC Symbol;Acc:HGNC:6136]
14.4706	3.65594	0.862876	4.23692	2.26604e-05	0.00021894	ENSG00000110848	969	CD69	12	9752486	9760901	-1	protein_coding	CD69 molecule [Source:HGNC Symbol;Acc:HGNC:1694]
19.57	3.65044	0.897216	4.06863	4.72899e-05	0.000416534	ENSG00000080644	1136	CHRNA3	15	78593052	78621295	-1	protein_coding	cholinergic receptor nicotinic alpha 3 subunit [Source:HGNC Symbol;Acc:HGNC:1957]
61.89	3.65016	1.45986	2.50034	0.0124073	0.0450449	ENSG00000165973	4745	NELL1	11	20669551	21575681	1	protein_coding	neural EGFL like 1 [Source:HGNC Symbol;Acc:HGNC:7750]
7.58839	3.64958	1.42697	2.55758	0.0105404	0.0393869	ENSG00000152078	148534	TMEM56	1	95117338	95197607	1	protein_coding	transmembrane protein 56 [Source:HGNC Symbol;Acc:HGNC:26477]
197.058	3.64905	0.90027	4.05329	5.05029e-05	0.000440778	ENSG00000175183	1466	CSRP2	12	76858715	76879060	-1	protein_coding	cysteine and glycine rich protein 2 [Source:HGNC Symbol;Acc:HGNC:2470]
152.64	3.64892	0.601108	6.07032	1.27656e-09	2.9911e-08	ENSG00000144596	80852	GRIP2	3	14489111	14556075	-1	protein_coding	glutamate receptor interacting protein 2 [Source:HGNC Symbol;Acc:HGNC:23841]
38.4782	3.64602	0.867909	4.20092	2.65828e-05	0.000250761	ENSG00000122585	4852	NPY	7	24284163	24291865	1	protein_coding	neuropeptide Y [Source:HGNC Symbol;Acc:HGNC:7955]
888.771	3.61702	0.203034	17.8148	5.42439e-71	5.76793e-68	ENSG00000161929	388325	SCIMP	17	5208961	5234860	-1	protein_coding	SLP adaptor and CSK interacting membrane protein [Source:HGNC Symbol;Acc:HGNC:33504]
7.77247	3.60853	1.38261	2.60995	0.00905566	0.0348586	ENSG00000187889	199920	FYB2	1	56718804	56819696	-1	protein_coding	FYN binding protein 2 [Source:HGNC Symbol;Acc:HGNC:27295]
5.99289	3.59784	1.32788	2.70946	0.00673932	0.0274916	ENSG00000273760	NA	AC245041.1	10	47970043	47973496	-1	lincRNA
60.3945	3.59659	0.444153	8.09765	5.60318e-16	3.02098e-14	ENSG00000162374	1996	ELAVL4	1	50048014	50203786	1	protein_coding	ELAV like RNA binding protein 4 [Source:HGNC Symbol;Acc:HGNC:3315]
11.0324	3.58835	1.12668	3.18489	0.00144811	0.00778342	ENSG00000136541	57471	ERMN	2	157318625	157327713	-1	protein_coding	ermin [Source:HGNC Symbol;Acc:HGNC:29208]
175.766	3.5824	0.24292	14.7473	3.20345e-49	1.27738e-46	ENSG00000198785	116443	GRIN3A	9	101569353	101738580	-1	protein_coding	glutamate ionotropic receptor NMDA type subunit 3A [Source:HGNC Symbol;Acc:HGNC:16767]
18.9987	3.57575	0.797526	4.48356	7.34091e-06	8.18793e-05	ENSG00000129990	6861	SYT5	19	55171199	55180441	-1	protein_coding	synaptotagmin 5 [Source:HGNC Symbol;Acc:HGNC:11513]
686.836	3.57198	0.220162	16.2243	3.39447e-59	2.49885e-56	ENSG00000239713	60489	APOBEC3G	22	39077005	39087743	1	protein_coding	apolipoprotein B mRNA editing enzyme catalytic subunit 3G [Source:HGNC Symbol;Acc:HGNC:17357]
926.419	3.57075	0.290386	12.2966	9.44962e-35	1.80866e-32	ENSG00000152061	9910	RABGAP1L	1	174159410	174995308	1	protein_coding	RAB GTPase activating protein 1 like [Source:HGNC Symbol;Acc:HGNC:24663]
36.3446	3.56931	0.478246	7.46333	8.43614e-14	3.44281e-12	ENSG00000179627	100128927	ZBTB42	14	104800596	104804712	1	protein_coding	zinc finger and BTB domain containing 42 [Source:HGNC Symbol;Acc:HGNC:32550]
4.92068	3.56809	1.33147	2.67981	0.0073664	0.0294964	ENSG00000149596	57158	JPH2	20	44111695	44187578	-1	protein_coding	junctophilin 2 [Source:HGNC Symbol;Acc:HGNC:14202]
1128.42	3.56608	0.253284	14.0794	5.08526e-45	1.59561e-42	ENSG00000135899	3431	SP110	2	230167293	230225729	-1	protein_coding	SP110 nuclear body protein [Source:HGNC Symbol;Acc:HGNC:5401]
18.4566	3.56383	0.625548	5.69713	1.21843e-08	2.43432e-07	ENSG00000133321	5920	RARRES3	11	63536809	63546462	1	protein_coding	retinoic acid receptor responder 3 [Source:HGNC Symbol;Acc:HGNC:9869]
172.904	3.56131	0.292127	12.191	3.47193e-34	6.38969e-32	ENSG00000184898	375287	RBM43	2	151247940	151261879	-1	protein_coding	RNA binding motif protein 43 [Source:HGNC Symbol;Acc:HGNC:24790]
4.92284	3.54995	1.40907	2.51936	0.0117568	0.0430998	ENSG00000108830	8153	RND2	17	43025241	43032036	1	protein_coding	Rho family GTPase 2 [Source:HGNC Symbol;Acc:HGNC:18315]
5.19818	3.54813	1.30719	2.71433	0.006641	0.027224	ENSG00000196972	644596	SMIM10L2B	X	135094987	135098634	-1	protein_coding	small integral membrane protein 10 like 2B [Source:HGNC Symbol;Acc:HGNC:34500]
168.251	3.54706	0.676466	5.24351	1.57547e-07	2.59058e-06	ENSG00000171345	3880	KRT19	17	41523617	41528308	-1	protein_coding	keratin 19 [Source:HGNC Symbol;Acc:HGNC:6436]
17.641	3.53925	0.905905	3.90686	9.35025e-05	0.000753214	ENSG00000196876	6334	SCN8A	12	51590266	51812864	1	protein_coding	sodium voltage-gated channel alpha subunit 8 [Source:HGNC Symbol;Acc:HGNC:10596]
11.0656	3.5288	1.29283	2.72952	0.00634265	0.0262369	ENSG00000127863	55504	TNFRSF19	13	23570370	23676104	1	protein_coding	TNF receptor superfamily member 19 [Source:HGNC Symbol;Acc:HGNC:11915]
156.278	3.52403	0.656326	5.36933	7.90301e-08	1.37138e-06	ENSG00000071282	29995	LMCD1	3	8501707	8574673	1	protein_coding	LIM and cysteine rich domains 1 [Source:HGNC Symbol;Acc:HGNC:6633]
6.44157	3.51887	1.19444	2.94605	0.00321858	0.0150952	ENSG00000162981	151354	FAM84A	2	14632686	14650814	1	protein_coding	family with sequence similarity 84 member A [Source:HGNC Symbol;Acc:HGNC:20743]
35.5447	3.51705	0.538689	6.5289	6.62558e-11	1.8843e-09	ENSG00000230918	NA	AC008063.1	2	162073256	162075169	1	antisense_RNA
12.1198	3.50391	1.21473	2.88451	0.00392029	0.0176968	ENSG00000116183	60676	PAPPA2	1	176463171	176845605	1	protein_coding	pappalysin 2 [Source:HGNC Symbol;Acc:HGNC:14615]
43.7387	3.50374	1.21213	2.89055	0.00384566	0.017438	ENSG00000264230	643650	ANXA8L1	10	46375627	46537864	1	protein_coding	annexin A8 like 1 [Source:HGNC Symbol;Acc:HGNC:23334]
50.1846	3.50234	0.760767	4.60369	4.15065e-06	4.92519e-05	ENSG00000163520	2199	FBLN2	3	13549131	13638422	1	protein_coding	fibulin 2 [Source:HGNC Symbol;Acc:HGNC:3601]
2386.85	3.49872	0.199465	17.5405	7.02779e-69	7.07958e-66	ENSG00000142089	10410	IFITM3	11	319669	327537	-1	protein_coding	interferon induced transmembrane protein 3 [Source:HGNC Symbol;Acc:HGNC:5414]
644.775	3.49645	0.225365	15.5146	2.76358e-54	1.60288e-51	ENSG00000115232	3676	ITGA4	2	181457202	181536187	1	protein_coding	integrin subunit alpha 4 [Source:HGNC Symbol;Acc:HGNC:6140]
5.05502	3.49587	1.30056	2.68797	0.00718888	0.028943	ENSG00000268388	400550	FENDRR	16	86474529	86509099	-1	lincRNA	FOXF1 adjacent non-coding developmental regulatory RNA [Source:HGNC Symbol;Acc:HGNC:43894]
47.4207	3.49126	0.860289	4.05824	4.94439e-05	0.000433313	ENSG00000140807	85407	NKD1	16	50548330	50649249	1	protein_coding	naked cuticle homolog 1 [Source:HGNC Symbol;Acc:HGNC:17045]
8.14614	3.49001	1.19557	2.91912	0.00351016	0.0162125	ENSG00000075340	119	ADD2	2	70607618	70768225	-1	protein_coding	adducin 2 [Source:HGNC Symbol;Acc:HGNC:244]
458.869	3.48873	0.326755	10.6769	1.30586e-26	1.52403e-24	ENSG00000168404	197259	MLKL	16	74671855	74700960	-1	protein_coding	mixed lineage kinase domain like pseudokinase [Source:HGNC Symbol;Acc:HGNC:26617]
25.1515	3.47962	0.694783	5.00821	5.49373e-07	8.02517e-06	ENSG00000225964	NA	NRIR	2	6828514	6840464	-1	antisense_RNA	negative regulator of interferon response (non-protein coding) [Source:HGNC Symbol;Acc:HGNC:51269]
11.4029	3.47205	1.17586	2.95278	0.00314924	0.0148464	ENSG00000109193	6783	SULT1E1	4	69841212	69860152	-1	protein_coding	sulfotransferase family 1E member 1 [Source:HGNC Symbol;Acc:HGNC:11377]
320.045	3.46616	0.301152	11.5097	1.17945e-30	1.82054e-28	ENSG00000183023	6546	SLC8A1	2	40097270	40611053	-1	protein_coding	solute carrier family 8 member A1 [Source:HGNC Symbol;Acc:HGNC:11068]
207.722	3.45276	0.626084	5.51486	3.49064e-08	6.51177e-07	ENSG00000265190	653145	ANXA8	10	47460162	47484158	-1	protein_coding	annexin A8 [Source:HGNC Symbol;Acc:HGNC:546]
35.7699	3.44572	0.684021	5.03745	4.71773e-07	7.01066e-06	ENSG00000285492	NA	NA	NA	NA	NA	NA	NA	NA
9.20901	3.44449	1.33237	2.58523	0.00973147	0.0369832	ENSG00000184731	642273	FAM110C	2	38814	46870	-1	protein_coding	family with sequence similarity 110 member C [Source:HGNC Symbol;Acc:HGNC:33340]
46.616	3.44078	0.715875	4.8064	1.53672e-06	2.02289e-05	ENSG00000153904	23576	DDAH1	1	85318481	85578363	-1	protein_coding	dimethylarginine dimethylaminohydrolase 1 [Source:HGNC Symbol;Acc:HGNC:2715]
144.229	3.43236	0.539778	6.35884	2.03288e-10	5.35204e-09	ENSG00000166250	79827	CLMP	11	123069865	123195281	-1	protein_coding	CXADR like membrane protein [Source:HGNC Symbol;Acc:HGNC:24039]
6.96556	3.42719	1.13425	3.02155	0.00251488	0.0123644	ENSG00000254521	89858	SIGLEC12	19	51491357	51501789	-1	protein_coding	sialic acid binding Ig like lectin 12 (gene/pseudogene) [Source:HGNC Symbol;Acc:HGNC:15482]
704.909	3.42435	0.317897	10.7719	4.67417e-27	5.69832e-25	ENSG00000140853	84166	NLRC5	16	56989485	57083531	1	protein_coding	NLR family CARD domain containing 5 [Source:HGNC Symbol;Acc:HGNC:29933]
9.68405	3.4106	1.0475	3.25593	0.00113021	0.00631785	ENSG00000127241	5648	MASP1	3	187217285	187292022	-1	protein_coding	mannan binding lectin serine peptidase 1 [Source:HGNC Symbol;Acc:HGNC:6901]
1146	3.40944	0.148727	22.9242	2.66784e-116	1.27656e-112	ENSG00000155363	4343	MOV10	1	112673141	112700746	1	protein_coding	Mov10 RISC complex RNA helicase [Source:HGNC Symbol;Acc:HGNC:7200]
16.3001	3.40852	1.20709	2.82376	0.00474641	0.0207337	ENSG00000182263	55137	FIGN	2	163593396	163736012	-1	protein_coding	fidgetin, microtubule severing factor [Source:HGNC Symbol;Acc:HGNC:13285]
185.673	3.40663	0.601659	5.66206	1.49564e-08	2.96342e-07	ENSG00000172403	171024	SYNPO2	4	118850688	119061247	1	protein_coding	synaptopodin 2 [Source:HGNC Symbol;Acc:HGNC:17732]
16.6444	3.40261	1.12902	3.01377	0.00258022	0.0126112	ENSG00000285258	NA	NA	NA	NA	NA	NA	NA	NA
13.8845	3.39652	1.13147	3.00186	0.00268335	0.0130155	ENSG00000259687	NA	LINC01220	14	75294404	75296638	1	lincRNA	long intergenic non-protein coding RNA 1220 [Source:HGNC Symbol;Acc:HGNC:49664]
17.8619	3.39246	0.965423	3.51396	0.000441483	0.00286246	ENSG00000174080	8722	CTSF	11	66563463	66568841	-1	protein_coding	cathepsin F [Source:HGNC Symbol;Acc:HGNC:2531]
6373.02	3.38093	0.189309	17.8593	2.44716e-71	2.75522e-68	ENSG00000108691	6347	CCL2	17	34255218	34257203	1	protein_coding	C-C motif chemokine ligand 2 [Source:HGNC Symbol;Acc:HGNC:10618]
566.832	3.38005	0.800827	4.2207	2.43545e-05	0.000232761	ENSG00000111057	3875	KRT18	12	52948871	52952901	1	protein_coding	keratin 18 [Source:HGNC Symbol;Acc:HGNC:6430]
141.076	3.37664	0.25493	13.2453	4.80056e-40	1.25867e-37	ENSG00000197536	NA	C5orf56	5	132410636	132488702	1	protein_coding	chromosome 5 open reading frame 56 [Source:HGNC Symbol;Acc:HGNC:33838]
2164.65	3.37309	0.238142	14.1642	1.52591e-45	5.03551e-43	ENSG00000107201	23586	DDX58	9	32455705	32526324	-1	protein_coding	DExD/H-box helicase 58 [Source:HGNC Symbol;Acc:HGNC:19102]
24.0788	3.37163	0.793251	4.2504	2.13394e-05	0.000207117	ENSG00000198759	25975	EGFL6	X	13569605	13633575	1	protein_coding	EGF like domain multiple 6 [Source:HGNC Symbol;Acc:HGNC:3235]
10.04	3.35475	0.875125	3.83345	0.000126357	0.000974013	ENSG00000089199	1114	CHGB	20	5911430	5925361	1	protein_coding	chromogranin B [Source:HGNC Symbol;Acc:HGNC:1930]
1037.14	3.35443	0.345089	9.72049	2.46599e-22	2.07925e-20	ENSG00000141753	3487	IGFBP4	17	40443461	40457731	1	protein_coding	insulin like growth factor binding protein 4 [Source:HGNC Symbol;Acc:HGNC:5473]
2805.05	3.35137	0.269258	12.4467	1.45761e-35	2.96793e-33	ENSG00000120708	7045	TGFBI	5	136028895	136063818	1	protein_coding	transforming growth factor beta induced [Source:HGNC Symbol;Acc:HGNC:11771]
188.768	3.34598	0.684432	4.8887	1.01503e-06	1.39668e-05	ENSG00000142871	3491	CYR61	1	85580761	85583962	1	protein_coding	cysteine rich angiogenic inducer 61 [Source:HGNC Symbol;Acc:HGNC:2654]
14.9855	3.3439	1.32498	2.52373	0.0116116	0.0426249	ENSG00000266010	100128893	GATA6-AS1	18	22166898	22168968	-1	lincRNA	GATA6 antisense RNA 1 (head to head) [Source:HGNC Symbol;Acc:HGNC:48840]
15.0584	3.3424	0.944248	3.53975	0.000400501	0.0026424	ENSG00000155970	286097	MICU3	8	17027238	17122644	1	protein_coding	mitochondrial calcium uptake family member 3 [Source:HGNC Symbol;Acc:HGNC:27820]
43.2958	3.33737	0.808269	4.12903	3.64292e-05	0.000329515	ENSG00000166173	55323	LARP6	15	70829130	70854159	-1	protein_coding	La ribonucleoprotein domain family member 6 [Source:HGNC Symbol;Acc:HGNC:24012]
236.415	3.33503	0.539738	6.17898	6.45179e-10	1.59133e-08	ENSG00000163121	93082	NEURL3	2	96497643	96508109	-1	protein_coding	neuralized E3 ubiquitin protein ligase 3 [Source:HGNC Symbol;Acc:HGNC:25162]
712.64	3.31946	0.780593	4.25249	2.11405e-05	0.000205396	ENSG00000038427	1462	VCAN	5	83471465	83582303	1	protein_coding	versican [Source:HGNC Symbol;Acc:HGNC:2464]
41.1939	3.31909	0.579308	5.72941	1.00778e-08	2.05089e-07	ENSG00000127920	2791	GNG11	7	93921699	93928610	1	protein_coding	G protein subunit gamma 11 [Source:HGNC Symbol;Acc:HGNC:4403]
6.30172	3.31379	1.17447	2.82152	0.00477971	0.0208439	ENSG00000255422	NA	AP002954.1	11	118704607	118750263	1	antisense_RNA
20.9526	3.30944	1.01225	3.26939	0.00107781	0.00607994	ENSG00000240771	115557	ARHGEF25	12	57610180	57619379	1	protein_coding	Rho guanine nucleotide exchange factor 25 [Source:HGNC Symbol;Acc:HGNC:30275]
45.568	3.30291	0.932833	3.54073	0.000399019	0.00263405	ENSG00000154556	8470	SORBS2	4	185585444	185956652	-1	protein_coding	sorbin and SH3 domain containing 2 [Source:HGNC Symbol;Acc:HGNC:24098]
249.768	3.2922	0.25579	12.8707	6.58174e-38	1.57468e-35	ENSG00000120280	80231	CXorf21	X	30558824	30577844	-1	protein_coding	chromosome X open reading frame 21 [Source:HGNC Symbol;Acc:HGNC:25667]
79.1739	3.29095	0.827119	3.97881	6.926e-05	0.000579893	ENSG00000169594	646	BNC1	15	83255903	83284714	-1	protein_coding	basonuclin 1 [Source:HGNC Symbol;Acc:HGNC:1081]
95.158	3.28861	0.782295	4.2038	2.62467e-05	0.00024808	ENSG00000164093	5308	PITX2	4	110617423	110642123	-1	protein_coding	paired like homeodomain 2 [Source:HGNC Symbol;Acc:HGNC:9005]
354.872	3.27887	0.535153	6.12697	8.9566e-10	2.15093e-08	ENSG00000113083	4015	LOX	5	122063195	122078360	-1	protein_coding	lysyl oxidase [Source:HGNC Symbol;Acc:HGNC:6664]
7.93423	3.27884	1.26518	2.59161	0.00955286	0.0364372	ENSG00000259153	NA	AC004816.1	14	70810205	70815403	1	lincRNA
35.1611	3.27808	0.889105	3.68694	0.000226965	0.0016264	ENSG00000141934	8612	PLPP2	19	281040	291504	-1	protein_coding	phospholipid phosphatase 2 [Source:HGNC Symbol;Acc:HGNC:9230]
852.241	3.27541	0.430199	7.61371	2.66341e-14	1.19386e-12	ENSG00000149591	6876	TAGLN	11	117199321	117204782	1	protein_coding	transgelin [Source:HGNC Symbol;Acc:HGNC:11553]
14.0633	3.27211	1.0308	3.17434	0.00150178	0.00802232	ENSG00000156140	9508	ADAMTS3	4	72280969	72569386	-1	protein_coding	ADAM metallopeptidase with thrombospondin type 1 motif 3 [Source:HGNC Symbol;Acc:HGNC:219]
146.801	3.26165	0.631731	5.16304	2.42974e-07	3.83706e-06	ENSG00000169116	25849	PARM1	4	74933095	75050115	1	protein_coding	prostate androgen-regulated mucin-like protein 1 [Source:HGNC Symbol;Acc:HGNC:24536]
67.4322	3.26003	0.508594	6.4099	1.45619e-10	3.93111e-09	ENSG00000086289	54749	EPDR1	7	37683843	37951941	1	protein_coding	ependymin related 1 [Source:HGNC Symbol;Acc:HGNC:17572]
12.8293	3.25851	0.984154	3.31098	0.000929693	0.00536135	ENSG00000162545	55450	CAMK2N1	1	20482391	20486220	-1	protein_coding	calcium/calmodulin dependent protein kinase II inhibitor 1 [Source:HGNC Symbol;Acc:HGNC:24190]
80.0494	3.25663	0.39008	8.34862	6.90657e-17	4.13099e-15	ENSG00000111801	10384	BTN3A3	6	26440472	26453415	1	protein_coding	butyrophilin subfamily 3 member A3 [Source:HGNC Symbol;Acc:HGNC:1140]
11.3089	3.25394	1.13503	2.86685	0.00414584	0.0185098	ENSG00000149970	22866	CNKSR2	X	21374418	21654695	1	protein_coding	connector enhancer of kinase suppressor of Ras 2 [Source:HGNC Symbol;Acc:HGNC:19701]
17.1208	3.25206	0.837113	3.88486	0.000102389	0.000813164	ENSG00000153714	286343	LURAP1L	9	12775021	12822131	1	protein_coding	leucine rich adaptor protein 1 like [Source:HGNC Symbol;Acc:HGNC:31452]
11.6505	3.2497	1.07911	3.01146	0.00259996	0.0126882	ENSG00000228775	285962	WEE2-AS1	7	141704338	141738346	-1	antisense_RNA	WEE2 antisense RNA 1 [Source:HGNC Symbol;Acc:HGNC:48669]
42.2826	3.24688	0.789816	4.11093	3.94061e-05	0.000353768	ENSG00000232110	NA	AL353751.1	10	89283765	89292125	1	antisense_RNA
87.6667	3.24517	0.589732	5.50279	3.73826e-08	6.91308e-07	ENSG00000138759	80144	FRAS1	4	78057570	78544269	1	protein_coding	Fraser extracellular matrix complex subunit 1 [Source:HGNC Symbol;Acc:HGNC:19185]
33.9286	3.2421	0.829967	3.9063	9.37207e-05	0.000754075	ENSG00000168421	399	RHOH	4	40191053	40246967	1	protein_coding	ras homolog family member H [Source:HGNC Symbol;Acc:HGNC:686]
99.9066	3.24158	0.432473	7.49544	6.60738e-14	2.78177e-12	ENSG00000149218	23052	ENDOD1	11	95089810	95132645	1	protein_coding	endonuclease domain containing 1 [Source:HGNC Symbol;Acc:HGNC:29129]
12.5992	3.24115	0.814938	3.97718	6.97388e-05	0.000582882	ENSG00000274659	NA	LINC02371	12	2740093	2742855	1	lincRNA	long intergenic non-protein coding RNA 2371 [Source:HGNC Symbol;Acc:HGNC:53293]
13.5432	3.2407	1.1105	2.91824	0.00352014	0.016239	ENSG00000110318	57562	CEP126	11	101915015	102001058	1	protein_coding	centrosomal protein 126 [Source:HGNC Symbol;Acc:HGNC:29264]
138.183	3.23648	0.454693	7.11794	1.09554e-12	3.97886e-11	ENSG00000159403	715	C1R	12	7080209	7092607	-1	protein_coding	complement C1r [Source:HGNC Symbol;Acc:HGNC:1246]
96.8487	3.23004	0.814263	3.96683	7.28363e-05	0.000603135	ENSG00000128510	51200	CPA4	7	130293134	130324180	1	protein_coding	carboxypeptidase A4 [Source:HGNC Symbol;Acc:HGNC:15740]
1952.92	3.22591	0.202804	15.9065	5.71226e-57	3.77009e-54	ENSG00000121060	7706	TRIM25	17	56887909	56914038	-1	protein_coding	tripartite motif containing 25 [Source:HGNC Symbol;Acc:HGNC:12932]
12.2432	3.21533	0.98899	3.25113	0.00114948	0.00641043	ENSG00000091262	368	ABCC6	16	16148928	16223522	-1	protein_coding	ATP binding cassette subfamily C member 6 [Source:HGNC Symbol;Acc:HGNC:57]
82.4656	3.21272	0.403201	7.96803	1.6123e-15	8.29556e-14	ENSG00000079385	634	CEACAM1	19	42507304	42561234	-1	protein_coding	carcinoembryonic antigen related cell adhesion molecule 1 [Source:HGNC Symbol;Acc:HGNC:1814]
17.8131	3.20916	1.27768	2.51171	0.0120147	0.0438859	ENSG00000072952	10335	MRVI1	11	10573091	10693988	-1	protein_coding	murine retrovirus integration site 1 homolog [Source:HGNC Symbol;Acc:HGNC:7237]
390.853	3.20837	0.202904	15.8122	2.56307e-56	1.58249e-53	ENSG00000159228	873	CBR1	21	36069941	36073166	1	protein_coding	carbonyl reductase 1 [Source:HGNC Symbol;Acc:HGNC:1548]
243.277	3.20294	0.215961	14.8311	9.21788e-50	3.83544e-47	ENSG00000100336	80832	APOL4	22	36189124	36204840	-1	protein_coding	apolipoprotein L4 [Source:HGNC Symbol;Acc:HGNC:14867]
9.92861	3.20111	1.17659	2.72066	0.00651515	0.026832	ENSG00000214357	54492	NEURL1B	5	172641266	172691540	1	protein_coding	neuralized E3 ubiquitin protein ligase 1B [Source:HGNC Symbol;Acc:HGNC:35422]
6.21385	3.19696	1.29698	2.46493	0.0137042	0.0489508	ENSG00000118156	84215	ZNF541	19	47520685	47555856	-1	protein_coding	zinc finger protein 541 [Source:HGNC Symbol;Acc:HGNC:25294]
10.7365	3.19489	1.08645	2.94068	0.00327496	0.0153146	ENSG00000106688	6505	SLC1A1	9	4490444	4587469	1	protein_coding	solute carrier family 1 member 1 [Source:HGNC Symbol;Acc:HGNC:10939]
21.7342	3.19392	1.21323	2.63257	0.00847411	0.0330604	ENSG00000276850	NA	AC245041.2	10	47908064	47991850	-1	lincRNA
9329.88	3.19101	0.300604	10.6154	2.52835e-26	2.88052e-24	ENSG00000115415	6772	STAT1	2	190964358	191020960	-1	protein_coding	signal transducer and activator of transcription 1 [Source:HGNC Symbol;Acc:HGNC:11362]
36.8468	3.18843	0.906133	3.51872	0.000433633	0.00282592	ENSG00000166086	83700	JAM3	11	134068925	134152001	1	protein_coding	junctional adhesion molecule 3 [Source:HGNC Symbol;Acc:HGNC:15532]
117.339	3.18485	1.10334	2.88656	0.00389481	0.0176108	ENSG00000253309	647174	SERPINE3	13	51335773	51364735	1	protein_coding	serpin family E member 3 [Source:HGNC Symbol;Acc:HGNC:24774]
253.23	3.18315	0.515807	6.17121	6.77698e-10	1.66939e-08	ENSG00000110492	4192	MDK	11	46380756	46383837	1	protein_coding	midkine (neurite growth-promoting factor 2) [Source:HGNC Symbol;Acc:HGNC:6972]
28.7055	3.17924	0.539838	5.88926	3.87935e-09	8.40892e-08	ENSG00000071575	28951	TRIB2	2	12716889	12742734	1	protein_coding	tribbles pseudokinase 2 [Source:HGNC Symbol;Acc:HGNC:30809]
81.0192	3.17558	0.642841	4.93991	7.81598e-07	1.10567e-05	ENSG00000187243	81557	MAGED4B	X	52061827	52069248	-1	protein_coding	MAGE family member D4B [Source:HGNC Symbol;Acc:HGNC:22880]
46.6194	3.17246	0.851823	3.72432	0.000195846	0.00143127	ENSG00000125872	164312	LRRN4	20	6040778	6054049	-1	protein_coding	leucine rich repeat neuronal 4 [Source:HGNC Symbol;Acc:HGNC:16208]
45.0407	3.16889	0.795799	3.98202	6.83319e-05	0.000574132	ENSG00000175928	57633	LRRN1	3	3799437	3847703	1	protein_coding	leucine rich repeat neuronal 1 [Source:HGNC Symbol;Acc:HGNC:20980]
10.8494	3.16656	1.03346	3.06403	0.00218378	0.0109734	ENSG00000135318	4907	NT5E	6	85449584	85495791	1	protein_coding	5'-nucleotidase ecto [Source:HGNC Symbol;Acc:HGNC:8021]
20.4278	3.16218	0.764951	4.13383	3.56772e-05	0.000324092	ENSG00000205363	388135	C15orf59	15	73735431	73752747	-1	protein_coding	chromosome 15 open reading frame 59 [Source:HGNC Symbol;Acc:HGNC:33753]
14.7862	3.15211	0.85657	3.67992	0.000233304	0.00166497	ENSG00000266256	400660	LINC00683	18	76615212	76625940	1	lincRNA	long intergenic non-protein coding RNA 683 [Source:HGNC Symbol;Acc:HGNC:44467]
10.9585	3.14982	0.762205	4.13252	3.58812e-05	0.000325482	ENSG00000275210	NA	AC245884.11	19	54308915	54337168	-1	processed_transcript
34.8713	3.14705	0.825308	3.81318	0.000137192	0.00104615	ENSG00000125848	23767	FLRT3	20	14322988	14337616	-1	protein_coding	fibronectin leucine rich transmembrane protein 3 [Source:HGNC Symbol;Acc:HGNC:3762]
25.8211	3.14323	0.759549	4.13828	3.49912e-05	0.000318465	ENSG00000105971	858	CAV2	7	116287380	116508541	1	protein_coding	caveolin 2 [Source:HGNC Symbol;Acc:HGNC:1528]
25.7125	3.14205	0.585463	5.36678	8.01543e-08	1.38837e-06	ENSG00000177721	389289	ANXA2R	5	43039081	43043170	-1	protein_coding	annexin A2 receptor [Source:HGNC Symbol;Acc:HGNC:33463]
227.437	3.13528	0.431518	7.26571	3.71092e-13	1.42339e-11	ENSG00000162458	54751	FBLIM1	1	15756607	15786594	1	protein_coding	filamin binding LIM protein 1 [Source:HGNC Symbol;Acc:HGNC:24686]
2785.09	3.13526	0.207022	15.1446	8.22709e-52	3.66201e-49	ENSG00000143891	130589	GALM	2	38665910	38741237	1	protein_coding	galactose mutarotase [Source:HGNC Symbol;Acc:HGNC:24063]
48.8907	3.1347	0.813205	3.85474	0.000115851	0.000903584	ENSG00000172508	57571	CARNS1	11	67414968	67425607	1	protein_coding	carnosine synthase 1 [Source:HGNC Symbol;Acc:HGNC:29268]
8.45902	3.12778	1.20945	2.58612	0.00970624	0.0369119	ENSG00000253973	NA	AC079296.1	11	9004162	9065154	1	antisense_RNA
46.0301	3.12322	0.676258	4.61838	3.86741e-06	4.6409e-05	ENSG00000120549	56243	KIAA1217	10	23694746	24547848	1	protein_coding	KIAA1217 [Source:HGNC Symbol;Acc:HGNC:25428]
480.528	3.12208	0.412216	7.5739	3.62176e-14	1.58992e-12	ENSG00000241978	11217	AKAP2	9	110048598	110172512	1	protein_coding	A-kinase anchoring protein 2 [Source:HGNC Symbol;Acc:HGNC:372]
85.1677	3.12113	0.473728	6.58846	4.44413e-11	1.30862e-09	ENSG00000102794	730249	ACOD1	13	76948497	76958642	1	protein_coding	aconitate decarboxylase 1 [Source:HGNC Symbol;Acc:HGNC:33904]
91.9148	3.12077	0.472657	6.60262	4.0395e-11	1.20056e-09	ENSG00000128283	11135	CDC42EP1	22	37560447	37569405	1	protein_coding	CDC42 effector protein 1 [Source:HGNC Symbol;Acc:HGNC:17014]
468.213	3.12033	0.313167	9.96378	2.19555e-23	2.02033e-21	ENSG00000182326	716	C1S	12	6988259	7071032	1	protein_coding	complement C1s [Source:HGNC Symbol;Acc:HGNC:1247]
14.8725	3.1152	0.87853	3.54592	0.000391243	0.00258756	ENSG00000100298	164668	APOBEC3H	22	39097224	39104067	1	protein_coding	apolipoprotein B mRNA editing enzyme catalytic subunit 3H [Source:HGNC Symbol;Acc:HGNC:24100]
15.1872	3.10535	1.2505	2.48329	0.0130175	0.0468688	ENSG00000177047	3467	IFNW1	9	21140214	21142145	-1	protein_coding	interferon omega 1 [Source:HGNC Symbol;Acc:HGNC:5448]
20.715	3.10458	0.741078	4.18928	2.79846e-05	0.000261791	ENSG00000089692	3902	LAG3	12	6772512	6778455	1	protein_coding	lymphocyte activating 3 [Source:HGNC Symbol;Acc:HGNC:6476]
5.61244	3.10231	1.17137	2.64845	0.00808617	0.0318717	ENSG00000259370	105370854	AC103740.1	15	62827675	62884034	-1	antisense_RNA
572.841	3.0987	0.221737	13.9746	2.22622e-44	6.87257e-42	ENSG00000106785	9830	TRIM14	9	98069275	98119212	-1	protein_coding	tripartite motif containing 14 [Source:HGNC Symbol;Acc:HGNC:16283]
862.035	3.09506	0.160098	19.3322	2.87792e-83	4.23719e-80	ENSG00000130813	55337	C19orf66	19	10086122	10093252	1	protein_coding	chromosome 19 open reading frame 66 [Source:HGNC Symbol;Acc:HGNC:25649]
431.38	3.09101	0.244392	12.6477	1.15136e-36	2.533e-34	ENSG00000143554	11000	SLC27A3	1	153774354	153780157	1	protein_coding	solute carrier family 27 member 3 [Source:HGNC Symbol;Acc:HGNC:10997]
89.7712	3.08711	0.853625	3.61647	0.000298653	0.00206287	ENSG00000183876	340075	ARSI	5	150296343	150339307	-1	protein_coding	arylsulfatase family member I [Source:HGNC Symbol;Acc:HGNC:32521]
167.309	3.08437	0.641133	4.81082	1.50316e-06	1.98554e-05	ENSG00000128052	3791	KDR	4	55078477	55125589	-1	protein_coding	kinase insert domain receptor [Source:HGNC Symbol;Acc:HGNC:6307]
45.0766	3.0769	0.745445	4.1276	3.66571e-05	0.000331264	ENSG00000127533	9002	F2RL3	19	16888860	16892606	1	protein_coding	F2R like thrombin or trypsin receptor 3 [Source:HGNC Symbol;Acc:HGNC:3540]
253.389	3.07671	0.603534	5.09782	3.43595e-07	5.23183e-06	ENSG00000101335	10398	MYL9	20	36541484	36551447	1	protein_coding	myosin light chain 9 [Source:HGNC Symbol;Acc:HGNC:15754]
1065.1	3.07592	0.318176	9.66737	4.14912e-22	3.45279e-20	ENSG00000137628	55601	DDX60	4	168216293	168318807	-1	protein_coding	DExD/H-box helicase 60 [Source:HGNC Symbol;Acc:HGNC:25942]
25.7727	3.06873	0.745101	4.11855	3.81271e-05	0.00034309	ENSG00000134138	4212	MEIS2	15	36889204	37101299	-1	protein_coding	Meis homeobox 2 [Source:HGNC Symbol;Acc:HGNC:7001]
19.9475	3.06858	0.947302	3.23928	0.00119831	0.00662665	ENSG00000124107	6590	SLPI	20	45252239	45254564	-1	protein_coding	secretory leukocyte peptidase inhibitor [Source:HGNC Symbol;Acc:HGNC:11092]
32.0392	3.06745	0.968765	3.16635	0.00154366	0.00820714	ENSG00000171004	90161	HS6ST2	X	132626016	132961395	-1	protein_coding	heparan sulfate 6-O-sulfotransferase 2 [Source:HGNC Symbol;Acc:HGNC:19133]
1004.21	3.06583	0.18038	16.9965	8.71174e-65	7.24968e-62	ENSG00000163297	118429	ANTXR2	4	79901149	80125454	-1	protein_coding	anthrax toxin receptor 2 [Source:HGNC Symbol;Acc:HGNC:21732]
22.7836	3.06516	0.913251	3.35632	0.000789872	0.004698	ENSG00000183775	57528	KCTD16	5	144170832	144485686	1	protein_coding	potassium channel tetramerization domain containing 16 [Source:HGNC Symbol;Acc:HGNC:29244]
135.616	3.06242	0.594605	5.15034	2.60008e-07	4.0758e-06	ENSG00000138772	306	ANXA3	4	78551519	78610451	1	protein_coding	annexin A3 [Source:HGNC Symbol;Acc:HGNC:541]
97.757	3.05952	0.367075	8.33486	7.75875e-17	4.56931e-15	ENSG00000172123	55106	SLFN12	17	35411060	35433283	-1	protein_coding	schlafen family member 12 [Source:HGNC Symbol;Acc:HGNC:25500]
22.6922	3.05845	1.119	2.7332	0.00627227	0.0259972	ENSG00000180871	3579	CXCR2	2	218125289	218137253	1	protein_coding	C-X-C motif chemokine receptor 2 [Source:HGNC Symbol;Acc:HGNC:6027]
386.469	3.05833	0.316819	9.65325	4.76209e-22	3.92872e-20	ENSG00000173801	3728	JUP	17	41754604	41786931	-1	protein_coding	junction plakoglobin [Source:HGNC Symbol;Acc:HGNC:6207]
109.978	3.05761	0.580973	5.26291	1.41793e-07	2.35175e-06	ENSG00000171951	7857	SCG2	2	223596940	223602503	-1	protein_coding	secretogranin II [Source:HGNC Symbol;Acc:HGNC:10575]
8.47904	3.05691	1.05502	2.89749	0.00376162	0.0171218	ENSG00000244265	NA	SIAH2-AS1	3	150761937	150762538	1	antisense_RNA	SIAH2 antisense RNA 1 [Source:HGNC Symbol;Acc:HGNC:40526]
394.663	3.05684	0.42441	7.20256	5.90931e-13	2.21115e-11	ENSG00000171631	5031	P2RY6	11	73264505	73298617	1	protein_coding	pyrimidinergic receptor P2Y6 [Source:HGNC Symbol;Acc:HGNC:8543]
504.633	3.05588	0.698038	4.37782	1.19872e-05	0.00012476	ENSG00000091986	151887	CCDC80	3	112596794	112649530	-1	protein_coding	coiled-coil domain containing 80 [Source:HGNC Symbol;Acc:HGNC:30649]
2409.34	3.05488	0.214025	14.2735	3.20049e-46	1.07469e-43	ENSG00000132274	10346	TRIM22	11	5689689	5737089	1	protein_coding	tripartite motif containing 22 [Source:HGNC Symbol;Acc:HGNC:16379]
52.3805	3.05396	0.941195	3.24477	0.00117547	0.00652319	ENSG00000243232	56134	PCDHAC2	5	140966235	141012344	1	protein_coding	protocadherin alpha subfamily C, 2 [Source:HGNC Symbol;Acc:HGNC:8677]
40.5135	3.05308	0.845774	3.60981	0.000306427	0.00211047	ENSG00000164176	10085	EDIL3	5	83940554	84384793	-1	protein_coding	EGF like repeats and discoidin domains 3 [Source:HGNC Symbol;Acc:HGNC:3173]
22.5505	3.03371	0.524052	5.78895	7.08275e-09	1.48157e-07	ENSG00000254838	387751	GVINP1	11	6713536	6746439	-1	transcribed_unprocessed_pseudogene	GTPase, very large interferon inducible pseudogene 1 [Source:HGNC Symbol;Acc:HGNC:25813]
24.8206	3.03359	0.702587	4.31773	1.5764e-05	0.000158969	ENSG00000130147	23677	SH3BP4	2	234951973	235055714	1	protein_coding	SH3 domain binding protein 4 [Source:HGNC Symbol;Acc:HGNC:10826]
10.0182	3.03254	1.10032	2.75605	0.0058504	0.0245617	ENSG00000186417	342035	GLDN	15	51341629	51408013	1	protein_coding	gliomedin [Source:HGNC Symbol;Acc:HGNC:29514]
73.8591	3.03045	0.872211	3.47444	0.000511922	0.00324981	ENSG00000063660	2817	GPC1	2	240435671	240468078	1	protein_coding	glypican 1 [Source:HGNC Symbol;Acc:HGNC:4449]
14.9309	3.02648	0.830711	3.64325	0.000269219	0.00188542	ENSG00000137869	1588	CYP19A1	15	51208057	51338610	-1	protein_coding	cytochrome P450 family 19 subfamily A member 1 [Source:HGNC Symbol;Acc:HGNC:2594]
27.803	3.02606	1.17715	2.57066	0.0101505	0.0383197	ENSG00000173320	56977	STOX2	4	183797692	184023526	1	protein_coding	storkhead box 2 [Source:HGNC Symbol;Acc:HGNC:25450]
1157.5	3.02452	0.294448	10.2718	9.43972e-25	9.61044e-23	ENSG00000139679	10161	LPAR6	13	48389567	48444704	-1	protein_coding	lysophosphatidic acid receptor 6 [Source:HGNC Symbol;Acc:HGNC:15520]
86.3992	3.02256	0.620088	4.8744	1.09138e-06	1.49244e-05	ENSG00000142920	113451	AZIN2	1	33081104	33120530	1	protein_coding	antizyme inhibitor 2 [Source:HGNC Symbol;Acc:HGNC:29957]
184.166	3.02224	0.612921	4.93088	8.18612e-07	1.15208e-05	ENSG00000022267	2273	FHL1	X	136146702	136211359	1	protein_coding	four and a half LIM domains 1 [Source:HGNC Symbol;Acc:HGNC:3702]
77.612	3.01889	0.463596	6.51189	7.42089e-11	2.09802e-09	ENSG00000139182	9746	CLSTN3	12	7129698	7158945	1	protein_coding	calsyntenin 3 [Source:HGNC Symbol;Acc:HGNC:18371]
174.079	3.01541	0.720708	4.18396	2.86473e-05	0.000266947	ENSG00000166741	4837	NNMT	11	114257787	114313285	1	protein_coding	nicotinamide N-methyltransferase [Source:HGNC Symbol;Acc:HGNC:7861]
300.317	3.01448	0.32872	9.17038	4.71371e-20	3.48341e-18	ENSG00000258659	53840	TRIM34	11	5619764	5644398	1	protein_coding	tripartite motif containing 34 [Source:HGNC Symbol;Acc:HGNC:10063]
45.7096	3.00887	0.845839	3.55727	0.000374735	0.00249561	ENSG00000116661	26232	FBXO2	1	11637018	11655785	-1	protein_coding	F-box protein 2 [Source:HGNC Symbol;Acc:HGNC:13581]
9.67494	3.00848	1.00545	2.99216	0.00277007	0.0133482	ENSG00000101850	4935	GPR143	X	9725346	9786297	-1	protein_coding	G protein-coupled receptor 143 [Source:HGNC Symbol;Acc:HGNC:20145]
5120.49	3.00829	0.202747	14.8376	8.36848e-50	3.55939e-47	ENSG00000176046	26471	NUPR1	16	28532708	28539174	-1	protein_coding	nuclear protein 1, transcriptional regulator [Source:HGNC Symbol;Acc:HGNC:29990]
22.9256	3.00594	0.765825	3.9251	8.6693e-05	0.000703393	ENSG00000105989	7472	WNT2	7	117276631	117323289	-1	protein_coding	Wnt family member 2 [Source:HGNC Symbol;Acc:HGNC:12780]
460.817	3.00164	0.351546	8.5384	1.36091e-17	8.4297e-16	ENSG00000072422	9886	RHOBTB1	10	60869438	61001440	-1	protein_coding	Rho related BTB domain containing 1 [Source:HGNC Symbol;Acc:HGNC:18738]
66.3957	3.00149	0.383538	7.82578	5.04532e-15	2.52134e-13	ENSG00000138134	57559	STAMBPL1	10	88879734	88975153	1	protein_coding	STAM binding protein like 1 [Source:HGNC Symbol;Acc:HGNC:24105]
71.3895	3.00045	0.43291	6.9309	4.18174e-12	1.40913e-10	ENSG00000101955	8406	SRPX	X	38149336	38220924	-1	protein_coding	sushi repeat containing protein, X-linked [Source:HGNC Symbol;Acc:HGNC:11309]
20.5851	-3.01577	0.634355	-4.75408	1.99354e-06	2.55226e-05	ENSG00000228037	NA	AL139246.3	1	2581560	2584533	1	lincRNA
57.3849	-3.05446	0.426948	-7.15418	8.41775e-13	3.07473e-11	ENSG00000111783	5992	RFX4	12	106582907	106762803	1	protein_coding	regulatory factor X4 [Source:HGNC Symbol;Acc:HGNC:9985]
54.3317	-3.05447	0.500315	-6.10509	1.02745e-09	2.43685e-08	ENSG00000249307	NA	LINC01088	4	78971748	79308798	1	antisense_RNA	long intergenic non-protein coding RNA 1088 [Source:HGNC Symbol;Acc:HGNC:49148]
7.8675	-3.05591	1.04264	-2.93093	0.00337954	0.0157306	ENSG00000243629	339894	LINC00880	3	157081667	157123004	-1	lincRNA	long intergenic non-protein coding RNA 880 [Source:HGNC Symbol;Acc:HGNC:27948]
7.10955	-3.06361	0.914434	-3.35027	0.000807315	0.00479132	ENSG00000127578	117166	WFIKKN1	16	629239	634116	1	protein_coding	WAP, follistatin/kazal, immunoglobulin, kunitz and netrin domain containing 1 [Source:HGNC Symbol;Acc:HGNC:30912]
6.84905	-3.10251	1.12241	-2.76415	0.00570715	0.0240711	ENSG00000285280	NA	NA	NA	NA	NA	NA	NA	NA
191.764	-3.12377	0.491507	-6.3555	2.07749e-10	5.46197e-09	ENSG00000115687	23178	PASK	2	241106099	241150264	-1	protein_coding	PAS domain containing serine/threonine kinase [Source:HGNC Symbol;Acc:HGNC:17270]
14.6564	-3.1393	1.1364	-2.7625	0.00573608	0.0241772	ENSG00000109047	5957	RCVRN	17	9896320	9905621	-1	protein_coding	recoverin [Source:HGNC Symbol;Acc:HGNC:9937]
8.23577	-3.15633	0.954414	-3.30709	0.000942722	0.00542831	ENSG00000267898	NA	AC026803.2	19	48963975	48965158	1	lincRNA
4.05534	-3.23609	1.1908	-2.71757	0.0065764	0.0269996	ENSG00000257964	NA	AC020612.3	12	49576840	49577505	-1	antisense_RNA
5.11405	-3.26949	1.10994	-2.94566	0.00322268	0.0151066	ENSG00000139890	161253	REM2	14	22883165	22887686	1	protein_coding	RRAD and GEM like GTPase 2 [Source:HGNC Symbol;Acc:HGNC:20248]
8.63467	-3.3549	1.2242	-2.74048	0.00613504	0.0255271	ENSG00000150656	84735	CNDP1	18	74534440	74587212	1	protein_coding	carnosine dipeptidase 1 [Source:HGNC Symbol;Acc:HGNC:20675]
14.2206	-3.3571	1.212	-2.76988	0.00560775	0.0237199	ENSG00000257017	3240	HP	16	72054592	72061055	1	protein_coding	haptoglobin [Source:HGNC Symbol;Acc:HGNC:5141]
5.19054	-3.3669	1.28012	-2.63014	0.00853501	0.0332557	ENSG00000157087	491	ATP2B2	3	10324023	10708031	-1	protein_coding	ATPase plasma membrane Ca2+ transporting 2 [Source:HGNC Symbol;Acc:HGNC:815]
589.159	-3.37661	0.280773	-12.0261	2.58962e-33	4.42548e-31	ENSG00000121966	7852	CXCR4	2	136114349	136118165	-1	protein_coding	C-X-C motif chemokine receptor 4 [Source:HGNC Symbol;Acc:HGNC:2561]
33.9566	-3.39361	0.961539	-3.52935	0.000416582	0.00272687	ENSG00000143850	22874	PLEKHA6	1	204218851	204377665	-1	protein_coding	pleckstrin homology domain containing A6 [Source:HGNC Symbol;Acc:HGNC:17053]
35.8133	-3.39375	1.19365	-2.84317	0.00446676	0.0196945	ENSG00000167371	112476	PRRT2	16	29811382	29815892	1	protein_coding	proline rich transmembrane protein 2 [Source:HGNC Symbol;Acc:HGNC:30500]
24.2295	-3.42105	1.30078	-2.63	0.00853843	0.0332571	ENSG00000284431	NA	AL022238.4	22	40346529	40410054	1	protein_coding
11.7357	-3.45452	1.27853	-2.70194	0.00689363	0.0280284	ENSG00000284930	NA	NA	NA	NA	NA	NA	NA	NA
6.79104	-3.47984	1.1007	-3.16146	0.00156979	0.00833021	ENSG00000100678	6547	SLC8A3	14	70044217	70189070	-1	protein_coding	solute carrier family 8 member A3 [Source:HGNC Symbol;Acc:HGNC:11070]
15.1795	-3.51201	1.0836	-3.24106	0.00119086	0.0065952	ENSG00000109758	3083	HGFAC	4	3441887	3449495	1	protein_coding	HGF activator [Source:HGNC Symbol;Acc:HGNC:4894]
4.80643	-3.51934	1.39107	-2.52996	0.0114076	0.0420372	ENSG00000196335	56164	STK31	7	23710167	23832513	1	protein_coding	serine/threonine kinase 31 [Source:HGNC Symbol;Acc:HGNC:11407]
4.47738	-3.52594	1.24954	-2.82179	0.00477566	0.0208312	ENSG00000128218	29802	VPREB3	22	23752743	23754468	-1	protein_coding	V-set pre-B cell surrogate light chain 3 [Source:HGNC Symbol;Acc:HGNC:12710]
17.2035	-3.60967	0.826904	-4.36528	1.26961e-05	0.000130999	ENSG00000101203	57642	COL20A1	20	63293186	63334851	1	protein_coding	collagen type XX alpha 1 chain [Source:HGNC Symbol;Acc:HGNC:14670]
5.99686	-3.60981	1.30489	-2.76637	0.00566837	0.0239551	ENSG00000100197	1565	CYP2D6	22	42126499	42130906	-1	protein_coding	cytochrome P450 family 2 subfamily D member 6 [Source:HGNC Symbol;Acc:HGNC:2625]
4.41948	-3.61125	1.32339	-2.72879	0.00635677	0.0262897	ENSG00000286510	NA	NA	NA	NA	NA	NA	NA	NA
18.0108	-3.61629	1.22121	-2.96123	0.00306409	0.0145237	ENSG00000176927	374786	EFCAB5	17	29929200	30108452	1	protein_coding	EF-hand calcium binding domain 5 [Source:HGNC Symbol;Acc:HGNC:24801]
6.62559	-3.65174	1.24207	-2.94003	0.00328182	0.0153392	ENSG00000174145	57495	NWD2	4	37244220	37449465	1	protein_coding	NACHT and WD repeat domain containing 2 [Source:HGNC Symbol;Acc:HGNC:29229]
13.5088	-3.70888	1.0869	-3.41236	0.000644032	0.00394962	ENSG00000161860	256126	SYCE2	19	12898786	12919276	-1	protein_coding	synaptonemal complex central element protein 2 [Source:HGNC Symbol;Acc:HGNC:27411]
5.73842	-3.71775	1.37207	-2.7096	0.00673649	0.0274859	ENSG00000260105	90586	AOC4P	17	42865922	42874369	1	transcribed_unprocessed_pseudogene	amine oxidase, copper containing 4, pseudogene [Source:HGNC Symbol;Acc:HGNC:48869]
17.4833	-3.76855	1.39363	-2.70412	0.00684855	0.0278659	ENSG00000224063	NA	AC007319.1	2	187003220	187554663	1	antisense_RNA
84.9303	-3.87266	0.643586	-6.01731	1.77337e-09	4.04075e-08	ENSG00000184271	5463	POU6F1	12	51186936	51217708	-1	protein_coding	POU class 6 homeobox 1 [Source:HGNC Symbol;Acc:HGNC:9224]
90.1098	-3.88076	1.20552	-3.21916	0.00128566	0.00703878	ENSG00000281005	283876	LINC00921	16	3263743	3267567	1	lincRNA	long intergenic non-protein coding RNA 921 [Source:HGNC Symbol;Acc:HGNC:26830]
10.4994	-3.95233	1.0896	-3.62734	0.000286359	0.00199089	ENSG00000205683	8110	DPF3	14	72619296	72894116	-1	protein_coding	double PHD fingers 3 [Source:HGNC Symbol;Acc:HGNC:17427]
30.3888	-3.96896	0.771387	-5.14522	2.67201e-07	4.16808e-06	ENSG00000286339	NA	NA	NA	NA	NA	NA	NA	NA
6.60192	-3.97388	1.5048	-2.64081	0.00827082	0.0324459	ENSG00000137225	11131	CAPN11	6	44158811	44184402	1	protein_coding	calpain 11 [Source:HGNC Symbol;Acc:HGNC:1478]
5.62105	-4.00024	1.25512	-3.18713	0.00143694	0.00774665	ENSG00000164265	117156	SCGB3A2	5	147870682	147882191	1	protein_coding	secretoglobin family 3A member 2 [Source:HGNC Symbol;Acc:HGNC:18391]
8.63935	-4.00281	1.0401	-3.8485	0.000118842	0.000924651	ENSG00000250673	NA	AC097372.1	4	146214515	146230878	1	protein_coding
71.5441	-4.05424	1.19114	-3.40365	0.000664914	0.00405559	ENSG00000133800	10894	LYVE1	11	10556966	10611689	-1	protein_coding	lymphatic vessel endothelial hyaluronan receptor 1 [Source:HGNC Symbol;Acc:HGNC:14687]
5.28103	-4.09195	1.35917	-3.01063	0.00260707	0.0127067	ENSG00000046889	80243	PREX2	8	67952118	68237030	1	protein_coding	phosphatidylinositol-3,4,5-trisphosphate dependent Rac exchange factor 2 [Source:HGNC Symbol;Acc:HGNC:22950]
61.4423	-4.09917	0.579336	-7.07564	1.48757e-12	5.28239e-11	ENSG00000122574	644150	WIPF3	7	29806486	29917066	1	protein_coding	WAS/WASL interacting protein family member 3 [Source:HGNC Symbol;Acc:HGNC:22004]
8.37153	-4.18951	1.69127	-2.47714	0.013244	0.047559	ENSG00000285628	NA	NA	NA	NA	NA	NA	NA	NA
13.5402	-4.19071	1.42636	-2.93804	0.0033029	0.0154264	ENSG00000197653	196385	DNAH10	12	123762188	123936206	1	protein_coding	dynein axonemal heavy chain 10 [Source:HGNC Symbol;Acc:HGNC:2941]
260.701	-4.20854	0.584388	-7.20162	5.95e-13	2.21994e-11	ENSG00000113448	5144	PDE4D	5	58969038	60522120	-1	protein_coding	phosphodiesterase 4D [Source:HGNC Symbol;Acc:HGNC:8783]
5.94237	-4.23563	1.45795	-2.9052	0.0036702	0.0167695	ENSG00000254687	NA	AC009646.2	8	53177571	53242683	1	antisense_RNA
24.9401	-4.26287	0.651051	-6.54767	5.84407e-11	1.67951e-09	ENSG00000167785	148156	ZNF558	19	8806170	8832328	-1	protein_coding	zinc finger protein 558 [Source:HGNC Symbol;Acc:HGNC:26422]
24.1404	-4.36445	1.57278	-2.775	0.00552019	0.0234219	ENSG00000237422	NA	AL158071.3	9	91119138	91163087	-1	lincRNA
24.5225	-4.38434	1.06688	-4.10951	3.96504e-05	0.000355627	ENSG00000112936	730	C7	5	40909252	40982939	1	protein_coding	complement C7 [Source:HGNC Symbol;Acc:HGNC:1346]
64.286	-4.41879	1.7385	-2.54173	0.0110304	0.0408834	ENSG00000280987	9782	MATR3	5	139273752	139331671	1	protein_coding	matrin 3 [Source:NCBI gene;Acc:9782]
22.4473	-4.44402	1.57442	-2.82264	0.004763	0.0207852	ENSG00000171502	255631	COL24A1	1	85729233	86156943	-1	protein_coding	collagen type XXIV alpha 1 chain [Source:HGNC Symbol;Acc:HGNC:20821]
6.0036	-4.63742	1.41962	-3.26667	0.00108822	0.00612964	ENSG00000168453	55806	HR	8	22114415	22133384	-1	protein_coding	HR, lysine demethylase and nuclear receptor corepressor [Source:HGNC Symbol;Acc:HGNC:5172]
56.6904	-4.70845	1.85966	-2.53189	0.0113451	0.0418551	ENSG00000242628	NA	AC009228.1	2	24214381	24221516	1	antisense_RNA
48.4776	-4.74796	1.2225	-3.88381	0.000102834	0.00081602	ENSG00000267640	NA	AC016582.3	19	37817359	37832160	1	transcribed_unprocessed_pseudogene
41.0972	-4.75884	1.10856	-4.29282	1.76415e-05	0.000175127	ENSG00000205670	54065	SMIM11A	21	34375480	34407866	1	protein_coding	small integral membrane protein 11A [Source:HGNC Symbol;Acc:HGNC:1293]
4.95417	-4.89042	1.48255	-3.29865	0.000971493	0.00556696	ENSG00000260239	NA	LINC02533	6	4491807	4495769	1	lincRNA	long intergenic non-protein coding RNA 2533 [Source:HGNC Symbol;Acc:HGNC:53566]
14.5593	-4.95973	1.42355	-3.48406	0.000493867	0.00314982	ENSG00000149635	128506	OCSTAMP	20	46540946	46550574	-1	protein_coding	osteoclast stimulatory transmembrane protein [Source:HGNC Symbol;Acc:HGNC:16116]
6.92406	-5.01824	1.45363	-3.45222	0.000555999	0.00349027	ENSG00000136695	26525	IL36RN	2	113058638	113065382	1	protein_coding	interleukin 36 receptor antagonist [Source:HGNC Symbol;Acc:HGNC:15561]
3.77568	-5.06826	1.6493	-3.07297	0.00211938	0.0107148	ENSG00000180787	124961	ZFP3	17	5078248	5096374	1	protein_coding	ZFP3 zinc finger protein [Source:HGNC Symbol;Acc:HGNC:12861]
4.20537	-5.39949	1.7812	-3.03138	0.00243439	0.0120274	ENSG00000261582	NA	AL121753.1	20	35267885	35280043	-1	protein_coding
12.2585	-5.60976	1.3821	-4.05886	4.93131e-05	0.000432563	ENSG00000187775	8632	DNAH17	17	78423697	78577394	-1	protein_coding	dynein axonemal heavy chain 17 [Source:HGNC Symbol;Acc:HGNC:2946]
28.1848	-5.64035	0.91436	-6.16864	6.88808e-10	1.69457e-08	ENSG00000250616	NA	AC012645.1	16	30096430	30104116	1	antisense_RNA
39.986	-5.65148	1.92554	-2.93501	0.00333532	0.0155513	ENSG00000111732	57379	AICDA	12	8602166	8612871	-1	protein_coding	activation induced cytidine deaminase [Source:HGNC Symbol;Acc:HGNC:13203]
11.322	-5.71656	1.37469	-4.15844	3.20428e-05	0.000294335	ENSG00000171587	1826	DSCAM	21	40010999	40847139	-1	protein_coding	DS cell adhesion molecule [Source:HGNC Symbol;Acc:HGNC:3039]
12.4137	-5.74209	1.79338	-3.20183	0.00136555	0.00741677	ENSG00000263513	554282	FAM72C	1	143955364	143971965	-1	protein_coding	family with sequence similarity 72 member C [Source:HGNC Symbol;Acc:HGNC:30602]
8.24012	-5.8092	1.44795	-4.01201	6.02033e-05	0.000515106	ENSG00000217330	NA	SSXP10	6	118589070	118589634	1	processed_pseudogene	SSX family pseudogene 10 [Source:HGNC Symbol;Acc:HGNC:30638]
15.5679	-6.14325	2.03464	-3.01933	0.00253337	0.0124394	ENSG00000259075	100528030	POC1B-GALNT4	12	89519408	89526262	-1	protein_coding	POC1B-GALNT4 readthrough [Source:HGNC Symbol;Acc:HGNC:42957]
13.5575	-6.16	1.81328	-3.39716	0.000680888	0.00413852	ENSG00000224712	642778	NPIPA3	16	14708944	14726338	1	protein_coding	nuclear pore complex interacting protein family member A3 [Source:HGNC Symbol;Acc:HGNC:41978]
10.9453	-6.25588	2.34101	-2.67229	0.00753347	0.0300209	ENSG00000254462	NA	TMX2-CTNND1	11	57712605	57791586	1	protein_coding	TMX2-CTNND1 readthrough (NMD candidate) [Source:HGNC Symbol;Acc:HGNC:41992]
8.23197	-6.40278	1.54965	-4.13177	3.59977e-05	0.000326384	ENSG00000113302	3593	IL12B	5	159314783	159330887	-1	protein_coding	interleukin 12B [Source:HGNC Symbol;Acc:HGNC:5970]
97.9138	-6.62452	1.28991	-5.13564	2.81193e-07	4.36853e-06	ENSG00000215190	728411	LINC00680	6	57946074	57961501	-1	transcribed_unprocessed_pseudogene	long intergenic non-protein coding RNA 680 [Source:HGNC Symbol;Acc:HGNC:44417]
14.3906	-7.65093	1.83156	-4.17727	2.95029e-05	0.000273721	ENSG00000214940	101059953	NPIPA8	16	18317942	18336736	-1	protein_coding	nuclear pore complex interacting protein family member A8 [Source:HGNC Symbol;Acc:HGNC:41983]
20.1513	-7.93536	1.71284	-4.63286	3.60646e-06	4.36884e-05	ENSG00000280571	NA	AC099329.3	3	42757177	42804518	-1	protein_coding
141.642	-10.8975	1.91966	-5.67682	1.37218e-08	2.73294e-07	ENSG00000279117	NA	AP001972.5	11	75260129	75262466	-1	TEC
31.3615	-21.6791	4.2513	-5.09942	3.40703e-07	5.19192e-06	ENSG00000273217	NA	AC008695.1	5	131425891	131796983	-1	protein_coding

## Sheet: WT MOCK vs MUT MOCK
baseMean	log2FoldChange	lfcSE	stat	pvalue	padj	Gene	entrez	symbol	chr	start	end	strand	biotype	description
10.4409	27.6448	4.35082	6.35393	2.09881e-10	3.88257e-08	ENSG00000183117	64478	CSMD1	8	2935353	4994972	-1	protein_coding	CUB and Sushi multiple domains 1 [Source:HGNC Symbol;Acc:HGNC:14026]
31.3615	23.561	4.24839	5.54587	2.92497e-08	3.28896e-06	ENSG00000273217	NA	AC008695.1	5	131425891	131796983	-1	protein_coding
3064.46	13.1184	1.23101	10.6566	1.62413e-26	1.16423e-23	ENSG00000137959	10964	IFI44L	1	78619922	78646145	1	protein_coding	interferon induced protein 44 like [Source:HGNC Symbol;Acc:HGNC:17817]
2500.52	11.7135	1.42068	8.24499	1.65174e-16	7.47803e-14	ENSG00000165949	3429	IFI27	14	94104836	94116698	1	protein_coding	interferon alpha inducible protein 27 [Source:HGNC Symbol;Acc:HGNC:5397]
4409.85	8.9807	0.84239	10.661	1.54966e-26	1.15915e-23	ENSG00000111335	4939	OAS2	12	112978395	113011723	1	protein_coding	2'-5'-oligoadenylate synthetase 2 [Source:HGNC Symbol;Acc:HGNC:8087]
1893.47	8.86341	1.24094	7.1425	9.16487e-13	2.81558e-10	ENSG00000135114	8638	OASL	12	121019111	121039242	-1	protein_coding	2'-5'-oligoadenylate synthetase like [Source:HGNC Symbol;Acc:HGNC:8090]
25.9681	8.64319	1.31726	6.56149	5.32727e-11	1.11769e-08	ENSG00000278318	7772	ZNF229	19	44417519	44448578	-1	protein_coding	zinc finger protein 229 [Source:HGNC Symbol;Acc:HGNC:13022]
69.9904	8.42197	1.31721	6.39379	1.61819e-10	3.16356e-08	ENSG00000224597	102724316	SVIL-AS1	10	29409402	29487745	1	antisense_RNA	SVIL antisense RNA 1 [Source:HGNC Symbol;Acc:HGNC:51219]
94.4343	8.16934	1.07048	7.63144	2.32144e-14	7.9876e-12	ENSG00000146833	89122	TRIM4	7	99876958	99919600	-1	protein_coding	tripartite motif containing 4 [Source:HGNC Symbol;Acc:HGNC:16275]
26.1818	7.51364	2.42208	3.10214	0.00192126	0.0256029	ENSG00000282218	NA	AL132671.2	6	117318211	117573571	-1	protein_coding
1474.32	7.29642	0.52691	13.8476	1.31595e-43	2.51551e-40	ENSG00000133106	94240	EPSTI1	13	42886388	42992271	-1	protein_coding	epithelial stromal interaction 1 [Source:HGNC Symbol;Acc:HGNC:16465]
3926.48	7.07414	0.424333	16.6712	2.12326e-62	7.30571e-59	ENSG00000183486	4600	MX2	21	41361943	41409390	1	protein_coding	MX dynamin like GTPase 2 [Source:HGNC Symbol;Acc:HGNC:7533]
9.21991	6.77937	1.79931	3.76777	0.000164715	0.00419195	ENSG00000132518	3000	GUCY2D	17	8002594	8020339	1	protein_coding	guanylate cyclase 2D, retinal [Source:HGNC Symbol;Acc:HGNC:4689]
11.4813	6.7362	1.86567	3.61061	0.000305476	0.00662724	ENSG00000169302	202374	STK32A	5	147234963	147387852	1	protein_coding	serine/threonine kinase 32A [Source:HGNC Symbol;Acc:HGNC:28317]
13602.5	6.52887	0.340358	19.1824	5.19393e-82	8.93563e-78	ENSG00000157601	4599	MX1	21	41420304	41459214	1	protein_coding	MX dynamin like GTPase 1 [Source:HGNC Symbol;Acc:HGNC:7532]
14.9855	6.44738	1.6348	3.94383	8.01904e-05	0.00251292	ENSG00000266010	100128893	GATA6-AS1	18	22166898	22168968	-1	lincRNA	GATA6 antisense RNA 1 (head to head) [Source:HGNC Symbol;Acc:HGNC:48840]
31.1354	6.29827	1.30389	4.83035	1.36291e-06	8.94946e-05	ENSG00000197721	1379	CR1L	1	207645113	207738416	1	protein_coding	complement C3b/C4b receptor 1 like [Source:HGNC Symbol;Acc:HGNC:2335]
30.7331	6.21265	1.9917	3.11927	0.00181301	0.0245485	ENSG00000237248	100499405	LINC00987	12	9240003	9243052	1	lincRNA	long intergenic non-protein coding RNA 987 [Source:HGNC Symbol;Acc:HGNC:48911]
14.0675	6.1163	1.82781	3.34624	0.000819153	0.013669	ENSG00000255663	NA	AP002373.1	11	114400682	114443932	1	protein_coding
3370.25	6.08247	1.42674	4.26321	2.01513e-05	0.000823475	ENSG00000169248	6373	CXCL11	4	76033682	76041415	-1	protein_coding	C-X-C motif chemokine ligand 11 [Source:HGNC Symbol;Acc:HGNC:10638]
50.5105	6.03101	1.2484	4.831	1.35846e-06	8.94946e-05	ENSG00000145536	170690	ADAMTS16	5	5140330	5320304	1	protein_coding	ADAM metallopeptidase with thrombospondin type 1 motif 16 [Source:HGNC Symbol;Acc:HGNC:17108]
17.834	5.89247	1.80191	3.27013	0.001075	0.0166374	ENSG00000176884	2902	GRIN1	9	137138390	137168762	1	protein_coding	glutamate ionotropic receptor NMDA type subunit 1 [Source:HGNC Symbol;Acc:HGNC:4584]
7.07122	5.75717	1.81979	3.16364	0.0015581	0.021986	ENSG00000072657	29953	TRHDE	12	72087266	72670757	1	protein_coding	thyrotropin releasing hormone degrading enzyme [Source:HGNC Symbol;Acc:HGNC:30748]
9.48817	5.67667	1.80315	3.14819	0.00164282	0.0228007	ENSG00000157423	54768	HYDIN	16	70807378	71230722	-1	protein_coding	HYDIN, axonemal central pair apparatus protein [Source:HGNC Symbol;Acc:HGNC:19368]
4649.39	5.61058	0.419682	13.3686	9.22288e-41	1.5867e-37	ENSG00000126709	2537	IFI6	1	27666061	27672218	-1	protein_coding	interferon alpha inducible protein 6 [Source:HGNC Symbol;Acc:HGNC:4054]
9.65329	5.58191	1.7112	3.26198	0.00110637	0.0169947	ENSG00000188162	340990	OTOG	11	17547373	17647150	1	protein_coding	otogelin [Source:HGNC Symbol;Acc:HGNC:8516]
6.56742	5.4358	1.56376	3.47611	0.000508746	0.00963928	ENSG00000106819	54829	ASPN	9	92456205	92482506	-1	protein_coding	asporin [Source:HGNC Symbol;Acc:HGNC:14872]
62.6206	5.36704	1.52058	3.5296	0.000416193	0.0082965	ENSG00000188611	56624	ASAH2	10	50182778	50248610	-1	protein_coding	N-acylsphingosine amidohydrolase 2 [Source:HGNC Symbol;Acc:HGNC:18860]
11.9963	5.26062	1.81252	2.90237	0.0037035	0.0410535	ENSG00000115221	3694	ITGB6	2	160099666	160271888	-1	protein_coding	integrin subunit beta 6 [Source:HGNC Symbol;Acc:HGNC:6161]
22.4727	5.16441	1.14338	4.51679	6.27832e-06	0.000312174	ENSG00000092096	51310	SLC22A17	14	23346306	23352912	-1	protein_coding	solute carrier family 22 member 17 [Source:HGNC Symbol;Acc:HGNC:23095]
88.4177	5.02873	1.23916	4.05818	4.94576e-05	0.00172241	ENSG00000161133	NA	USP41	22	20350578	20390758	-1	protein_coding	ubiquitin specific peptidase 41 [Source:HGNC Symbol;Acc:HGNC:20070]
765.398	5.01739	0.40688	12.3314	6.1396e-35	7.04171e-32	ENSG00000137965	10561	IFI44	1	78649796	78664078	1	protein_coding	interferon induced protein 44 [Source:HGNC Symbol;Acc:HGNC:16938]
213.849	4.84658	1.29972	3.72893	0.000192292	0.00471924	ENSG00000167306	4645	MYO5B	18	49822813	50195093	-1	protein_coding	myosin VB [Source:HGNC Symbol;Acc:HGNC:7603]
11.7808	4.78267	1.5313	3.12328	0.00178845	0.0242846	ENSG00000255330	387104	SOGA3	6	127438406	127519001	-1	protein_coding	SOGA family member 3 [Source:HGNC Symbol;Acc:HGNC:21494]
8036.81	4.72602	0.677193	6.97883	2.9764e-12	7.64269e-10	ENSG00000134321	91543	RSAD2	2	6865806	6898239	1	protein_coding	radical S-adenosyl methionine domain containing 2 [Source:HGNC Symbol;Acc:HGNC:30908]
35.1691	4.67774	1.33139	3.51344	0.00044235	0.00865778	ENSG00000084628	79570	NKAIN1	1	31179745	31239554	-1	protein_coding	sodium/potassium transporting ATPase interacting 1 [Source:HGNC Symbol;Acc:HGNC:25743]
899.638	4.67315	0.565275	8.26704	1.37329e-16	6.38545e-14	ENSG00000185885	8519	IFITM1	11	313506	315272	1	protein_coding	interferon induced transmembrane protein 1 [Source:HGNC Symbol;Acc:HGNC:5412]
65.2406	4.61536	1.29083	3.5755	0.000349558	0.00735183	ENSG00000136514	64108	RTP4	3	187368332	187372076	1	protein_coding	receptor transporter protein 4 [Source:HGNC Symbol;Acc:HGNC:23992]
116.528	4.61253	1.06939	4.31322	1.60893e-05	0.000676775	ENSG00000102362	94121	SYTL4	X	100674491	100732123	-1	protein_coding	synaptotagmin like 4 [Source:HGNC Symbol;Acc:HGNC:15588]
16.9058	4.60227	1.09676	4.19624	2.71378e-05	0.00105629	ENSG00000006611	10083	USH1C	11	17493895	17544416	-1	protein_coding	USH1 protein network component harmonin [Source:HGNC Symbol;Acc:HGNC:12597]
16.0546	4.60163	1.22021	3.77119	0.000162471	0.00414712	ENSG00000157765	10568	SLC34A2	4	25655301	25678748	1	protein_coding	solute carrier family 34 member 2 [Source:HGNC Symbol;Acc:HGNC:11020]
13525.6	4.58079	0.361005	12.689	6.80446e-37	9.75533e-34	ENSG00000119922	3433	IFIT2	10	89283694	89309276	1	protein_coding	interferon induced protein with tetratricopeptide repeats 2 [Source:HGNC Symbol;Acc:HGNC:5409]
22.1662	4.57646	0.802408	5.70341	1.17436e-08	1.44312e-06	ENSG00000118946	27253	PCDH17	13	57631810	57729311	1	protein_coding	protocadherin 17 [Source:HGNC Symbol;Acc:HGNC:14267]
19369.9	4.55939	0.497712	9.1607	5.15633e-20	2.95698e-17	ENSG00000169245	3627	CXCL10	4	76021117	76023497	-1	protein_coding	C-X-C motif chemokine ligand 10 [Source:HGNC Symbol;Acc:HGNC:10637]
425.966	4.55917	1.31836	3.4582	0.000543788	0.0101358	ENSG00000138755	4283	CXCL9	4	76001275	76007488	-1	protein_coding	C-X-C motif chemokine ligand 9 [Source:HGNC Symbol;Acc:HGNC:7098]
15.5545	4.54227	1.25393	3.62243	0.000291845	0.00637169	ENSG00000180801	79642	ARSJ	4	113900284	113979727	-1	protein_coding	arylsulfatase family member J [Source:HGNC Symbol;Acc:HGNC:26286]
40.4073	4.5378	1.15117	3.94189	8.08406e-05	0.00251953	ENSG00000185565	4045	LSAMP	3	115802363	117139389	-1	protein_coding	limbic system-associated membrane protein [Source:HGNC Symbol;Acc:HGNC:6705]
6.0036	4.53208	1.56459	2.89665	0.00377168	0.0415416	ENSG00000168453	55806	HR	8	22114415	22133384	-1	protein_coding	HR, lysine demethylase and nuclear receptor corepressor [Source:HGNC Symbol;Acc:HGNC:5172]
19.0596	4.5257	1.16213	3.89432	9.84761e-05	0.00288617	ENSG00000092607	6913	TBX15	1	118883046	118989556	-1	protein_coding	T-box 15 [Source:HGNC Symbol;Acc:HGNC:11594]
57.2311	4.49806	0.855851	5.25566	1.47497e-07	1.28809e-05	ENSG00000137269	55227	LRRC1	6	53794497	53924121	1	protein_coding	leucine rich repeat containing 1 [Source:HGNC Symbol;Acc:HGNC:14307]
94.3477	4.4677	0.956715	4.66983	3.01448e-06	0.000177001	ENSG00000102554	688	KLF5	13	73054976	73077542	1	protein_coding	Kruppel like factor 5 [Source:HGNC Symbol;Acc:HGNC:6349]
1304.2	4.43988	0.505998	8.7745	1.71664e-18	8.68619e-16	ENSG00000184979	11274	USP18	22	18149899	18177397	1	protein_coding	ubiquitin specific peptidase 18 [Source:HGNC Symbol;Acc:HGNC:12616]
10.6027	4.43471	1.26431	3.5076	0.000452166	0.0088198	ENSG00000010932	2326	FMO1	1	171248471	171285978	1	protein_coding	flavin containing monooxygenase 1 [Source:HGNC Symbol;Acc:HGNC:3769]
7.43856	4.4055	1.12809	3.90528	9.41146e-05	0.00281102	ENSG00000231170	NA	AC002451.1	7	95596682	95613719	1	antisense_RNA
8.74613	4.39999	1.50092	2.93153	0.00337294	0.0382015	ENSG00000116141	4139	MARK1	1	220528183	220664461	1	protein_coding	microtubule affinity regulating kinase 1 [Source:HGNC Symbol;Acc:HGNC:6896]
119.133	4.38863	1.28489	3.41557	0.000636495	0.0113947	ENSG00000010030	51513	ETV7	6	36354091	36387800	-1	protein_coding	ETS variant 7 [Source:HGNC Symbol;Acc:HGNC:18160]
296.906	4.38148	0.341404	12.8337	1.06177e-37	1.66061e-34	ENSG00000196735	3117	HLA-DQA1	6	32628179	32647062	1	protein_coding	major histocompatibility complex, class II, DQ alpha 1 [Source:HGNC Symbol;Acc:HGNC:4942]
20.1652	4.361	1.43264	3.04403	0.00233432	0.0295727	ENSG00000116194	9068	ANGPTL1	1	178849705	178871052	-1	protein_coding	angiopoietin like 1 [Source:HGNC Symbol;Acc:HGNC:489]
9.20901	4.31571	1.31905	3.27184	0.00106849	0.0165905	ENSG00000184731	642273	FAM110C	2	38814	46870	-1	protein_coding	family with sequence similarity 110 member C [Source:HGNC Symbol;Acc:HGNC:33340]
15.5832	4.27614	1.41677	3.01822	0.00254262	0.0315607	ENSG00000089169	22895	RPH3A	12	112570380	112898881	1	protein_coding	rabphilin 3A [Source:HGNC Symbol;Acc:HGNC:17056]
7533.47	4.24904	0.27789	15.2904	8.86292e-53	2.5413e-49	ENSG00000185745	3434	IFIT1	10	89392546	89406486	1	protein_coding	interferon induced protein with tetratricopeptide repeats 1 [Source:HGNC Symbol;Acc:HGNC:5407]
236.415	4.24498	0.665437	6.37923	1.77975e-10	3.4021e-08	ENSG00000163121	93082	NEURL3	2	96497643	96508109	-1	protein_coding	neuralized E3 ubiquitin protein ligase 3 [Source:HGNC Symbol;Acc:HGNC:25162]
8.50831	4.23949	1.39692	3.03488	0.00240634	0.0302492	ENSG00000171658	NA	NMRAL2P	3	185959943	185980872	1	transcribed_unprocessed_pseudogene	NmrA like redox sensor 2, pseudogene [Source:HGNC Symbol;Acc:HGNC:52332]
8.15276	4.17219	1.36904	3.04753	0.00230729	0.0293452	ENSG00000285294	NA	NA	NA	NA	NA	NA	NA	NA
14.3262	4.11197	1.008	4.07933	4.51666e-05	0.00160879	ENSG00000154330	5239	PGM5	9	68328308	68531061	1	protein_coding	phosphoglucomutase 5 [Source:HGNC Symbol;Acc:HGNC:8908]
14.3506	4.10144	1.22712	3.34234	0.00083075	0.0137956	ENSG00000251569	NA	AC093899.2	2	169479480	169525922	1	protein_coding
5.99289	4.09809	1.39194	2.94417	0.00323826	0.0370665	ENSG00000273760	NA	AC245041.1	10	47970043	47973496	-1	lincRNA
2799.27	4.09806	0.326818	12.5393	4.55262e-36	5.59452e-33	ENSG00000177409	219285	SAMD9L	7	93130055	93148369	-1	protein_coding	sterile alpha motif domain containing 9 like [Source:HGNC Symbol;Acc:HGNC:1349]
52.7051	4.09623	1.10458	3.70842	0.000208556	0.00501117	ENSG00000205038	93035	PKHD1L1	8	109362477	109530330	1	protein_coding	PKHD1 like 1 [Source:HGNC Symbol;Acc:HGNC:20313]
8.41817	4.07624	1.24559	3.27253	0.00106591	0.0165804	ENSG00000134533	85004	RERG	12	15107783	15348675	-1	protein_coding	RAS like estrogen regulated growth inhibitor [Source:HGNC Symbol;Acc:HGNC:15980]
9.73052	4.07572	1.36298	2.9903	0.00278708	0.0336247	ENSG00000173641	27129	HSPB7	1	16014028	16019594	-1	protein_coding	heat shock protein family B (small) member 7 [Source:HGNC Symbol;Acc:HGNC:5249]
124.261	4.07356	1.11684	3.64739	0.00026492	0.00594236	ENSG00000103888	57214	CEMIP	15	80779343	80951776	1	protein_coding	cell migration inducing hyaluronan binding protein [Source:HGNC Symbol;Acc:HGNC:29213]
1225.46	4.05745	0.352542	11.5092	1.18641e-30	9.71953e-28	ENSG00000132530	54739	XAF1	17	6755447	6775647	1	protein_coding	XIAP associated factor 1 [Source:HGNC Symbol;Acc:HGNC:30932]
3138.93	4.05412	0.344327	11.774	5.31366e-32	5.07868e-29	ENSG00000187608	9636	ISG15	1	1001138	1014541	1	protein_coding	ISG15 ubiquitin-like modifier [Source:HGNC Symbol;Acc:HGNC:4053]
8.36563	4.02815	1.36358	2.95411	0.00313573	0.036328	ENSG00000070193	2255	FGF10	5	44303544	44389706	-1	protein_coding	fibroblast growth factor 10 [Source:HGNC Symbol;Acc:HGNC:3666]
369.185	3.99279	0.315637	12.6499	1.11968e-36	1.48176e-33	ENSG00000237541	3117	HLA-DQA2	6	32741342	32747215	1	protein_coding	major histocompatibility complex, class II, DQ alpha 2 [Source:HGNC Symbol;Acc:HGNC:4943]
1605.73	3.98986	0.33282	11.988	4.10526e-33	4.41418e-30	ENSG00000134326	129607	CMPK2	2	6840570	6866635	-1	protein_coding	cytidine/uridine monophosphate kinase 2 [Source:HGNC Symbol;Acc:HGNC:27015]
114.125	3.97081	0.856814	4.63439	3.57986e-06	0.000201928	ENSG00000008323	55200	PLEKHG6	12	6310436	6328506	1	protein_coding	pleckstrin homology and RhoGEF domain containing G6 [Source:HGNC Symbol;Acc:HGNC:25562]
6.34573	3.94798	1.37796	2.8651	0.00416881	0.0444639	ENSG00000168702	53353	LRP1B	2	140231423	142131701	-1	protein_coding	LDL receptor related protein 1B [Source:HGNC Symbol;Acc:HGNC:6693]
20.9526	3.93541	0.872438	4.51082	6.45786e-06	0.000318341	ENSG00000240771	115557	ARHGEF25	12	57610180	57619379	1	protein_coding	Rho guanine nucleotide exchange factor 25 [Source:HGNC Symbol;Acc:HGNC:30275]
1532.91	3.91597	0.386021	10.1445	3.50738e-24	2.32081e-21	ENSG00000160932	4061	LY6E	8	143017982	143023832	1	protein_coding	lymphocyte antigen 6 family member E [Source:HGNC Symbol;Acc:HGNC:6727]
750.602	3.88427	0.415582	9.34658	9.05233e-21	5.37022e-18	ENSG00000204642	3134	HLA-F	6	29722775	29738528	1	protein_coding	major histocompatibility complex, class I, F [Source:HGNC Symbol;Acc:HGNC:4963]
476.394	3.85871	0.322546	11.9633	5.534e-33	5.60041e-30	ENSG00000050344	9603	NFE2L3	7	26152240	26187125	1	protein_coding	nuclear factor, erythroid 2 like 3 [Source:HGNC Symbol;Acc:HGNC:7783]
12.4778	3.84648	1.11525	3.44899	0.000562683	0.0103756	ENSG00000185046	56899	ANKS1B	12	98726457	99984654	-1	protein_coding	ankyrin repeat and sterile alpha motif domain containing 1B [Source:HGNC Symbol;Acc:HGNC:24600]
13.5432	3.84492	0.829828	4.6334	3.59711e-06	0.000202238	ENSG00000110318	57562	CEP126	11	101915015	102001058	1	protein_coding	centrosomal protein 126 [Source:HGNC Symbol;Acc:HGNC:29264]
11.5267	3.84033	1.17933	3.25638	0.00112842	0.0171799	ENSG00000231187	102724593	AL356056.2	10	46582782	46598145	-1	antisense_RNA
159.723	3.82372	0.32793	11.6602	2.03606e-31	1.8436e-28	ENSG00000229391	3128	HLA-DRB6	6	32552713	32560022	-1	transcribed_unprocessed_pseudogene	major histocompatibility complex, class II, DR beta 6 (pseudogene) [Source:HGNC Symbol;Acc:HGNC:4954]
25.2034	3.82368	0.946659	4.03914	5.36483e-05	0.00184225	ENSG00000198753	5365	PLXNB3	X	153764196	153779346	1	protein_coding	plexin B3 [Source:HGNC Symbol;Acc:HGNC:9105]
19.3785	3.80948	1.29586	2.93974	0.00328491	0.0374812	ENSG00000259341	NA	AC015660.1	15	99427009	99431028	-1	lincRNA
252.785	3.78356	0.639878	5.91293	3.36075e-09	4.8346e-07	ENSG00000083857	2195	FAT1	4	186587783	186726722	-1	protein_coding	FAT atypical cadherin 1 [Source:HGNC Symbol;Acc:HGNC:3595]
99.808	3.78254	0.563453	6.71314	1.90485e-11	4.25599e-09	ENSG00000004799	5166	PDK4	7	95583499	95596491	-1	protein_coding	pyruvate dehydrogenase kinase 4 [Source:HGNC Symbol;Acc:HGNC:8812]
10.3607	3.77606	1.10026	3.43197	0.000599214	0.0108973	ENSG00000143469	255928	SYT14	1	209938174	210171389	1	protein_coding	synaptotagmin 14 [Source:HGNC Symbol;Acc:HGNC:23143]
109.088	3.74684	0.94202	3.97746	6.96568e-05	0.00225683	ENSG00000124256	81030	ZBP1	20	57603846	57620576	-1	protein_coding	Z-DNA binding protein 1 [Source:HGNC Symbol;Acc:HGNC:16176]
1775.07	3.73453	0.440125	8.48515	2.15444e-17	1.059e-14	ENSG00000108679	3959	LGALS3BP	17	78971238	78980109	-1	protein_coding	galectin 3 binding protein [Source:HGNC Symbol;Acc:HGNC:6564]
351.914	3.71851	1.06928	3.47756	0.000505992	0.00961888	ENSG00000240583	358	AQP1	7	30911694	30925516	1	protein_coding	aquaporin 1 (Colton blood group) [Source:HGNC Symbol;Acc:HGNC:633]
23.5212	3.67486	1.22613	2.99712	0.00272545	0.0330667	ENSG00000185760	56479	KCNQ5	6	72621792	73198851	1	protein_coding	potassium voltage-gated channel subfamily Q member 5 [Source:HGNC Symbol;Acc:HGNC:6299]
686.944	3.67151	0.25332	14.4936	1.33009e-47	3.26899e-44	ENSG00000196126	3123	HLA-DRB1	6	32578769	32589848	-1	protein_coding	major histocompatibility complex, class II, DR beta 1 [Source:HGNC Symbol;Acc:HGNC:4948]
301.801	3.66102	0.805558	4.54471	5.50118e-06	0.000280838	ENSG00000130702	3911	LAMA5	20	62307955	62367312	-1	protein_coding	laminin subunit alpha 5 [Source:HGNC Symbol;Acc:HGNC:6485]
13.4539	3.57902	0.782241	4.57534	4.75445e-06	0.000251679	ENSG00000127824	7277	TUBA4A	2	219249711	219278170	-1	protein_coding	tubulin alpha 4a [Source:HGNC Symbol;Acc:HGNC:12407]
565.711	3.57245	0.248367	14.3838	6.54258e-47	1.40698e-43	ENSG00000198502	3127	HLA-DRB5	6	32517343	32530287	-1	protein_coding	major histocompatibility complex, class II, DR beta 5 [Source:HGNC Symbol;Acc:HGNC:4953]
73.7821	3.56569	0.794394	4.48857	7.17024e-06	0.000349051	ENSG00000081479	4036	LRP2	2	169127109	169362685	-1	protein_coding	LDL receptor related protein 2 [Source:HGNC Symbol;Acc:HGNC:6694]
10688	3.55856	0.360658	9.86685	5.79572e-23	3.56105e-20	ENSG00000119917	3437	IFIT3	10	89327894	89340971	1	protein_coding	interferon induced protein with tetratricopeptide repeats 3 [Source:HGNC Symbol;Acc:HGNC:5411]
32.3619	3.55601	0.962148	3.69591	0.000219102	0.00521361	ENSG00000138685	2247	FGF2	4	122826708	122898236	1	protein_coding	fibroblast growth factor 2 [Source:HGNC Symbol;Acc:HGNC:3676]
24.8206	3.5496	0.754464	4.70479	2.54125e-06	0.000152866	ENSG00000130147	23677	SH3BP4	2	234951973	235055714	1	protein_coding	SH3 domain binding protein 4 [Source:HGNC Symbol;Acc:HGNC:10826]
9.17538	3.53933	0.967276	3.65907	0.000253136	0.00578348	ENSG00000224557	3116	HLA-DPB2	6	33112451	33129084	1	transcribed_unprocessed_pseudogene	major histocompatibility complex, class II, DP beta 2 (pseudogene) [Source:HGNC Symbol;Acc:HGNC:4941]
68.2661	3.53824	0.436285	8.10994	5.06445e-16	2.17822e-13	ENSG00000179344	3119	HLA-DQB1	6	32659467	32668383	-1	protein_coding	major histocompatibility complex, class II, DQ beta 1 [Source:HGNC Symbol;Acc:HGNC:4944]
15.2207	3.52788	1.20578	2.9258	0.00343573	0.0386582	ENSG00000227038	NA	GTF2IP7	7	76090431	76108779	-1	transcribed_unprocessed_pseudogene	general transcription factor IIi pseudogene 7 [Source:HGNC Symbol;Acc:HGNC:51720]
69.4287	3.51719	0.788253	4.46201	8.11953e-06	0.00038588	ENSG00000066468	2263	FGFR2	10	121478334	121598458	-1	protein_coding	fibroblast growth factor receptor 2 [Source:HGNC Symbol;Acc:HGNC:3689]
8.83261	3.5158	0.992346	3.54292	0.000395727	0.00806645	ENSG00000162944	130132	RFTN2	2	197568224	197676045	-1	protein_coding	raftlin family member 2 [Source:HGNC Symbol;Acc:HGNC:26402]
7.47746	3.50979	1.21717	2.88356	0.00393208	0.042694	ENSG00000105255	79187	FSD1	19	4304600	4323843	1	protein_coding	fibronectin type III and SPRY domain containing 1 [Source:HGNC Symbol;Acc:HGNC:13745]
21.3603	3.50753	0.814783	4.30487	1.67083e-05	0.000696006	ENSG00000197816	100499483	CCDC180	9	97307304	97378524	1	protein_coding	coiled-coil domain containing 180 [Source:HGNC Symbol;Acc:HGNC:29303]
546.313	3.49316	0.736971	4.7399	2.13827e-06	0.000132805	ENSG00000168743	255743	NPNT	4	105894775	106004027	1	protein_coding	nephronectin [Source:HGNC Symbol;Acc:HGNC:27405]
1184.37	3.47662	0.194093	17.9121	9.4805e-72	8.15513e-68	ENSG00000231389	3113	HLA-DPA1	6	33064569	33080775	-1	protein_coding	major histocompatibility complex, class II, DP alpha 1 [Source:HGNC Symbol;Acc:HGNC:4938]
22.3622	3.47444	0.631331	5.50336	3.72625e-08	4.03185e-06	ENSG00000166352	119710	C11orf74	11	36594493	36659290	1	protein_coding	chromosome 11 open reading frame 74 [Source:HGNC Symbol;Acc:HGNC:25142]
41.2649	3.44385	1.05753	3.25652	0.00112788	0.0171799	ENSG00000153707	5789	PTPRD	9	8314246	10612723	-1	protein_coding	protein tyrosine phosphatase, receptor type D [Source:HGNC Symbol;Acc:HGNC:9668]
145.42	3.4438	1.12541	3.06003	0.00221311	0.0284775	ENSG00000058085	3918	LAMC2	1	183186238	183244900	1	protein_coding	laminin subunit gamma 2 [Source:HGNC Symbol;Acc:HGNC:6493]
30.9663	3.42833	0.747385	4.5871	4.49454e-06	0.000239394	ENSG00000150893	341640	FREM2	13	38687129	38887131	1	protein_coding	FRAS1 related extracellular matrix protein 2 [Source:HGNC Symbol;Acc:HGNC:25396]
1449.92	3.39828	0.423743	8.01966	1.06035e-15	4.34338e-13	ENSG00000130589	85441	HELZ2	20	63558086	63574239	-1	protein_coding	helicase with zinc finger 2 [Source:HGNC Symbol;Acc:HGNC:30021]
11.422	3.37319	0.762351	4.42471	9.65708e-06	0.000445417	ENSG00000130294	547	KIF1A	2	240713764	240820308	-1	protein_coding	kinesin family member 1A [Source:HGNC Symbol;Acc:HGNC:888]
103.031	3.37228	0.806066	4.18363	2.86897e-05	0.0011015	ENSG00000144824	90102	PHLDB2	3	111732497	111976517	1	protein_coding	pleckstrin homology like domain family B member 2 [Source:HGNC Symbol;Acc:HGNC:29573]
12.1573	3.35474	1.15797	2.89709	0.00376645	0.0415105	ENSG00000182256	2567	GABRG3	15	26971282	27541991	1	protein_coding	gamma-aminobutyric acid type A receptor gamma3 subunit [Source:HGNC Symbol;Acc:HGNC:4088]
199.776	3.34655	0.955131	3.50376	0.000458745	0.00892788	ENSG00000132561	4147	MATN2	8	97868840	98036716	1	protein_coding	matrilin 2 [Source:HGNC Symbol;Acc:HGNC:6908]
23.3113	3.3454	0.70815	4.72415	2.31084e-06	0.000141688	ENSG00000177106	64787	EPS8L2	11	694438	727727	1	protein_coding	EPS8 like 2 [Source:HGNC Symbol;Acc:HGNC:21296]
417.852	3.28608	0.73218	4.48808	7.18693e-06	0.000349051	ENSG00000172548	348938	NIPAL4	5	157460019	157474717	1	protein_coding	NIPA like domain containing 4 [Source:HGNC Symbol;Acc:HGNC:28018]
34.8713	3.28117	0.811455	4.04356	5.26456e-05	0.00181871	ENSG00000125848	23767	FLRT3	20	14322988	14337616	-1	protein_coding	fibronectin leucine rich transmembrane protein 3 [Source:HGNC Symbol;Acc:HGNC:3762]
185.673	3.27993	0.597181	5.49235	3.96616e-08	4.26461e-06	ENSG00000172403	171024	SYNPO2	4	118850688	119061247	1	protein_coding	synaptopodin 2 [Source:HGNC Symbol;Acc:HGNC:17732]
32.4013	3.27337	0.760325	4.30522	1.66819e-05	0.000696006	ENSG00000112562	64094	SMOC2	6	168441151	168673445	1	protein_coding	SPARC related modular calcium binding 2 [Source:HGNC Symbol;Acc:HGNC:20323]
26.3606	3.26709	0.68512	4.76864	1.85474e-06	0.000117312	ENSG00000171368	11076	TPPP	5	659862	693395	-1	protein_coding	tubulin polymerization promoting protein [Source:HGNC Symbol;Acc:HGNC:24164]
8.47904	3.26657	1.10847	2.94691	0.00320968	0.0368375	ENSG00000244265	NA	SIAH2-AS1	3	150761937	150762538	1	antisense_RNA	SIAH2 antisense RNA 1 [Source:HGNC Symbol;Acc:HGNC:40526]
8.23572	3.26245	0.896653	3.63847	0.000274258	0.00610392	ENSG00000130768	27293	SMPDL3B	1	27934993	27959157	1	protein_coding	sphingomyelin phosphodiesterase acid like 3B [Source:HGNC Symbol;Acc:HGNC:21416]
12.5074	3.25569	1.06841	3.04724	0.00230955	0.0293452	ENSG00000197565	1288	COL4A6	X	108155607	108439497	-1	protein_coding	collagen type IV alpha 6 chain [Source:HGNC Symbol;Acc:HGNC:2208]
222.277	3.24291	0.853082	3.80141	0.000143877	0.0038081	ENSG00000104435	11075	STMN2	8	79610814	79666175	1	protein_coding	stathmin 2 [Source:HGNC Symbol;Acc:HGNC:10577]
143.479	3.22771	0.797324	4.04818	5.16171e-05	0.00178716	ENSG00000166523	26253	CLEC4E	12	8533305	8540963	-1	protein_coding	C-type lectin domain family 4 member E [Source:HGNC Symbol;Acc:HGNC:14555]
68.8607	3.21949	0.566705	5.68107	1.33851e-08	1.62167e-06	ENSG00000103034	65009	NDRG4	16	58462846	58513628	1	protein_coding	NDRG family member 4 [Source:HGNC Symbol;Acc:HGNC:14466]
24.1535	3.21856	0.920533	3.49641	0.000471559	0.00911539	ENSG00000138735	8654	PDE5A	4	119494395	119628991	-1	protein_coding	phosphodiesterase 5A [Source:HGNC Symbol;Acc:HGNC:8784]
7.85229	3.21295	0.898485	3.57597	0.000348937	0.00734775	ENSG00000197444	55753	OGDHL	10	49734643	49762379	-1	protein_coding	oxoglutarate dehydrogenase like [Source:HGNC Symbol;Acc:HGNC:25590]
236.84	3.20506	0.578663	5.53873	3.04666e-08	3.35992e-06	ENSG00000102287	2564	GABRE	X	151953124	151974680	-1	protein_coding	gamma-aminobutyric acid type A receptor epsilon subunit [Source:HGNC Symbol;Acc:HGNC:4085]
40.4128	3.19588	1.07373	2.97642	0.00291632	0.0346974	ENSG00000157833	150946	GAREM2	2	26173091	26189663	1	protein_coding	GRB2 associated regulator of MAPK1 subtype 2 [Source:HGNC Symbol;Acc:HGNC:27172]
28.5069	3.19043	0.915299	3.48566	0.000490917	0.00938415	ENSG00000172927	26579	MYEOV	11	69294138	69367726	1	protein_coding	myeloma overexpressed [Source:HGNC Symbol;Acc:HGNC:7563]
9.14271	3.1878	0.99165	3.21465	0.00130605	0.0192046	ENSG00000149527	9651	PLCH2	1	2425980	2505530	1	protein_coding	phospholipase C eta 2 [Source:HGNC Symbol;Acc:HGNC:29037]
135.616	3.18708	0.592098	5.38268	7.33832e-08	7.0138e-06	ENSG00000138772	306	ANXA3	4	78551519	78610451	1	protein_coding	annexin A3 [Source:HGNC Symbol;Acc:HGNC:541]
146.801	3.18575	0.627547	5.07651	3.84424e-07	2.90101e-05	ENSG00000169116	25849	PARM1	4	74933095	75050115	1	protein_coding	prostate androgen-regulated mucin-like protein 1 [Source:HGNC Symbol;Acc:HGNC:24536]
109.247	3.18406	0.651118	4.89014	1.00765e-06	6.93426e-05	ENSG00000148344	9536	PTGES	9	129738331	129753047	-1	protein_coding	prostaglandin E synthase [Source:HGNC Symbol;Acc:HGNC:9599]
26.1621	3.18274	1.08668	2.92887	0.00340194	0.0384218	ENSG00000125966	10893	MMP24	20	35226654	35277000	1	protein_coding	matrix metallopeptidase 24 [Source:HGNC Symbol;Acc:HGNC:7172]
24.2232	3.1818	0.828458	3.84063	0.000122718	0.00342809	ENSG00000148942	159963	SLC5A12	11	26667019	26723427	-1	protein_coding	solute carrier family 5 member 12 [Source:HGNC Symbol;Acc:HGNC:28750]
207.722	3.16883	0.615162	5.1512	2.58818e-07	2.08071e-05	ENSG00000265190	653145	ANXA8	10	47460162	47484158	-1	protein_coding	annexin A8 [Source:HGNC Symbol;Acc:HGNC:546]
114.631	3.16373	0.484569	6.52897	6.62233e-11	1.37266e-08	ENSG00000013588	9052	GPRC5A	12	12890782	12917937	1	protein_coding	G protein-coupled receptor class C group 5 member A [Source:HGNC Symbol;Acc:HGNC:9836]
38.2195	3.15847	0.8423	3.74982	0.000176965	0.00443806	ENSG00000100739	623	BDKRB1	14	96255824	96268967	1	protein_coding	bradykinin receptor B1 [Source:HGNC Symbol;Acc:HGNC:1029]
48.8907	3.1345	0.648255	4.83529	1.32951e-06	8.79724e-05	ENSG00000172508	57571	CARNS1	11	67414968	67425607	1	protein_coding	carnosine synthase 1 [Source:HGNC Symbol;Acc:HGNC:29268]
46.6194	3.12287	0.853357	3.65951	0.000252701	0.00578121	ENSG00000125872	164312	LRRN4	20	6040778	6054049	-1	protein_coding	leucine rich repeat neuronal 4 [Source:HGNC Symbol;Acc:HGNC:16208]
24.653	3.11912	0.691155	4.51291	6.39449e-06	0.000316123	ENSG00000099864	5064	PALM	19	708939	748329	1	protein_coding	paralemmin [Source:HGNC Symbol;Acc:HGNC:8594]
22.7836	3.11567	0.996849	3.12552	0.00177489	0.0241576	ENSG00000183775	57528	KCTD16	5	144170832	144485686	1	protein_coding	potassium channel tetramerization domain containing 16 [Source:HGNC Symbol;Acc:HGNC:29244]
22.5278	3.09561	0.659338	4.69503	2.66564e-06	0.000158684	ENSG00000232629	3120	HLA-DQB2	6	32756098	32763534	-1	protein_coding	major histocompatibility complex, class II, DQ beta 2 [Source:HGNC Symbol;Acc:HGNC:4945]
8.20357	3.09325	1.03107	3.00003	0.00269949	0.0328213	ENSG00000133134	84707	BEX2	X	103309346	103311046	-1	protein_coding	brain expressed X-linked 2 [Source:HGNC Symbol;Acc:HGNC:30933]
7.22628	3.09287	0.974889	3.17253	0.00151116	0.0215572	ENSG00000189269	51233	DRICH1	22	23608452	23632321	-1	protein_coding	aspartate rich 1 [Source:HGNC Symbol;Acc:HGNC:28031]
69.5156	3.09265	0.760363	4.06733	4.75548e-05	0.00167994	ENSG00000153993	223117	SEMA3D	7	84995553	85186855	-1	protein_coding	semaphorin 3D [Source:HGNC Symbol;Acc:HGNC:10726]
61.1574	3.08553	0.785028	3.93048	8.47782e-05	0.00260598	ENSG00000146250	167681	PRSS35	6	83512538	83525704	1	protein_coding	protease, serine 35 [Source:HGNC Symbol;Acc:HGNC:21387]
71.3895	3.0753	0.39337	7.81783	5.37422e-15	2.05463e-12	ENSG00000101955	8406	SRPX	X	38149336	38220924	-1	protein_coding	sushi repeat containing protein, X-linked [Source:HGNC Symbol;Acc:HGNC:11309]
135.167	3.06247	0.807628	3.79194	0.000149477	0.00392012	ENSG00000171992	11346	SYNPO	5	150601080	150659220	1	protein_coding	synaptopodin [Source:HGNC Symbol;Acc:HGNC:30672]
9.97828	3.06247	1.03927	2.94675	0.00321128	0.0368375	ENSG00000197977	54898	ELOVL2	6	10980759	11044314	-1	protein_coding	ELOVL fatty acid elongase 2 [Source:HGNC Symbol;Acc:HGNC:14416]
43.5539	3.05087	0.838366	3.63907	0.000273624	0.00609769	ENSG00000188290	57801	HES4	1	998962	1000172	-1	protein_coding	hes family bHLH transcription factor 4 [Source:HGNC Symbol;Acc:HGNC:24149]
87.6757	3.04722	0.545911	5.58189	2.37915e-08	2.71066e-06	ENSG00000107438	9124	PDLIM1	10	95237572	95291024	-1	protein_coding	PDZ and LIM domain 1 [Source:HGNC Symbol;Acc:HGNC:2067]
87.6667	3.0135	0.582175	5.17627	2.2636e-07	1.85443e-05	ENSG00000138759	80144	FRAS1	4	78057570	78544269	1	protein_coding	Fraser extracellular matrix complex subunit 1 [Source:HGNC Symbol;Acc:HGNC:19185]
190.026	3.0067	0.689652	4.35973	1.30224e-05	0.00056291	ENSG00000114019	51421	AMOTL2	3	134355874	134375479	-1	protein_coding	angiomotin like 2 [Source:HGNC Symbol;Acc:HGNC:17812]
121.745	3.00663	0.793694	3.78815	0.000151772	0.0039562	ENSG00000117152	5999	RGS4	1	163068775	163076802	1	protein_coding	regulator of G protein signaling 4 [Source:HGNC Symbol;Acc:HGNC:10000]
12.188	3.00649	0.821248	3.66088	0.000251355	0.00578117	ENSG00000158022	84676	TRIM63	1	26051304	26068436	-1	protein_coding	tripartite motif containing 63 [Source:HGNC Symbol;Acc:HGNC:16007]
33.803	-3.09569	0.608402	-5.08824	3.61407e-07	2.7634e-05	ENSG00000120337	8995	TNFSF18	1	173039960	173050963	-1	protein_coding	TNF superfamily member 18 [Source:HGNC Symbol;Acc:HGNC:11932]
9.2335	-3.11103	0.815438	-3.81517	0.00013609	0.00366974	ENSG00000198429	7620	ZNF69	19	11887784	11914329	1	protein_coding	zinc finger protein 69 [Source:HGNC Symbol;Acc:HGNC:13138]
9.54728	-3.40092	1.07805	-3.15468	0.00160673	0.0224733	ENSG00000255274	100526771	TMPRSS4-AS1	11	118003634	118088299	-1	protein_coding	TMPRSS4 antisense RNA 1 [Source:HGNC Symbol;Acc:HGNC:44179]
21.5366	-3.4958	0.675128	-5.17797	2.24308e-07	1.84641e-05	ENSG00000276547	56101	PCDHGB5	5	141397987	141512979	1	protein_coding	protocadherin gamma subfamily B, 5 [Source:HGNC Symbol;Acc:HGNC:8712]
29.3768	-3.53565	1.24231	-2.84603	0.00442682	0.046129	ENSG00000273763	NA	AC007318.2	2	65203571	65203813	-1	processed_pseudogene
34.025	-3.5633	0.978778	-3.64055	0.000272051	0.00607841	ENSG00000168477	7148	TNXB	6	32041154	32115334	-1	protein_coding	tenascin XB [Source:HGNC Symbol;Acc:HGNC:11976]
71.5441	-3.70834	0.593298	-6.25038	4.09448e-10	7.33765e-08	ENSG00000133800	10894	LYVE1	11	10556966	10611689	-1	protein_coding	lymphatic vessel endothelial hyaluronan receptor 1 [Source:HGNC Symbol;Acc:HGNC:14687]
9.51076	-3.8074	1.04995	-3.62628	0.000287539	0.00630971	ENSG00000168329	1524	CX3CR1	3	39263494	39281735	-1	protein_coding	C-X3-C motif chemokine receptor 1 [Source:HGNC Symbol;Acc:HGNC:2558]
54.3317	-3.88254	0.435612	-8.91283	4.97478e-19	2.67457e-16	ENSG00000249307	NA	LINC01088	4	78971748	79308798	1	antisense_RNA	long intergenic non-protein coding RNA 1088 [Source:HGNC Symbol;Acc:HGNC:49148]
6.26513	-3.91274	1.32784	-2.9467	0.00321182	0.0368375	ENSG00000159173	7135	TNNI1	1	201403768	201429866	-1	protein_coding	troponin I1, slow skeletal type [Source:HGNC Symbol;Acc:HGNC:11945]
98.5478	-3.977	1.35744	-2.92979	0.00339196	0.0383916	ENSG00000188404	6402	SELL	1	169690667	169711698	-1	protein_coding	selectin L [Source:HGNC Symbol;Acc:HGNC:10720]
28.1848	-4.7245	0.661753	-7.13938	9.37561e-13	2.82979e-10	ENSG00000250616	NA	AC012645.1	16	30096430	30104116	1	antisense_RNA
69.4726	-4.91237	1.50097	-3.2728	0.0010649	0.0165804	ENSG00000137673	4316	MMP7	11	102520508	102530753	-1	protein_coding	matrix metallopeptidase 7 [Source:HGNC Symbol;Acc:HGNC:7174]
30.3888	-5.00414	0.624282	-8.01584	1.0939e-15	4.37662e-13	ENSG00000286339	NA	NA	NA	NA	NA	NA	NA	NA
8.24012	-5.30708	1.34436	-3.94768	7.89127e-05	0.00248193	ENSG00000217330	NA	SSXP10	6	118589070	118589634	1	processed_pseudogene	SSX family pseudogene 10 [Source:HGNC Symbol;Acc:HGNC:30638]
97.9138	-5.79634	1.20909	-4.79398	1.63505e-06	0.000104961	ENSG00000215190	728411	LINC00680	6	57946074	57961501	-1	transcribed_unprocessed_pseudogene	long intergenic non-protein coding RNA 680 [Source:HGNC Symbol;Acc:HGNC:44417]
5.94237	-5.92895	1.56761	-3.78216	0.000155472	0.0040041	ENSG00000254687	NA	AC009646.2	8	53177571	53242683	1	antisense_RNA
22.0529	-22.4126	4.25586	-5.26628	1.39215e-07	1.23456e-05	ENSG00000270149	NA	AL591806.3	1	160997957	161038962	-1	protein_coding
9.47027	-27.5751	4.35087	-6.33784	2.33009e-10	4.26456e-08	ENSG00000127585	146330	FBXL16	16	692498	705829	-1	protein_coding	F-box and leucine rich repeat protein 16 [Source:HGNC Symbol;Acc:HGNC:14150]

## Sheet: WT MOCK vs WT ZIKV
baseMean	log2FoldChange	lfcSE	stat	pvalue	padj	Gene	entrez	log2FC	symbol	chr	start	end	strand	biotype	description
22.0529	-25.7285	4.24815	-6.05641	1.39191e-09	2.44356e-08	ENSG00000270149	NA	5.55981e+07	AL591806.3	1	160997957	161038962	-1	protein_coding
29.3446	-23.4374	4.24804	-5.51722	3.44396e-08	4.86706e-07	ENSG00000275140	NA	1.13596e+07	AC245389.2	1	148772640	148784594	-1	unprocessed_pseudogene
85.1677	-10.7338	1.26077	-8.51368	1.68502e-17	7.02527e-16	ENSG00000102794	730249	1702.88	ACOD1	13	76948497	76958642	1	protein_coding	aconitate decarboxylase 1 [Source:HGNC Symbol;Acc:HGNC:33904]
3370.25	-10.1473	0.805019	-12.605	1.98056e-36	3.34918e-34	ENSG00000169248	6373	1134.08	CXCL11	4	76033682	76041415	-1	protein_coding	C-X-C motif chemokine ligand 11 [Source:HGNC Symbol;Acc:HGNC:10638]
19369.9	-9.63593	0.296538	-32.4947	1.26638e-231	2.50554e-227	ENSG00000169245	3627	795.616	CXCL10	4	76021117	76023497	-1	protein_coding	C-X-C motif chemokine ligand 10 [Source:HGNC Symbol;Acc:HGNC:10637]
43.7068	-9.43073	3.04283	-3.09933	0.0019396	0.00956742	ENSG00000250264	NA	690.131	AL669918.1	6	32813767	32838822	-1	protein_coding
56.4113	-9.3909	1.39031	-6.75452	1.43305e-11	3.27935e-10	ENSG00000233816	3447	671.338	IFNA13	9	21367424	21368962	-1	protein_coding	interferon alpha 13 [Source:HGNC Symbol;Acc:HGNC:5419]
73.2561	-9.3597	1.82763	-5.12122	3.03568e-07	3.63564e-06	ENSG00000152766	118932	656.979	ANKRD22	10	88822132	88851818	-1	protein_coding	ankyrin repeat domain 22 [Source:HGNC Symbol;Acc:HGNC:28321]
56.2854	-9.28426	1.39246	-6.66753	2.60145e-11	5.77015e-10	ENSG00000197919	3439	623.505	IFNA1	9	21440454	21441316	1	protein_coding	interferon alpha 1 [Source:HGNC Symbol;Acc:HGNC:5417]
53.3125	-9.16837	1.27592	-7.18568	6.68737e-13	1.72054e-11	ENSG00000137745	4322	575.381	MMP13	11	102942995	102955734	-1	protein_coding	matrix metallopeptidase 13 [Source:HGNC Symbol;Acc:HGNC:7159]
38.2245	-9.02227	1.40087	-6.44049	1.19092e-10	2.42162e-09	ENSG00000188379	3440	519.964	IFNA2	9	21384254	21385388	-1	protein_coding	interferon alpha 2 [Source:HGNC Symbol;Acc:HGNC:5423]
1647.92	-8.71623	0.337336	-25.8384	3.28332e-147	2.16535e-143	ENSG00000131203	3620	420.577	IDO1	8	39902275	39928444	1	protein_coding	indoleamine 2,3-dioxygenase 1 [Source:HGNC Symbol;Acc:HGNC:6059]
5943.33	-8.67086	0.423575	-20.4706	3.93426e-93	8.64881e-90	ENSG00000136689	3557	407.557	IL1RN	2	113107214	113134016	1	protein_coding	interleukin 1 receptor antagonist [Source:HGNC Symbol;Acc:HGNC:6000]
425.966	-8.61148	0.592423	-14.536	7.16236e-48	2.40182e-45	ENSG00000138755	4283	391.125	CXCL9	4	76001275	76007488	-1	protein_coding	C-X-C motif chemokine ligand 9 [Source:HGNC Symbol;Acc:HGNC:7098]
61.8064	-8.58776	1.11783	-7.68253	1.55982e-14	4.81451e-13	ENSG00000108688	6354	384.745	CCL7	17	34270221	34272242	1	protein_coding	C-C motif chemokine ligand 7 [Source:HGNC Symbol;Acc:HGNC:10634]
14.6951	-8.34689	1.33921	-6.23271	4.58436e-10	8.58104e-09	ENSG00000163568	9447	325.584	AIM2	1	159062484	159147096	-1	protein_coding	absent in melanoma 2 [Source:HGNC Symbol;Acc:HGNC:357]
15.1872	-8.1095	1.67679	-4.83634	1.32255e-06	1.40304e-05	ENSG00000177047	3467	276.186	IFNW1	9	21140214	21142145	-1	protein_coding	interferon omega 1 [Source:HGNC Symbol;Acc:HGNC:5448]
319.958	-7.88398	1.01418	-7.77372	7.62122e-15	2.42421e-13	ENSG00000171855	3456	236.219	IFNB1	9	21077105	21077963	-1	protein_coding	interferon beta 1 [Source:HGNC Symbol;Acc:HGNC:5434]
16.6469	-7.88247	1.58736	-4.96577	6.8429e-07	7.64033e-06	ENSG00000228083	3448	235.971	IFNA14	9	21239002	21239991	-1	protein_coding	interferon alpha 14 [Source:HGNC Symbol;Acc:HGNC:5420]
14.5759	-7.80061	1.52326	-5.12101	3.03908e-07	3.63752e-06	ENSG00000120242	3445	222.956	IFNA8	9	21409147	21410185	1	protein_coding	interferon alpha 8 [Source:HGNC Symbol;Acc:HGNC:5429]
8.84438	-7.60037	1.48761	-5.10913	3.23646e-07	3.84803e-06	ENSG00000215864	NA	194.062	NBPF7	1	119834870	119844514	-1	unprocessed_pseudogene	NBPF member 7 [Source:HGNC Symbol;Acc:HGNC:31989]
220.559	-7.59207	0.692072	-10.9701	5.32393e-28	5.0886e-26	ENSG00000140511	145864	192.949	HAPLN3	15	88877288	88895626	-1	protein_coding	hyaluronan and proteoglycan link protein 3 [Source:HGNC Symbol;Acc:HGNC:21446]
92.9145	-7.58653	1.14983	-6.59798	4.16802e-11	8.97326e-10	ENSG00000182393	282618	192.209	IFNL1	19	39296325	39298673	1	protein_coding	interferon lambda 1 [Source:HGNC Symbol;Acc:HGNC:18363]
458.122	-7.57934	0.55512	-13.6535	1.92381e-42	4.53127e-40	ENSG00000162654	115361	191.253	GBP4	1	89181148	89198932	-1	protein_coding	guanylate binding protein 4 [Source:HGNC Symbol;Acc:HGNC:20480]
1364.12	-7.48379	0.367087	-20.387	2.18144e-92	4.31597e-89	ENSG00000117228	2633	178.997	GBP1	1	89052319	89065360	-1	protein_coding	guanylate binding protein 1 [Source:HGNC Symbol;Acc:HGNC:4182]
41.7835	-7.43249	1.43331	-5.18554	2.15389e-07	2.6601e-06	ENSG00000270379	256957	172.744	HEATR9	17	35854946	35868891	-1	protein_coding	HEAT repeat containing 9 [Source:HGNC Symbol;Acc:HGNC:26548]
91.2886	-7.39849	1.29184	-5.72712	1.02152e-08	1.57404e-07	ENSG00000035720	26228	168.721	STAP1	4	67558728	67607337	1	protein_coding	signal transducing adaptor family member 1 [Source:HGNC Symbol;Acc:HGNC:24133]
59.8362	-7.27434	0.780631	-9.31854	1.17952e-20	6.66767e-19	ENSG00000157111	134285	154.808	TMEM171	5	73120292	73131817	1	protein_coding	transmembrane protein 171 [Source:HGNC Symbol;Acc:HGNC:27031]
20.458	-7.1994	2.83992	-2.53507	0.0112423	0.0418573	ENSG00000002746	23072	146.972	HECW1	7	43112599	43566001	1	protein_coding	HECT, C2 and WW domain containing E3 ubiquitin protein ligase 1 [Source:HGNC Symbol;Acc:HGNC:22195]
2388.99	-7.188	0.309112	-23.2537	1.30546e-119	6.45714e-116	ENSG00000121858	8743	145.816	TNFSF10	3	172505508	172523507	-1	protein_coding	TNF superfamily member 10 [Source:HGNC Symbol;Acc:HGNC:11925]
6469.59	-7.17175	0.276151	-25.9704	1.06888e-148	1.05739e-144	ENSG00000108700	6355	144.182	CCL8	17	34319036	34321402	1	protein_coding	C-C motif chemokine ligand 8 [Source:HGNC Symbol;Acc:HGNC:10635]
6.36883	-7.147	1.91987	-3.72264	0.000197149	0.00128393	ENSG00000176907	56892	141.73	C8orf4	8	40153455	40155308	1	protein_coding	chromosome 8 open reading frame 4 [Source:HGNC Symbol;Acc:HGNC:1357]
619.277	-7.09022	0.41139	-17.2348	1.45619e-66	1.30958e-63	ENSG00000004468	952	136.26	CD38	4	15778275	15853230	1	protein_coding	CD38 molecule [Source:HGNC Symbol;Acc:HGNC:1667]
119.133	-7.00176	0.514727	-13.6029	3.85119e-42	8.96422e-40	ENSG00000010030	51513	128.156	ETV7	6	36354091	36387800	-1	protein_coding	ETS variant 7 [Source:HGNC Symbol;Acc:HGNC:18160]
12.2047	-6.97312	1.57875	-4.41686	1.00144e-05	8.88495e-05	ENSG00000183709	282616	125.638	IFNL2	19	39268514	39270092	1	protein_coding	interferon lambda 2 [Source:HGNC Symbol;Acc:HGNC:18364]
14.3011	-6.9243	2.15165	-3.21813	0.00129028	0.00674993	ENSG00000101327	5173	121.457	PDYN	20	1978757	1994285	-1	protein_coding	prodynorphin [Source:HGNC Symbol;Acc:HGNC:8820]
8.21718	-6.91128	1.39956	-4.93817	7.88597e-07	8.70122e-06	ENSG00000105889	256227	120.366	STEAP1B	7	22419444	22632925	-1	protein_coding	STEAP family member 1B [Source:HGNC Symbol;Acc:HGNC:41907]
25.7032	-6.69231	1.09178	-6.12972	8.80314e-10	1.57763e-08	ENSG00000225492	400759	103.416	GBP1P1	1	89407679	89426243	1	transcribed_unprocessed_pseudogene	guanylate binding protein 1 pseudogene 1 [Source:HGNC Symbol;Acc:HGNC:39561]
7.85715	-6.659	1.83975	-3.61952	0.000295149	0.00183748	ENSG00000224416	NA	101.055	IFNA22P	9	21278050	21278619	-1	unprocessed_pseudogene	interferon alpha 22, pseudogene [Source:HGNC Symbol;Acc:HGNC:5431]
414.44	-6.65521	0.478463	-13.9096	5.54064e-44	1.4054e-41	ENSG00000128383	200315	100.79	APOBEC3A	22	38952741	38992778	1	protein_coding	apolipoprotein B mRNA editing enzyme catalytic subunit 3A [Source:HGNC Symbol;Acc:HGNC:17343]
40.2386	-6.63295	0.829684	-7.99455	1.30052e-15	4.48273e-14	ENSG00000136244	3569	99.2468	IL6	7	22725884	22732002	1	protein_coding	interleukin 6 [Source:HGNC Symbol;Acc:HGNC:6018]
200.965	-6.58055	1.6619	-3.95965	7.50596e-05	0.000550428	ENSG00000165194	57526	95.7069	PCDH19	X	100291644	100410273	-1	protein_coding	protocadherin 19 [Source:HGNC Symbol;Acc:HGNC:14270]
7.08076	-6.57409	1.73823	-3.78205	0.000155539	0.00105172	ENSG00000262202	NA	95.279	AC007952.4	17	19112000	19112636	-1	lincRNA
17.4688	-6.56964	1.13613	-5.78248	7.36062e-09	1.16132e-07	ENSG00000197272	246778	94.9858	IL27	16	28499362	28512051	-1	protein_coding	interleukin 27 [Source:HGNC Symbol;Acc:HGNC:19157]
18.2059	-6.55103	1.3743	-4.76682	1.87157e-06	1.91481e-05	ENSG00000226025	400696	93.7686	LGALS17A	19	39679374	39686373	1	transcribed_unprocessed_pseudogene	galectin 14 pseudogene [Source:NCBI gene;Acc:400696]
413.297	-6.52981	0.796471	-8.19843	2.43549e-16	9.16089e-15	ENSG00000128284	80833	92.3991	APOL3	22	36140330	36166177	-1	protein_coding	apolipoprotein L3 [Source:HGNC Symbol;Acc:HGNC:14868]
8.17155	-6.51452	2.03963	-3.19397	0.00140332	0.00724171	ENSG00000204540	170679	91.425	PSORS1C1	6	31114750	31140092	1	protein_coding	psoriasis susceptibility 1 candidate 1 [Source:HGNC Symbol;Acc:HGNC:17202]
7.15826	-6.48261	1.61121	-4.02345	5.7352e-05	0.000433757	ENSG00000220412	NA	89.4253	AL356234.1	6	137705423	137707201	-1	processed_pseudogene
61.6114	-6.47173	0.749128	-8.63902	5.66987e-18	2.49285e-16	ENSG00000050730	79931	88.7535	TNIP3	4	121131408	121227466	-1	protein_coding	TNFAIP3 interacting protein 3 [Source:HGNC Symbol;Acc:HGNC:19315]
1153.63	-6.45071	0.685901	-9.40473	5.21659e-21	3.03559e-19	ENSG00000172183	3669	87.4697	ISG20	15	88636153	88656483	1	protein_coding	interferon stimulated exonuclease gene 20 [Source:HGNC Symbol;Acc:HGNC:6130]
13.239	-6.44858	1.23167	-5.23565	1.64404e-07	2.06391e-06	ENSG00000286030	NA	87.3408	NA	NA	NA	NA	NA	NA	NA
36.0194	-6.43533	0.87648	-7.34224	2.10044e-13	5.68498e-12	ENSG00000255690	9865	86.542	TRIL	7	28953358	28958292	-1	protein_coding	TLR4 interactor with leucine rich repeats [Source:HGNC Symbol;Acc:HGNC:22200]
5.77664	-6.40315	1.70476	-3.75603	0.000172628	0.00115076	ENSG00000270240	NA	84.6333	AC015849.1	17	35868967	35885863	1	antisense_RNA
5.48374	-6.26746	2.2881	-2.73915	0.00615977	0.0254801	ENSG00000276840	NA	77.036	PMS2P10	7	75288120	75299795	-1	unprocessed_pseudogene	PMS1 homolog 2, mismatch repair system component pseudogene 10 [Source:HGNC Symbol;Acc:HGNC:9124]
131.137	-6.23414	0.994208	-6.27046	3.59985e-10	6.80908e-09	ENSG00000115008	3552	75.2771	IL1A	2	112773915	112784590	-1	protein_coding	interleukin 1 alpha [Source:HGNC Symbol;Acc:HGNC:5991]
1707.21	-6.20732	0.328813	-18.8779	1.73205e-79	2.63604e-76	ENSG00000131979	2643	73.8905	GCH1	14	54842008	54902852	-1	protein_coding	GTP cyclohydrolase 1 [Source:HGNC Symbol;Acc:HGNC:4193]
15.1666	-6.17528	1.28422	-4.80859	1.51998e-06	1.58696e-05	ENSG00000272463	NA	72.2675	AL357054.4	6	708592	711405	-1	lincRNA
8.20829	-6.13759	1.66305	-3.69056	0.000223761	0.00143458	ENSG00000153253	6328	70.4041	SCN3A	2	165087522	165204067	-1	protein_coding	sodium voltage-gated channel alpha subunit 3 [Source:HGNC Symbol;Acc:HGNC:10590]
7.49825	-6.08894	1.81387	-3.35688	0.000788265	0.00438948	ENSG00000144031	79998	68.0694	ANKRD53	2	70978380	70985499	1	protein_coding	ankyrin repeat domain 53 [Source:HGNC Symbol;Acc:HGNC:25691]
5.8261	-6.02463	1.87097	-3.22005	0.00128166	0.00671194	ENSG00000288076	NA	65.1018	NA	NA	NA	NA	NA	NA	NA
41.6859	-6.01924	1.38923	-4.33278	1.47236e-05	0.000126381	ENSG00000129514	3169	64.8594	FOXA1	14	37589984	37596059	-1	protein_coding	forkhead box A1 [Source:HGNC Symbol;Acc:HGNC:5021]
3.41161	-5.99142	1.71349	-3.49662	0.000471196	0.00277084	ENSG00000234518	NA	63.6203	PTGES3P1	1	89104285	89104767	-1	processed_pseudogene	prostaglandin E synthase 3 pseudogene 1 [Source:HGNC Symbol;Acc:HGNC:43824]
286.702	-5.98757	0.514892	-11.6288	2.94236e-31	3.6613e-29	ENSG00000154099	123872	63.4509	DNAAF1	16	84145287	84178767	1	protein_coding	dynein axonemal assembly factor 1 [Source:HGNC Symbol;Acc:HGNC:30539]
4.61414	-5.96245	2.33117	-2.5577	0.0105366	0.0396552	ENSG00000271554	NA	62.3556	AL138787.2	1	35992109	36013630	-1	antisense_RNA
291.747	-5.93675	0.272282	-21.8037	2.14043e-105	6.04977e-102	ENSG00000134470	3601	61.2547	IL15RA	10	5943639	5978187	-1	protein_coding	interleukin 15 receptor subunit alpha [Source:HGNC Symbol;Acc:HGNC:5978]
65.2406	-5.91205	0.530607	-11.142	7.83034e-29	8.15386e-27	ENSG00000136514	64108	60.2149	RTP4	3	187368332	187372076	1	protein_coding	receptor transporter protein 4 [Source:HGNC Symbol;Acc:HGNC:23992]
4.10669	-5.83572	1.87968	-3.10463	0.00190518	0.00942113	ENSG00000230923	150992	57.112	LINC00309	2	64185078	64205485	-1	lincRNA	long intergenic non-protein coding RNA 309 [Source:HGNC Symbol;Acc:HGNC:25279]
335.581	-5.83053	0.476887	-12.2262	2.2516e-34	3.20488e-32	ENSG00000105559	57664	56.9067	PLEKHA4	19	48837097	48868632	-1	protein_coding	pleckstrin homology domain containing A4 [Source:HGNC Symbol;Acc:HGNC:14339]
4.4927	-5.79926	1.989	-2.91566	0.00354933	0.0160035	ENSG00000255987	NA	55.6867	TOMM20P2	17	35514766	35515186	-1	processed_pseudogene	TOMM20 pseudogene 2 [Source:HGNC Symbol;Acc:HGNC:50519]
15.1755	-5.78859	1.52378	-3.79885	0.000145371	0.000991442	ENSG00000269826	NA	55.2764	AC092327.2	16	86347387	86349611	1	lincRNA
3.15246	-5.78712	1.90042	-3.04517	0.00232546	0.0111999	ENSG00000184995	338376	55.2202	IFNE	9	21480839	21482313	-1	protein_coding	interferon epsilon [Source:HGNC Symbol;Acc:HGNC:18163]
14.4706	-5.77831	1.11479	-5.18333	2.17962e-07	2.68852e-06	ENSG00000110848	969	54.884	CD69	12	9752486	9760901	-1	protein_coding	CD69 molecule [Source:HGNC Symbol;Acc:HGNC:1694]
3.6255	-5.77137	1.82722	-3.15855	0.00158555	0.00804774	ENSG00000213886	10537	54.6204	UBD	6	29555515	29559925	-1	protein_coding	ubiquitin D [Source:HGNC Symbol;Acc:HGNC:18795]
98.5478	-5.7665	1.35509	-4.25544	2.08643e-05	0.000172792	ENSG00000188404	6402	54.4363	SELL	1	169690667	169711698	-1	protein_coding	selectin L [Source:HGNC Symbol;Acc:HGNC:10720]
380.956	-5.74959	0.879691	-6.53592	6.32198e-11	1.32923e-09	ENSG00000108984	5608	53.8021	MAP2K6	17	69414698	69543331	1	protein_coding	mitogen-activated protein kinase kinase 6 [Source:HGNC Symbol;Acc:HGNC:6846]
342.694	-5.7365	0.467558	-12.2691	1.32747e-34	1.94549e-32	ENSG00000078081	27074	53.3163	LAMP3	3	183122213	183163839	-1	protein_coding	lysosomal associated membrane protein 3 [Source:HGNC Symbol;Acc:HGNC:14582]
8036.81	-5.68784	0.655859	-8.67235	4.23305e-18	1.88628e-16	ENSG00000134321	91543	51.5477	RSAD2	2	6865806	6898239	1	protein_coding	radical S-adenosyl methionine domain containing 2 [Source:HGNC Symbol;Acc:HGNC:30908]
3.82395	-5.65013	1.74153	-3.24435	0.0011772	0.00623919	ENSG00000231574	102724550	50.2179	LINC02015	3	177816865	177899224	1	lincRNA	long intergenic non-protein coding RNA 2015 [Source:HGNC Symbol;Acc:HGNC:52850]
13525.6	-5.59319	0.33793	-16.5513	1.56635e-61	1.03301e-58	ENSG00000119922	3433	48.2745	IFIT2	10	89283694	89309276	1	protein_coding	interferon induced protein with tetratricopeptide repeats 2 [Source:HGNC Symbol;Acc:HGNC:5409]
14.674	-5.58573	1.68227	-3.32035	0.000899046	0.00492323	ENSG00000115607	8807	48.0257	IL18RAP	2	102418689	102452565	1	protein_coding	interleukin 18 receptor accessory protein [Source:HGNC Symbol;Acc:HGNC:5989]
86.8047	-5.55751	1.20972	-4.59406	4.3471e-06	4.16299e-05	ENSG00000237276	NA	47.0953	ANO7L1	1	16215909	16228027	-1	transcribed_unprocessed_pseudogene	anoctamin 7 like 1 [Source:HGNC Symbol;Acc:HGNC:32248]
61.289	-5.52028	0.667236	-8.27337	1.30227e-16	4.98365e-15	ENSG00000154451	115362	45.8956	GBP5	1	89258950	89272804	-1	protein_coding	guanylate binding protein 5 [Source:HGNC Symbol;Acc:HGNC:19895]
5.31455	-5.50803	1.75757	-3.13389	0.00172505	0.00867347	ENSG00000203811	126961	45.5075	HIST2H3C	1	149839538	149841193	-1	protein_coding	histone cluster 2 H3 family member c [Source:HGNC Symbol;Acc:HGNC:20503]
6.56713	-5.46373	1.44299	-3.7864	0.000152843	0.00103633	ENSG00000177807	3766	44.1312	KCNJ10	1	159998651	160070483	-1	protein_coding	potassium voltage-gated channel subfamily J member 10 [Source:HGNC Symbol;Acc:HGNC:6256]
4.86531	-5.41524	1.67258	-3.23766	0.00120514	0.00636681	ENSG00000248685	105374394	42.6727	LINC02484	4	34120894	34269747	-1	lincRNA	long intergenic non-protein coding RNA 2484 [Source:HGNC Symbol;Acc:HGNC:53459]
5.0818	-5.40074	1.68738	-3.20066	0.00137113	0.00709408	ENSG00000233030	NA	42.2458	AC243772.2	1	149785659	149793020	-1	antisense_RNA
11.1944	-5.35074	1.19057	-4.49428	6.98049e-06	6.42069e-05	ENSG00000173432	6288	40.8069	SAA1	11	18266174	18269977	1	protein_coding	serum amyloid A1 [Source:HGNC Symbol;Acc:HGNC:10513]
6.44329	-5.34678	1.91723	-2.7888	0.00529034	0.0224347	ENSG00000285304	NA	40.695	NA	NA	NA	NA	NA	NA	NA
8.84671	-5.32145	1.37349	-3.8744	0.000106888	0.000754202	ENSG00000187783	643236	39.9867	TMEM72	10	44911200	44937002	1	protein_coding	transmembrane protein 72 [Source:HGNC Symbol;Acc:HGNC:31658]
165.15	-5.28258	0.373647	-14.1379	2.21835e-45	6.45441e-43	ENSG00000197093	79690	38.9239	GAL3ST4	7	100159244	100168750	-1	protein_coding	galactose-3-O-sulfotransferase 4 [Source:HGNC Symbol;Acc:HGNC:24145]
9.65317	-5.27763	1.26793	-4.1624	3.14923e-05	0.000251951	ENSG00000179044	283849	38.7905	EXOC3L1	16	67184366	67190204	-1	protein_coding	exocyst complex component 3 like 1 [Source:HGNC Symbol;Acc:HGNC:27540]
3.14981	-5.23092	2.05919	-2.54028	0.0110763	0.0413626	ENSG00000280228	NA	37.5547	AC079753.1	2	112840328	112844195	1	TEC
433.152	-5.22332	0.351599	-14.8559	6.37321e-50	2.52188e-47	ENSG00000188820	441168	37.3572	FAM26F	6	116461370	116463779	1	protein_coding	family with sequence similarity 26 member F [Source:HGNC Symbol;Acc:HGNC:33391]
204.259	-5.21026	1.01446	-5.136	2.80653e-07	3.38581e-06	ENSG00000123610	7130	37.0206	TNFAIP6	2	151357592	151380048	1	protein_coding	TNF alpha induced protein 6 [Source:HGNC Symbol;Acc:HGNC:11898]
406.084	-5.20293	0.471839	-11.0269	2.83412e-28	2.77589e-26	ENSG00000125538	3553	36.8331	IL1B	2	112829751	112836903	-1	protein_coding	interleukin 1 beta [Source:HGNC Symbol;Acc:HGNC:5992]
133.791	-5.20282	1.43772	-3.6188	0.000295968	0.001842	ENSG00000112139	266727	36.8302	MDGA1	6	37630679	37699306	-1	protein_coding	MAM domain containing glycosylphosphatidylinositol anchor 1 [Source:HGNC Symbol;Acc:HGNC:19267]
3.56299	-5.14171	1.94638	-2.64168	0.00824961	0.0324168	ENSG00000230533	NA	35.3029	AL357060.1	6	137673378	137763984	1	lincRNA
10.1948	-5.11099	1.37994	-3.70377	0.000212418	0.00137029	ENSG00000101331	140706	34.559	CCM2L	20	32010450	32032180	1	protein_coding	CCM2 like scaffolding protein [Source:HGNC Symbol;Acc:HGNC:16153]
394.327	-5.08542	0.352856	-14.4122	4.33904e-47	1.38464e-44	ENSG00000168062	116071	33.9519	BATF2	11	64987943	64997045	-1	protein_coding	basic leucine zipper ATF-like transcription factor 2 [Source:HGNC Symbol;Acc:HGNC:25163]
109.088	-5.05486	0.431453	-11.7159	1.05651e-31	1.34858e-29	ENSG00000124256	81030	33.2404	ZBP1	20	57603846	57620576	-1	protein_coding	Z-DNA binding protein 1 [Source:HGNC Symbol;Acc:HGNC:16176]
4.75933	-5.05346	1.73925	-2.90554	0.00366623	0.0164436	ENSG00000011590	27033	33.2079	ZBTB32	19	35704527	35717038	1	protein_coding	zinc finger and BTB domain containing 32 [Source:HGNC Symbol;Acc:HGNC:16763]
3.81122	-5.01924	1.65763	-3.02797	0.00246206	0.0117605	ENSG00000213500	NA	32.4295	LAP3P2	6	36673817	36675270	1	processed_pseudogene	leucine aminopeptidase 3 pseudogene 2 [Source:HGNC Symbol;Acc:HGNC:42365]
3.411	-5.01438	1.69507	-2.95821	0.00309434	0.0142641	ENSG00000154928	2047	32.3206	EPHB1	3	134597801	135260467	1	protein_coding	EPH receptor B1 [Source:HGNC Symbol;Acc:HGNC:3392]
10.9328	-5.01398	0.991424	-5.05734	4.25135e-07	4.93911e-06	ENSG00000184058	6899	32.3115	TBX1	22	19756703	19783593	1	protein_coding	T-box 1 [Source:HGNC Symbol;Acc:HGNC:11592]
19.8171	-5.00873	1.28944	-3.88444	0.000102567	0.000726306	ENSG00000135625	1961	32.1943	EGR4	2	73290929	73293705	-1	protein_coding	early growth response 4 [Source:HGNC Symbol;Acc:HGNC:3241]
22.8201	-5.0059	0.963419	-5.19597	2.03653e-07	2.52302e-06	ENSG00000111913	9750	32.1311	RIPOR2	6	24804282	25042018	-1	protein_coding	RHO family interacting cell polarization regulator 2 [Source:HGNC Symbol;Acc:HGNC:13872]
354.352	-4.98766	0.454378	-10.9769	4.93655e-28	4.76438e-26	ENSG00000168685	3575	31.7275	IL7R	5	35852695	35879603	1	protein_coding	interleukin 7 receptor [Source:HGNC Symbol;Acc:HGNC:6024]
1893.47	-4.97348	0.390519	-12.7356	3.75142e-37	6.74744e-35	ENSG00000135114	8638	31.417	OASL	12	121019111	121039242	-1	protein_coding	2'-5'-oligoadenylate synthetase like [Source:HGNC Symbol;Acc:HGNC:8090]
243.013	-4.96691	1.07487	-4.62095	3.81986e-06	3.7047e-05	ENSG00000179388	1960	31.2745	EGR3	8	22687659	22693302	-1	protein_coding	early growth response 3 [Source:HGNC Symbol;Acc:HGNC:3240]
1304.2	-4.95758	0.408961	-12.1224	8.04026e-34	1.1282e-31	ENSG00000184979	11274	31.0727	USP18	22	18149899	18177397	1	protein_coding	ubiquitin specific peptidase 18 [Source:HGNC Symbol;Acc:HGNC:12616]
2.78347	-4.95539	1.90008	-2.60798	0.00910773	0.0351671	ENSG00000254704	NA	31.0256	AP002358.2	11	59287339	59289486	-1	processed_pseudogene
40.5573	-4.95217	0.543933	-9.10438	8.67638e-20	4.54133e-18	ENSG00000183734	430	30.9566	ASCL2	11	2268495	2270952	-1	protein_coding	achaete-scute family bHLH transcription factor 2 [Source:HGNC Symbol;Acc:HGNC:739]
88.4177	-4.93387	0.387485	-12.7331	3.87269e-37	6.9028e-35	ENSG00000161133	NA	30.5664	USP41	22	20350578	20390758	-1	protein_coding	ubiquitin specific peptidase 41 [Source:HGNC Symbol;Acc:HGNC:20070]
2.98899	-4.92634	1.84977	-2.66321	0.00773992	0.0307314	ENSG00000148053	4915	30.4071	NTRK2	9	84668551	85027070	1	protein_coding	neurotrophic receptor tyrosine kinase 2 [Source:HGNC Symbol;Acc:HGNC:8032]
1694.69	-4.92365	0.331054	-14.8727	4.95963e-50	2.00258e-47	ENSG00000276070	9560	30.3505	CCL4L2	17	36210924	36212878	1	protein_coding	C-C motif chemokine ligand 4 like 2 [Source:HGNC Symbol;Acc:HGNC:24066]
65.5259	-4.91262	0.919746	-5.34128	9.22918e-08	1.21328e-06	ENSG00000149968	4314	30.1194	MMP3	11	102835801	102843803	-1	protein_coding	matrix metallopeptidase 3 [Source:HGNC Symbol;Acc:HGNC:7173]
14.2797	-4.90792	1.13582	-4.32104	1.55294e-05	0.000132778	ENSG00000162747	2215	30.0213	FCGR3B	1	161623196	161631963	-1	protein_coding	Fc fragment of IgG receptor IIIb [Source:HGNC Symbol;Acc:HGNC:3620]
25.4806	-4.89276	1.15108	-4.2506	2.13202e-05	0.000175905	ENSG00000272512	NA	29.7077	AL645608.8	1	995966	998051	-1	lincRNA
4.06559	-4.88482	1.66545	-2.93303	0.00335669	0.0152777	ENSG00000278610	NA	29.5445	AC093152.1	1	222815064	222994906	1	lincRNA
69.4726	-4.88277	1.50196	-3.25093	0.00115029	0.00611787	ENSG00000137673	4316	29.5026	MMP7	11	102520508	102530753	-1	protein_coding	matrix metallopeptidase 7 [Source:HGNC Symbol;Acc:HGNC:7174]
5.14956	-4.87193	1.60288	-3.03949	0.00236977	0.0113718	ENSG00000204099	129807	29.2818	NEU4	2	241808825	241817413	1	protein_coding	neuraminidase 4 [Source:HGNC Symbol;Acc:HGNC:21328]
68.9443	-4.82877	0.437127	-11.0466	2.27671e-28	2.27498e-26	ENSG00000163016	200420	28.4186	ALMS1P1	2	73644919	73685576	1	transcribed_unprocessed_pseudogene	ALMS1, centrosome and basal body associated protein pseudogene 1 [Source:HGNC Symbol;Acc:HGNC:29586]
8.49566	-4.8264	1.26367	-3.81934	0.000133807	0.000919546	ENSG00000204616	11074	28.3721	TRIM31	6	30102897	30113106	-1	protein_coding	tripartite motif containing 31 [Source:HGNC Symbol;Acc:HGNC:16289]
35.1691	-4.82156	0.625099	-7.71327	1.22632e-14	3.82091e-13	ENSG00000084628	79570	28.277	NKAIN1	1	31179745	31239554	-1	protein_coding	sodium/potassium transporting ATPase interacting 1 [Source:HGNC Symbol;Acc:HGNC:25743]
2282.86	-4.82016	0.270139	-17.8432	3.26214e-71	3.58564e-68	ENSG00000104951	259307	28.2496	IL4I1	19	49889654	49929539	-1	protein_coding	interleukin 4 induced 1 [Source:HGNC Symbol;Acc:HGNC:19094]
143.504	-4.81941	0.410804	-11.7317	8.77313e-32	1.13449e-29	ENSG00000104213	5157	28.2349	PDGFRL	8	17576433	17644071	1	protein_coding	platelet derived growth factor receptor like [Source:HGNC Symbol;Acc:HGNC:8805]
11.3409	-4.81705	1.39943	-3.44215	0.000577115	0.00332215	ENSG00000197110	282617	28.1887	IFNL3	19	39243553	39245129	-1	protein_coding	interferon lambda 3 [Source:HGNC Symbol;Acc:HGNC:18365]
459.569	-4.81654	0.344957	-13.9627	2.63268e-44	6.945e-42	ENSG00000162645	2634	28.1788	GBP2	1	89106132	89150456	-1	protein_coding	guanylate binding protein 2 [Source:HGNC Symbol;Acc:HGNC:4183]
54.7344	-4.80312	1.86413	-2.5766	0.00997763	0.0378755	ENSG00000165379	145581	27.9179	LRFN5	14	41607570	41904549	1	protein_coding	leucine rich repeat and fibronectin type III domain containing 5 [Source:HGNC Symbol;Acc:HGNC:20360]
15.0601	-4.79669	0.9021	-5.31725	1.05346e-07	1.36763e-06	ENSG00000178033	254228	27.7938	FAM26E	6	116511646	116524792	1	protein_coding	family with sequence similarity 26 member E [Source:HGNC Symbol;Acc:HGNC:21568]
7533.47	-4.78128	0.255256	-18.7313	2.75108e-78	3.62868e-75	ENSG00000185745	3434	27.4986	IFIT1	10	89392546	89406486	1	protein_coding	interferon induced protein with tetratricopeptide repeats 1 [Source:HGNC Symbol;Acc:HGNC:5407]
472.274	-4.76705	0.247441	-19.2654	1.04819e-82	1.72821e-79	ENSG00000125148	4502	27.2286	MT2A	16	56608199	56609497	1	protein_coding	metallothionein 2A [Source:HGNC Symbol;Acc:HGNC:7406]
5.39393	-4.76386	1.60696	-2.96451	0.00303164	0.0140372	ENSG00000173626	100128327	27.1684	TRAPPC3L	6	116494989	116545610	-1	protein_coding	trafficking protein particle complex 3 like [Source:HGNC Symbol;Acc:HGNC:21090]
5.8681	-4.75126	1.8247	-2.60386	0.00921813	0.0354895	ENSG00000268916	389903	26.9322	CSAG3	X	152753921	152760222	1	protein_coding	CSAG family member 3 [Source:HGNC Symbol;Acc:HGNC:26237]
2.77284	-4.73815	1.65343	-2.86566	0.00416147	0.0183414	ENSG00000271474	NA	26.6886	AC106881.1	4	95549129	95552457	1	antisense_RNA
899.638	-4.71975	0.436469	-10.8135	2.9713e-27	2.66005e-25	ENSG00000185885	8519	26.3504	IFITM1	11	313506	315272	1	protein_coding	interferon induced transmembrane protein 1 [Source:HGNC Symbol;Acc:HGNC:5412]
6.05719	-4.71289	1.78022	-2.64736	0.00811235	0.0319918	ENSG00000118997	56171	26.2254	DNAH7	2	195737703	196068812	-1	protein_coding	dynein axonemal heavy chain 7 [Source:HGNC Symbol;Acc:HGNC:18661]
1150.4	-4.69699	0.460062	-10.2095	1.79853e-24	1.34787e-22	ENSG00000271503	6352	25.9379	CCL5	17	35871491	35880793	-1	protein_coding	C-C motif chemokine ligand 5 [Source:HGNC Symbol;Acc:HGNC:10632]
3.87123	-4.6694	1.51248	-3.08725	0.00202017	0.00991786	ENSG00000169385	6036	25.4466	RNASE2	14	20955452	20956436	1	protein_coding	ribonuclease A family member 2 [Source:HGNC Symbol;Acc:HGNC:10045]
163.121	-4.66791	0.476142	-9.80359	1.08654e-22	7.21381e-21	ENSG00000057704	57458	25.4202	TMCC3	12	94567124	94650562	-1	protein_coding	transmembrane and coiled-coil domain family 3 [Source:HGNC Symbol;Acc:HGNC:29199]
3.30879	-4.65822	1.7099	-2.72426	0.00644454	0.0264534	ENSG00000253891	NA	25.2501	AC023202.1	8	24169957	24177080	-1	lincRNA
29.4002	-4.63716	0.765179	-6.06022	1.35932e-09	2.3906e-08	ENSG00000186407	342510	24.8842	CD300E	17	74609887	74623738	-1	protein_coding	CD300e molecule [Source:HGNC Symbol;Acc:HGNC:28874]
5.85563	-4.63606	1.66464	-2.78503	0.00535225	0.0226415	ENSG00000115339	2591	24.8653	GALNT3	2	165747591	165794682	-1	protein_coding	polypeptide N-acetylgalactosaminyltransferase 3 [Source:HGNC Symbol;Acc:HGNC:4125]
1108.76	-4.61899	0.276561	-16.7015	1.27777e-62	8.71748e-60	ENSG00000276085	6349	24.5728	CCL3L3	17	36194869	36196758	-1	protein_coding	C-C motif chemokine ligand 3 like 3 [Source:HGNC Symbol;Acc:HGNC:30554]
16.6444	-4.59145	1.17685	-3.90147	9.56091e-05	0.000683832	ENSG00000285258	NA	24.1082	NA	NA	NA	NA	NA	NA	NA
4.61165	-4.58279	1.66852	-2.74662	0.00602127	0.024996	ENSG00000173762	924	23.9639	CD7	17	82314868	82317602	-1	protein_coding	CD7 molecule [Source:HGNC Symbol;Acc:HGNC:1695]
4.43835	-4.57756	1.77533	-2.57843	0.00992515	0.037727	ENSG00000287188	NA	23.8772	NA	NA	NA	NA	NA	NA	NA
633.279	-4.56971	0.300772	-15.1933	3.91899e-52	1.72305e-49	ENSG00000141574	6398	23.7476	SECTM1	17	82321024	82334074	-1	protein_coding	secreted and transmembrane 1 [Source:HGNC Symbol;Acc:HGNC:10707]
3138.93	-4.54332	0.310292	-14.6421	1.51338e-48	5.34681e-46	ENSG00000187608	9636	23.3172	ISG15	1	1001138	1014541	1	protein_coding	ISG15 ubiquitin-like modifier [Source:HGNC Symbol;Acc:HGNC:4053]
38.8493	-4.53289	0.675513	-6.71029	1.94241e-11	4.37209e-10	ENSG00000188282	285180	23.1491	RUFY4	2	218034960	218090581	1	protein_coding	RUN and FYVE domain containing 4 [Source:HGNC Symbol;Acc:HGNC:24804]
10688	-4.52743	0.354145	-12.7841	2.01135e-37	3.79414e-35	ENSG00000119917	3437	23.0618	IFIT3	10	89327894	89340971	1	protein_coding	interferon induced protein with tetratricopeptide repeats 3 [Source:HGNC Symbol;Acc:HGNC:5411]
6.73665	-4.526	1.51191	-2.99357	0.00275733	0.0129489	ENSG00000145103	286676	23.0389	ILDR1	3	121987323	122022204	-1	protein_coding	immunoglobulin like domain containing receptor 1 [Source:HGNC Symbol;Acc:HGNC:28741]
97.278	-4.51677	0.446205	-10.1226	4.38469e-24	3.22494e-22	ENSG00000185338	8651	22.892	SOCS1	16	11254405	11256179	-1	protein_coding	suppressor of cytokine signaling 1 [Source:HGNC Symbol;Acc:HGNC:19383]
20.715	-4.45107	0.810504	-5.49174	3.98003e-08	5.57684e-07	ENSG00000089692	3902	21.8729	LAG3	12	6772512	6778455	1	protein_coding	lymphocyte activating 3 [Source:HGNC Symbol;Acc:HGNC:6476]
178.316	-4.44054	0.32825	-13.5279	1.0698e-41	2.43288e-39	ENSG00000138135	9023	21.7139	CH25H	10	89205629	89207314	-1	protein_coding	cholesterol 25-hydroxylase [Source:HGNC Symbol;Acc:HGNC:1907]
31.5753	-4.4293	0.750824	-5.89925	3.65151e-09	6.02545e-08	ENSG00000196684	84941	21.5453	HSH2D	19	16134028	16158575	1	protein_coding	hematopoietic SH2 domain containing [Source:HGNC Symbol;Acc:HGNC:24920]
702.694	-4.42429	0.313109	-14.1302	2.47463e-45	7.09572e-43	ENSG00000184588	5142	21.4706	PDE4B	1	65792514	66374579	1	protein_coding	phosphodiesterase 4B [Source:HGNC Symbol;Acc:HGNC:8781]
328.421	-4.39523	0.336023	-13.0801	4.27675e-39	8.81411e-37	ENSG00000171051	2357	21.0425	FPR1	19	51745172	51804110	-1	protein_coding	formyl peptide receptor 1 [Source:HGNC Symbol;Acc:HGNC:3826]
29.0403	-4.38429	1.13121	-3.87576	0.000106292	0.000750801	ENSG00000134460	3559	20.8835	IL2RA	10	6010689	6062325	-1	protein_coding	interleukin 2 receptor subunit alpha [Source:HGNC Symbol;Acc:HGNC:6008]
7.82823	-4.37873	1.69297	-2.58642	0.00969782	0.0370193	ENSG00000187017	83715	20.8031	ESPN	1	6424788	6461370	1	protein_coding	espin [Source:HGNC Symbol;Acc:HGNC:13281]
5.88343	-4.3742	1.30397	-3.35452	0.000795037	0.00442346	ENSG00000253557	NA	20.7379	AC100849.1	8	19084992	19259469	-1	lincRNA
25.708	-4.37142	1.08032	-4.04641	5.201e-05	0.000397304	ENSG00000198963	6096	20.698	RORB	9	74497365	74693177	1	protein_coding	RAR related orphan receptor B [Source:HGNC Symbol;Acc:HGNC:10259]
11.122	-4.36147	1.40103	-3.11304	0.00185168	0.00920027	ENSG00000159166	3898	20.5558	LAD1	1	201373244	201399915	-1	protein_coding	ladinin 1 [Source:HGNC Symbol;Acc:HGNC:6472]
6373.02	-4.32567	0.18994	-22.7738	8.33475e-115	3.29806e-111	ENSG00000108691	6347	20.0519	CCL2	17	34255218	34257203	1	protein_coding	C-C motif chemokine ligand 2 [Source:HGNC Symbol;Acc:HGNC:10618]
4.68577	-4.28212	1.63343	-2.62156	0.00875284	0.0339958	ENSG00000273129	103752588	19.4557	PACERR	1	186680622	186681446	1	lincRNA	PTGS2 antisense NFKB1 complex-mediated expression regulator RNA [Source:HGNC Symbol;Acc:HGNC:50552]
88.8458	-4.26109	0.43895	-9.70746	2.8022e-22	1.80591e-20	ENSG00000163666	8820	19.1742	HESX1	3	57197843	57226521	-1	protein_coding	HESX homeobox 1 [Source:HGNC Symbol;Acc:HGNC:4877]
2164.65	-4.2468	0.239425	-17.7375	2.15457e-70	2.24359e-67	ENSG00000107201	23586	18.9851	DDX58	9	32455705	32526324	-1	protein_coding	DExD/H-box helicase 58 [Source:HGNC Symbol;Acc:HGNC:19102]
5.98877	-4.24433	1.70871	-2.48394	0.0129939	0.0469989	ENSG00000103740	23205	18.9527	ACSBG1	15	78167468	78245688	-1	protein_coding	acyl-CoA synthetase bubblegum family member 1 [Source:HGNC Symbol;Acc:HGNC:29567]
46.8907	-4.23987	0.897203	-4.72566	2.29374e-06	2.30481e-05	ENSG00000164136	3600	18.8942	IL15	4	141636599	141733987	1	protein_coding	interleukin 15 [Source:HGNC Symbol;Acc:HGNC:5977]
6.39363	-4.23649	1.12799	-3.7558	0.000172791	0.00115145	ENSG00000117600	9890	18.85	PLPPR4	1	99263953	99309590	1	protein_coding	phospholipid phosphatase related 4 [Source:HGNC Symbol;Acc:HGNC:23496]
536.987	-4.23044	0.301998	-14.0082	1.38913e-44	3.76493e-42	ENSG00000182487	654816	18.7711	NCF1B	7	73220624	73235945	1	transcribed_unprocessed_pseudogene	neutrophil cytosolic factor 1B pseudogene [Source:HGNC Symbol;Acc:HGNC:32522]
96.8947	-4.20824	0.463203	-9.08508	1.03624e-19	5.35299e-18	ENSG00000174837	2015	18.4844	ADGRE1	19	6887566	6940459	1	protein_coding	adhesion G protein-coupled receptor E1 [Source:HGNC Symbol;Acc:HGNC:3336]
60.1486	-4.18442	0.854206	-4.8986	9.6521e-07	1.04927e-05	ENSG00000226979	4049	18.1817	LTA	6	31572054	31574324	1	protein_coding	lymphotoxin alpha [Source:HGNC Symbol;Acc:HGNC:6709]
6.42653	-4.17734	1.21397	-3.44105	0.000579454	0.0033327	ENSG00000217325	NA	18.0928	PRELID1P1	6	126643488	126644390	1	transcribed_processed_pseudogene	PRELI domain containing 1 pseudogene 1 [Source:HGNC Symbol;Acc:HGNC:43886]
92.4643	-4.17313	0.572478	-7.2896	3.1088e-13	8.30062e-12	ENSG00000143546	6279	18.0401	S100A8	1	153390032	153391188	-1	protein_coding	S100 calcium binding protein A8 [Source:HGNC Symbol;Acc:HGNC:10498]
13.8696	-4.16969	0.980749	-4.25153	2.12312e-05	0.000175389	ENSG00000287979	NA	17.9971	NA	NA	NA	NA	NA	NA	NA
62.6206	-4.15428	0.963192	-4.31304	1.61028e-05	0.00013703	ENSG00000188611	56624	17.8059	ASAH2	10	50182778	50248610	-1	protein_coding	N-acylsphingosine amidohydrolase 2 [Source:HGNC Symbol;Acc:HGNC:18860]
138.032	-4.15141	0.437074	-9.49819	2.13578e-21	1.2805e-19	ENSG00000235750	9674	17.7704	KIAA0040	1	175156987	175192999	-1	protein_coding	KIAA0040 [Source:HGNC Symbol;Acc:HGNC:28950]
6.32975	-4.13817	1.14799	-3.6047	0.000312513	0.00193342	ENSG00000171889	NA	17.6081	MIR31HG	9	21455642	21559669	-1	sense_overlapping	MIR31 host gene [Source:HGNC Symbol;Acc:HGNC:37187]
25.7393	-4.12582	0.892755	-4.62145	3.8107e-06	3.69763e-05	ENSG00000077522	88	17.458	ACTN2	1	236686454	236764631	1	protein_coding	actinin alpha 2 [Source:HGNC Symbol;Acc:HGNC:164]
12.5155	-4.12414	1.21124	-3.40491	0.000661871	0.00375326	ENSG00000287620	NA	17.4377	NA	NA	NA	NA	NA	NA	NA
32.611	-4.11238	0.799711	-5.14234	2.71339e-07	3.28546e-06	ENSG00000182168	8633	17.2962	UNC5C	4	95162504	95549206	-1	protein_coding	unc-5 netrin receptor C [Source:HGNC Symbol;Acc:HGNC:12569]
3446.02	-4.10969	0.249625	-16.4634	6.71938e-61	4.15447e-58	ENSG00000275302	6351	17.2639	CCL4	17	36103590	36105621	1	protein_coding	C-C motif chemokine ligand 4 [Source:HGNC Symbol;Acc:HGNC:10630]
5.74425	-4.10775	1.57696	-2.60486	0.00919125	0.0354067	ENSG00000228360	NA	17.2408	AC009220.1	7	139227537	139227828	-1	processed_pseudogene
16.3077	-4.10422	0.797757	-5.1447	2.67948e-07	3.24838e-06	ENSG00000185433	54072	17.1986	LINC00158	21	25385820	25431701	-1	lincRNA	long intergenic non-protein coding RNA 158 [Source:HGNC Symbol;Acc:HGNC:1283]
4.16085	-4.10337	1.62603	-2.52355	0.0116176	0.0429233	ENSG00000177757	400728	17.1885	FAM87B	1	817371	819837	1	lincRNA	family with sequence similarity 87 member B [Source:HGNC Symbol;Acc:HGNC:32236]
121.862	-4.08961	0.477413	-8.5662	1.06955e-17	4.53125e-16	ENSG00000105374	4818	17.0254	NKG7	19	51371606	51372715	-1	protein_coding	natural killer cell granule protein 7 [Source:HGNC Symbol;Acc:HGNC:7830]
33.803	-4.06335	0.602859	-6.74013	1.58244e-11	3.59457e-10	ENSG00000120337	8995	16.7182	TNFSF18	1	173039960	173050963	-1	protein_coding	TNF superfamily member 18 [Source:HGNC Symbol;Acc:HGNC:11932]
12.1198	-4.06228	1.24522	-3.26231	0.00110508	0.0059092	ENSG00000116183	60676	16.7058	PAPPA2	1	176463171	176845605	1	protein_coding	pappalysin 2 [Source:HGNC Symbol;Acc:HGNC:14615]
3.94092	-4.04567	1.48505	-2.72427	0.0064444	0.0264534	ENSG00000231969	NA	16.5145	AC007364.1	2	149587196	149848233	1	antisense_RNA
33.8399	-4.04203	0.838142	-4.82261	1.41693e-06	1.488e-05	ENSG00000065320	9423	16.473	NTN1	17	9021542	9244000	1	protein_coding	netrin 1 [Source:HGNC Symbol;Acc:HGNC:8029]
4.39194	-4.0399	1.35448	-2.98261	0.00285798	0.0133582	ENSG00000274585	6066	16.4486	RNU2-1	17	43233787	43233977	-1	snRNA	RNA, U2 small nuclear 1 [Source:HGNC Symbol;Acc:HGNC:10142]
4.09719	-4.02639	1.46981	-2.7394	0.00615515	0.0254663	ENSG00000179603	2918	16.2954	GRM8	7	126438598	127253294	-1	protein_coding	glutamate metabotropic receptor 8 [Source:HGNC Symbol;Acc:HGNC:4600]
24.4097	-4.02188	0.924007	-4.35265	1.345e-05	0.000116357	ENSG00000142149	30811	16.2445	HUNK	21	31873315	32044633	1	protein_coding	hormonally up-regulated Neu-associated kinase [Source:HGNC Symbol;Acc:HGNC:13326]
43.3163	-4.01707	0.845293	-4.75228	2.01134e-06	2.04388e-05	ENSG00000188676	169355	16.1905	IDO2	8	39934614	40016391	1	protein_coding	indoleamine 2,3-dioxygenase 2 [Source:HGNC Symbol;Acc:HGNC:27269]
82.4656	-4.00879	0.419613	-9.55355	1.25323e-21	7.65282e-20	ENSG00000079385	634	16.0978	CEACAM1	19	42507304	42561234	-1	protein_coding	carcinoembryonic antigen related cell adhesion molecule 1 [Source:HGNC Symbol;Acc:HGNC:1814]
4.96973	-4.0067	1.44485	-2.77309	0.00555268	0.0233595	ENSG00000164556	340286	16.0745	FAM183BP	7	38685346	38687037	-1	processed_pseudogene	family with sequence similarity 183 member B, pseudogene [Source:HGNC Symbol;Acc:HGNC:34511]
2594.49	-3.98537	0.253735	-15.7068	1.35828e-55	7.072e-53	ENSG00000138646	51191	15.8385	HERC5	4	88457117	88506163	1	protein_coding	HECT and RLD domain containing E3 ubiquitin protein ligase 5 [Source:HGNC Symbol;Acc:HGNC:24368]
47.1504	-3.9801	0.661062	-6.02078	1.73582e-09	2.98897e-08	ENSG00000000971	3075	15.7809	CFH	1	196651878	196747504	1	protein_coding	complement factor H [Source:HGNC Symbol;Acc:HGNC:4883]
1563.51	-3.96234	0.34204	-11.5844	4.94288e-31	6.03672e-29	ENSG00000196189	64218	15.5877	SEMA4A	1	156147366	156177752	1	protein_coding	semaphorin 4A [Source:HGNC Symbol;Acc:HGNC:10729]
5.30332	-3.94433	1.11581	-3.53495	0.000407857	0.00243349	ENSG00000267074	NA	15.3944	AC015911.3	17	35499690	35510270	-1	sense_intronic
6.63133	-3.94409	1.19293	-3.30622	0.000945624	0.00514554	ENSG00000188389	5133	15.3918	PDCD1	2	241849881	241858908	-1	protein_coding	programmed cell death 1 [Source:HGNC Symbol;Acc:HGNC:8760]
24.1309	-3.94381	1.44682	-2.72584	0.00641381	0.02636	ENSG00000117322	1380	15.3888	CR2	1	207454230	207489895	1	protein_coding	complement C3d receptor 2 [Source:HGNC Symbol;Acc:HGNC:2336]
257.307	-3.92754	0.31711	-12.3854	3.13464e-35	4.84523e-33	ENSG00000017483	92745	15.2163	SLC38A5	X	48458537	48470256	-1	protein_coding	solute carrier family 38 member 5 [Source:HGNC Symbol;Acc:HGNC:18070]
23.7285	-3.92287	0.73293	-5.35231	8.68377e-08	1.14615e-06	ENSG00000171049	2358	15.1671	FPR2	19	51752026	51770526	1	protein_coding	formyl peptide receptor 2 [Source:HGNC Symbol;Acc:HGNC:3827]
41.5416	-3.91968	0.458438	-8.55008	1.23001e-17	5.17782e-16	ENSG00000137757	838	15.1336	CASP5	11	104994235	105023168	-1	protein_coding	caspase 5 [Source:HGNC Symbol;Acc:HGNC:1506]
1746.51	-3.90587	0.209223	-18.6685	8.93638e-78	1.10504e-74	ENSG00000203747	2214	14.9894	FCGR3A	1	161541759	161550737	-1	protein_coding	Fc fragment of IgG receptor IIIa [Source:HGNC Symbol;Acc:HGNC:3619]
55.0662	-3.90118	0.549918	-7.09412	1.3018e-12	3.26855e-11	ENSG00000064886	1117	14.9408	CHI3L2	1	111200771	111243440	1	protein_coding	chitinase 3 like 2 [Source:HGNC Symbol;Acc:HGNC:1933]
13.6413	-3.89961	0.863207	-4.51759	6.25472e-06	5.82351e-05	ENSG00000150630	7424	14.9245	VEGFC	4	176683538	176792727	-1	protein_coding	vascular endothelial growth factor C [Source:HGNC Symbol;Acc:HGNC:12682]
1449.92	-3.87738	0.400501	-9.68133	3.61975e-22	2.30279e-20	ENSG00000130589	85441	14.6963	HELZ2	20	63558086	63574239	-1	protein_coding	helicase with zinc finger 2 [Source:HGNC Symbol;Acc:HGNC:30021]
4.42192	-3.87011	1.54742	-2.50102	0.0123836	0.0451786	ENSG00000246375	105369192	14.6225	AC107067.1	4	88284942	88331421	1	lincRNA
3.21195	-3.86962	1.42052	-2.72408	0.00644802	0.0264621	ENSG00000287181	NA	14.6175	NA	NA	NA	NA	NA	NA	NA
742.588	-3.86797	0.438908	-8.81272	1.22142e-18	5.8231e-17	ENSG00000153898	255231	14.6008	MCOLN2	1	84925583	84997113	-1	protein_coding	mucolipin 2 [Source:HGNC Symbol;Acc:HGNC:13357]
7.12928	-3.8585	1.28693	-2.99822	0.0027156	0.0128016	ENSG00000231233	NA	14.5052	CFAP58-AS1	10	104351591	104353575	-1	antisense_RNA	CFAP58 antisense RNA 1 (head to head) [Source:HGNC Symbol;Acc:HGNC:45243]
13.1373	-3.85842	0.969443	-3.98003	6.89056e-05	0.000510981	ENSG00000251230	NA	14.5044	MIR3945HG	4	184844585	184855751	-1	lincRNA	MIR3945 host gene [Source:HGNC Symbol;Acc:HGNC:52002]
52.6366	-3.85707	0.47387	-8.13951	3.96868e-16	1.45139e-14	ENSG00000225101	NA	14.4909	OR52K3P	11	4469461	4476407	1	transcribed_unprocessed_pseudogene	olfactory receptor family 52 subfamily K member 3 pseudogene [Source:HGNC Symbol;Acc:HGNC:15224]
1748.63	-3.852	0.390598	-9.86182	6.09334e-23	4.186e-21	ENSG00000158517	653361	14.44	NCF1	7	74773962	74789315	1	protein_coding	neutrophil cytosolic factor 1 [Source:HGNC Symbol;Acc:HGNC:7660]
12.5992	-3.85179	0.848476	-4.53966	5.63439e-06	5.29831e-05	ENSG00000274659	NA	14.438	LINC02371	12	2740093	2742855	1	lincRNA	long intergenic non-protein coding RNA 2371 [Source:HGNC Symbol;Acc:HGNC:53293]
6.71889	-3.8311	1.21142	-3.16249	0.00156424	0.00795794	ENSG00000243978	57529	14.2324	RTL9	X	110358816	110456334	1	protein_coding	retrotransposon Gag like 9 [Source:HGNC Symbol;Acc:HGNC:29245]
708.739	-3.80721	0.257931	-14.7606	2.63014e-49	1.02034e-46	ENSG00000122643	51251	13.9986	NT5C3A	7	33014114	33062797	-1	protein_coding	5'-nucleotidase, cytosolic IIIA [Source:HGNC Symbol;Acc:HGNC:17820]
1701.54	-3.80483	0.233609	-16.2872	1.2174e-59	7.08418e-57	ENSG00000204673	84335	13.9755	AKT1S1	19	49869033	49878459	-1	protein_coding	AKT1 substrate 1 [Source:HGNC Symbol;Acc:HGNC:28426]
8.22328	-3.79932	1.2697	-2.99231	0.00276879	0.0129935	ENSG00000187479	387763	13.9223	C11orf96	11	43925342	43944338	1	protein_coding	chromosome 11 open reading frame 96 [Source:HGNC Symbol;Acc:HGNC:38675]
10.0105	-3.78851	1.28125	-2.95688	0.00310765	0.0143188	ENSG00000274508	NA	13.8184	AC007336.2	16	55425574	55426130	-1	lincRNA
8.96325	-3.78255	1.0197	-3.70948	0.000207683	0.00134238	ENSG00000004809	85413	13.7614	SLC22A16	6	110424687	110476641	-1	protein_coding	solute carrier family 22 member 16 [Source:HGNC Symbol;Acc:HGNC:20302]
175.766	-3.78245	0.243198	-15.5529	1.51965e-54	7.33325e-52	ENSG00000198785	116443	13.7604	GRIN3A	9	101569353	101738580	-1	protein_coding	glutamate ionotropic receptor NMDA type subunit 3A [Source:HGNC Symbol;Acc:HGNC:16767]
292.515	-3.78116	0.453516	-8.33743	7.59229e-17	2.98635e-15	ENSG00000206190	57194	13.7481	ATP10A	15	25677273	25865172	-1	protein_coding	ATPase phospholipid transporting 10A (putative) [Source:HGNC Symbol;Acc:HGNC:13542]
902.585	-3.76698	0.288178	-13.0717	4.77954e-39	9.74878e-37	ENSG00000163563	4332	13.6136	MNDA	1	158831317	158849506	1	protein_coding	myeloid cell nuclear differentiation antigen [Source:HGNC Symbol;Acc:HGNC:7183]
55.1954	-3.75137	0.754651	-4.97101	6.66064e-07	7.47056e-06	ENSG00000164188	202151	13.4672	RANBP3L	5	36248434	36302114	-1	protein_coding	RAN binding protein 3 like [Source:HGNC Symbol;Acc:HGNC:26353]
32.4013	-3.75059	0.47047	-7.972	1.56129e-15	5.30757e-14	ENSG00000197208	6583	13.4598	SLC22A4	5	132294443	132344206	1	protein_coding	solute carrier family 22 member 4 [Source:HGNC Symbol;Acc:HGNC:10968]
130.217	-3.73108	0.546246	-6.8304	8.46771e-12	1.985e-10	ENSG00000136492	83990	13.279	BRIP1	17	61681266	61863521	-1	protein_coding	BRCA1 interacting protein C-terminal helicase 1 [Source:HGNC Symbol;Acc:HGNC:20473]
533.143	-3.73064	0.323547	-11.5305	9.26428e-31	1.10418e-28	ENSG00000141682	5366	13.275	PMAIP1	18	59899948	59904306	1	protein_coding	phorbol-12-myristate-13-acetate-induced protein 1 [Source:HGNC Symbol;Acc:HGNC:9108]
2750.4	-3.7275	0.290101	-12.849	8.71469e-38	1.67398e-35	ENSG00000168394	6890	13.2461	TAP1	6	32845209	32853978	-1	protein_coding	transporter 1, ATP binding cassette subfamily B member [Source:HGNC Symbol;Acc:HGNC:43]
477.946	-3.71172	0.337771	-10.9889	4.32281e-28	4.19249e-26	ENSG00000240065	5698	13.1021	PSMB9	6	32844136	32859585	1	protein_coding	proteasome subunit beta 9 [Source:HGNC Symbol;Acc:HGNC:9546]
3809.52	-3.71121	0.268421	-13.8261	1.77373e-43	4.33249e-41	ENSG00000115267	64135	13.0974	IFIH1	2	162267079	162318703	-1	protein_coding	interferon induced with helicase C domain 1 [Source:HGNC Symbol;Acc:HGNC:18873]
70.3592	-3.70785	0.461343	-8.03707	9.20149e-16	3.25673e-14	ENSG00000150637	10666	13.0669	CD226	18	69831158	69961803	-1	protein_coding	CD226 molecule [Source:HGNC Symbol;Acc:HGNC:16961]
1143.43	-3.70495	0.392296	-9.44426	3.57933e-21	2.10765e-19	ENSG00000232810	7124	13.0407	TNF	6	31575567	31578336	1	protein_coding	tumor necrosis factor [Source:HGNC Symbol;Acc:HGNC:11892]
6.30063	-3.70093	1.49238	-2.47989	0.0131423	0.04738	ENSG00000283398	NA	13.0044	AC114737.3	7	76960571	76978658	1	processed_transcript
75.0699	-3.69949	0.611083	-6.05399	1.413e-09	2.47619e-08	ENSG00000103522	50615	12.9915	IL21R	16	27402162	27452042	1	protein_coding	interleukin 21 receptor [Source:HGNC Symbol;Acc:HGNC:6006]
113.834	-3.69113	0.688435	-5.36163	8.24762e-08	1.09443e-06	ENSG00000169855	6091	12.9164	ROBO1	3	78597240	79767815	-1	protein_coding	roundabout guidance receptor 1 [Source:HGNC Symbol;Acc:HGNC:10249]
14.3044	-3.6651	0.906082	-4.045	5.23238e-05	0.000398777	ENSG00000272476	NA	12.6854	AL024507.2	6	107957413	107959986	1	antisense_RNA
6.55135	-3.65789	1.47104	-2.4866	0.0128969	0.0467176	ENSG00000189367	9729	12.6222	KIAA0408	6	127440343	127459391	-1	protein_coding	KIAA0408 [Source:HGNC Symbol;Acc:HGNC:21636]
3.91111	-3.64861	1.44292	-2.52862	0.0114513	0.0424673	ENSG00000163746	57047	12.5412	PLSCR2	3	146391421	146495991	-1	protein_coding	phospholipid scramblase 2 [Source:HGNC Symbol;Acc:HGNC:16494]
152.466	-3.63825	0.55085	-6.60479	3.98088e-11	8.5797e-10	ENSG00000139178	51279	12.4515	C1RL	12	7089587	7109273	-1	protein_coding	complement C1r subcomponent like [Source:HGNC Symbol;Acc:HGNC:21265]
1077.25	-3.63627	0.483352	-7.52303	5.35209e-14	1.53688e-12	ENSG00000187764	10507	12.4345	SEMA4D	9	89360787	89498130	-1	protein_coding	semaphorin 4D [Source:HGNC Symbol;Acc:HGNC:10732]
1479.18	-3.62639	0.230487	-15.7336	8.90677e-56	4.76271e-53	ENSG00000185201	10581	12.3495	IFITM2	11	307631	315272	1	protein_coding	interferon induced transmembrane protein 2 [Source:HGNC Symbol;Acc:HGNC:5413]
13.7442	-3.61825	0.98385	-3.67764	0.000235404	0.00150096	ENSG00000250508	105369364	12.2801	AP000808.1	11	68870664	68874542	1	lincRNA
9.90958	-3.60892	1.09213	-3.30448	0.000951542	0.00517063	ENSG00000258884	NA	12.201	LINC02321	14	90822365	90828128	-1	lincRNA	long intergenic non-protein coding RNA 2321 [Source:HGNC Symbol;Acc:HGNC:53240]
27.352	-3.58729	0.920604	-3.89667	9.75248e-05	0.000695576	ENSG00000148677	27063	12.0194	ANKRD1	10	90912096	90921276	-1	protein_coding	ankyrin repeat domain 1 [Source:HGNC Symbol;Acc:HGNC:15819]
1486.44	-3.58716	0.290712	-12.3393	5.5671e-35	8.34432e-33	ENSG00000120217	29126	12.0183	CD274	9	5450503	5470566	1	protein_coding	CD274 molecule [Source:HGNC Symbol;Acc:HGNC:17635]
8.81737	-3.5849	1.42877	-2.50909	0.0121042	0.0443897	ENSG00000284633	NA	11.9995	AL031590.1	22	39242188	39279897	1	antisense_RNA
1605.73	-3.568	0.298517	-11.9524	6.3078e-33	8.54793e-31	ENSG00000134326	129607	11.8597	CMPK2	2	6840570	6866635	-1	protein_coding	cytidine/uridine monophosphate kinase 2 [Source:HGNC Symbol;Acc:HGNC:27015]
52.9728	-3.54001	0.612925	-5.7756	7.66809e-09	1.20695e-07	ENSG00000163661	5806	11.6318	PTX3	3	157436789	157443628	1	protein_coding	pentraxin 3 [Source:HGNC Symbol;Acc:HGNC:9692]
2212.71	-3.53969	0.625658	-5.65755	1.53548e-08	2.29279e-07	ENSG00000166920	84419	11.6293	C15orf48	15	45430529	45448761	1	protein_coding	chromosome 15 open reading frame 48 [Source:HGNC Symbol;Acc:HGNC:29898]
4.51464	-3.53782	1.21093	-2.92158	0.00348263	0.0157479	ENSG00000182508	340596	11.6142	LHFPL1	X	112630648	112680054	-1	protein_coding	LHFPL tetraspan subfamily member 1 [Source:HGNC Symbol;Acc:HGNC:6587]
9.78759	-3.53003	0.826412	-4.27152	1.94149e-05	0.000162215	ENSG00000241912	NA	11.5517	AC078788.2	3	153376831	153377562	1	lincRNA
1592.29	-3.51999	0.326884	-10.7683	4.85855e-27	4.3106e-25	ENSG00000125347	3659	11.4715	IRF1	5	132481609	132490798	-1	protein_coding	interferon regulatory factor 1 [Source:HGNC Symbol;Acc:HGNC:6116]
35.6816	-3.50184	0.882162	-3.96961	7.19916e-05	0.000530288	ENSG00000284386	100126311	11.3281	MIR147B	15	45433050	45433129	1	miRNA	microRNA 147b [Source:HGNC Symbol;Acc:HGNC:33655]
480.528	-3.49134	0.412881	-8.45604	2.7662e-17	1.13311e-15	ENSG00000241978	11217	11.246	AKAP2	9	110048598	110172512	1	protein_coding	A-kinase anchoring protein 2 [Source:HGNC Symbol;Acc:HGNC:372]
763.063	-3.48614	0.492173	-7.08316	1.40908e-12	3.5195e-11	ENSG00000106366	5054	11.2055	SERPINE1	7	101127089	101139266	1	protein_coding	serpin family E member 1 [Source:HGNC Symbol;Acc:HGNC:8583]
828.211	-3.48455	0.296313	-11.7597	6.29719e-32	8.19671e-30	ENSG00000165178	654817	11.1932	NCF1C	7	75156639	75172044	-1	unprocessed_pseudogene	neutrophil cytosolic factor 1C pseudogene [Source:HGNC Symbol;Acc:HGNC:32523]
173.854	-3.47803	0.948076	-3.66851	0.00024397	0.00154908	ENSG00000237352	NA	11.1427	LINC01358	1	58933643	59240555	1	lincRNA	long intergenic non-protein coding RNA 1358 [Source:HGNC Symbol;Acc:HGNC:50589]
1041.39	-3.46585	0.28428	-12.1917	3.44247e-34	4.86495e-32	ENSG00000068079	3430	11.049	IFI35	17	43006725	43014456	1	protein_coding	interferon induced protein 35 [Source:HGNC Symbol;Acc:HGNC:5399]
17.1853	-3.46277	0.666806	-5.19307	2.06857e-07	2.56112e-06	ENSG00000233834	100506098	11.0255	AC005083.1	7	20217577	20221700	1	processed_transcript
439.216	-3.45692	0.418042	-8.26931	1.34735e-16	5.13627e-15	ENSG00000029153	56938	10.9809	ARNTL2	12	27332854	27425289	1	protein_coding	aryl hydrocarbon receptor nuclear translocator like 2 [Source:HGNC Symbol;Acc:HGNC:18984]
8.09214	-3.45227	0.875718	-3.94222	8.07324e-05	0.000587672	ENSG00000283001	NA	10.9455	AL450426.1	9	104520829	104537180	1	antisense_RNA
37.1954	-3.45201	0.53991	-6.39369	1.61931e-10	3.23943e-09	ENSG00000167034	4824	10.9436	NKX3-1	8	23678693	23682927	-1	protein_coding	NK3 homeobox 1 [Source:HGNC Symbol;Acc:HGNC:7838]
469.924	-3.45067	0.367372	-9.39285	5.83982e-21	3.37839e-19	ENSG00000114251	7474	10.9334	WNT5A	3	55465715	55490539	-1	protein_coding	Wnt family member 5A [Source:HGNC Symbol;Acc:HGNC:12784]
2299.9	-3.42671	0.220171	-15.5638	1.28163e-54	6.50181e-52	ENSG00000221963	80830	10.7533	APOL6	22	35648395	35668409	1	protein_coding	apolipoprotein L6 [Source:HGNC Symbol;Acc:HGNC:14870]
5.22343	-3.41956	1.28706	-2.65688	0.00788685	0.031252	ENSG00000259134	145820	10.7001	LINC00924	15	95433095	95507847	1	lincRNA	long intergenic non-protein coding RNA 924 [Source:HGNC Symbol;Acc:HGNC:27081]
34.1704	-3.41795	0.516378	-6.61909	3.61413e-11	7.84052e-10	ENSG00000164171	3673	10.6882	ITGA2	5	52989326	53094779	1	protein_coding	integrin subunit alpha 2 [Source:HGNC Symbol;Acc:HGNC:6137]
6.26513	-3.40437	1.34775	-2.52597	0.0115379	0.0426848	ENSG00000159173	7135	10.5881	TNNI1	1	201403768	201429866	-1	protein_coding	troponin I1, slow skeletal type [Source:HGNC Symbol;Acc:HGNC:11945]
479.18	-3.39858	0.274767	-12.3689	3.84969e-35	5.85894e-33	ENSG00000105639	3718	10.5456	JAK3	19	17824780	17848071	-1	protein_coding	Janus kinase 3 [Source:HGNC Symbol;Acc:HGNC:6193]
96.0288	-3.39727	0.510796	-6.65093	2.91245e-11	6.39544e-10	ENSG00000141441	64762	10.5361	GAREM1	18	32124877	32470484	-1	protein_coding	GRB2 associated regulator of MAPK1 subtype 1 [Source:HGNC Symbol;Acc:HGNC:26136]
257.045	-3.38926	0.660057	-5.1348	2.82443e-07	3.40494e-06	ENSG00000196329	55340	10.4778	GIMAP5	7	150722253	150750033	1	protein_coding	GTPase, IMAP family member 5 [Source:HGNC Symbol;Acc:HGNC:18005]
33.9286	-3.37913	0.828789	-4.07719	4.55836e-05	0.000352845	ENSG00000168421	399	10.4044	RHOH	4	40191053	40246967	1	protein_coding	ras homolog family member H [Source:HGNC Symbol;Acc:HGNC:686]
535.422	-3.37476	0.206352	-16.3544	4.04655e-60	2.42609e-57	ENSG00000139572	53831	10.373	GPR84	12	54362445	54364487	-1	protein_coding	G protein-coupled receptor 84 [Source:HGNC Symbol;Acc:HGNC:4535]
2799.27	-3.3742	0.308876	-10.9241	8.83865e-28	8.32727e-26	ENSG00000177409	219285	10.3689	SAMD9L	7	93130055	93148369	-1	protein_coding	sterile alpha motif domain containing 9 like [Source:HGNC Symbol;Acc:HGNC:1349]
5.02459	-3.36275	1.16821	-2.87854	0.0039952	0.0176716	ENSG00000169418	4881	10.287	NPR1	1	153678637	153693992	1	protein_coding	natriuretic peptide receptor 1 [Source:HGNC Symbol;Acc:HGNC:7943]
9329.88	-3.35258	0.300598	-11.1531	6.91842e-29	7.24238e-27	ENSG00000115415	6772	10.2148	STAT1	2	190964358	191020960	-1	protein_coding	signal transducer and activator of transcription 1 [Source:HGNC Symbol;Acc:HGNC:11362]
12.0892	-3.3505	1.1891	-2.81767	0.00483738	0.0208286	ENSG00000188886	431705	10.2	ASTL	2	96123850	96138436	-1	protein_coding	astacin like metalloendopeptidase [Source:HGNC Symbol;Acc:HGNC:31704]
265.88	-3.34079	0.465391	-7.17846	7.05035e-13	1.81157e-11	ENSG00000117226	2635	10.1316	GBP3	1	89006666	89022894	-1	protein_coding	guanylate binding protein 3 [Source:HGNC Symbol;Acc:HGNC:4184]
171.832	-3.3372	0.961859	-3.46954	0.000521358	0.00303028	ENSG00000167207	64127	10.1064	NOD2	16	50693603	50734041	1	protein_coding	nucleotide binding oligomerization domain containing 2 [Source:HGNC Symbol;Acc:HGNC:5331]
8.75444	-3.33697	1.08742	-3.06871	0.00214987	0.0104703	ENSG00000121380	79370	10.1048	BCL2L14	12	12049844	12211084	1	protein_coding	BCL2 like 14 [Source:HGNC Symbol;Acc:HGNC:16657]
578.025	-3.33473	0.228865	-14.5708	4.30964e-48	1.47011e-45	ENSG00000137198	2766	10.0892	GMPR	6	16238580	16295549	1	protein_coding	guanosine monophosphate reductase [Source:HGNC Symbol;Acc:HGNC:4376]
2454.89	-3.32476	0.176778	-18.8075	6.55074e-79	9.2576e-76	ENSG00000169136	22809	10.0197	ATF5	19	49928702	49933935	1	protein_coding	activating transcription factor 5 [Source:HGNC Symbol;Acc:HGNC:790]
244.89	-3.31946	0.409878	-8.09866	5.55676e-16	1.99892e-14	ENSG00000100342	8542	9.98293	APOL1	22	36253010	36267530	1	protein_coding	apolipoprotein L1 [Source:HGNC Symbol;Acc:HGNC:618]
143.479	-3.31675	0.645219	-5.1405	2.74006e-07	3.31572e-06	ENSG00000166523	26253	9.96418	CLEC4E	12	8533305	8540963	-1	protein_coding	C-type lectin domain family 4 member E [Source:HGNC Symbol;Acc:HGNC:14555]
4409.85	-3.31428	0.711371	-4.659	3.17755e-06	3.11844e-05	ENSG00000111335	4939	9.9471	OAS2	12	112978395	113011723	1	protein_coding	2'-5'-oligoadenylate synthetase 2 [Source:HGNC Symbol;Acc:HGNC:8087]
20.1652	-3.30299	0.822083	-4.01783	5.87361e-05	0.000442712	ENSG00000116194	9068	9.86959	ANGPTL1	1	178849705	178871052	-1	protein_coding	angiopoietin like 1 [Source:HGNC Symbol;Acc:HGNC:489]
6431.39	-3.29921	0.159755	-20.6516	9.43675e-95	2.33383e-91	ENSG00000002549	51056	9.84374	LAP3	4	17577192	17607972	1	protein_coding	leucine aminopeptidase 3 [Source:HGNC Symbol;Acc:HGNC:18449]
13602.5	-3.29765	0.321964	-10.2423	1.28192e-24	9.68047e-23	ENSG00000157601	4599	9.83309	MX1	21	41420304	41459214	1	protein_coding	MX dynamin like GTPase 1 [Source:HGNC Symbol;Acc:HGNC:7532]
5.21398	-3.29297	1.07097	-3.07474	0.00210685	0.0102822	ENSG00000254389	78998	9.80127	RHPN1-AS1	8	143366631	143368548	-1	antisense_RNA	RHPN1 antisense RNA 1 (head to head) [Source:HGNC Symbol;Acc:HGNC:28457]
28.677	-3.29014	0.932807	-3.52713	0.000420085	0.00249891	ENSG00000276462	NA	9.78204	BX255923.2	9	41100794	41106229	-1	lincRNA
257.541	-3.28892	0.265735	-12.3767	3.49553e-35	5.36117e-33	ENSG00000164430	115004	9.77379	MB21D1	6	73413515	73452276	-1	protein_coding	Mab-21 domain containing 1 [Source:HGNC Symbol;Acc:HGNC:21367]
379.22	-3.28711	0.314662	-10.4465	1.52067e-25	1.23305e-23	ENSG00000184557	9021	9.76157	SOCS3	17	78356778	78360077	-1	protein_coding	suppressor of cytokine signaling 3 [Source:HGNC Symbol;Acc:HGNC:19391]
274.979	-3.28192	1.07057	-3.06558	0.00217248	0.0105686	ENSG00000126353	1236	9.72647	CCR7	17	40553769	40565472	-1	protein_coding	C-C motif chemokine receptor 7 [Source:HGNC Symbol;Acc:HGNC:1608]
19.2284	-3.26912	0.622574	-5.25098	1.51291e-07	1.91264e-06	ENSG00000250274	100128059	9.64059	AC034199.1	5	170308701	170312716	-1	lincRNA
2225.05	-3.26809	0.195486	-16.7178	9.7281e-63	6.87394e-60	ENSG00000101017	958	9.63367	CD40	20	46118272	46129863	1	protein_coding	CD40 molecule [Source:HGNC Symbol;Acc:HGNC:11919]
455.981	-3.26165	0.438921	-7.43106	1.07733e-13	3.00636e-12	ENSG00000119139	9414	9.59079	TJP2	9	69121264	69255208	1	protein_coding	tight junction protein 2 [Source:HGNC Symbol;Acc:HGNC:11828]
64.2585	-3.26131	0.349775	-9.32401	1.12023e-20	6.35065e-19	ENSG00000136286	64005	9.5885	MYO1G	7	44962662	44979098	-1	protein_coding	myosin IG [Source:HGNC Symbol;Acc:HGNC:13880]
22.2166	-3.25878	0.502714	-6.48238	9.0289e-11	1.8608e-09	ENSG00000261210	728276	9.57176	CLEC19A	16	19285739	19322145	1	protein_coding	C-type lectin domain containing 19A [Source:HGNC Symbol;Acc:HGNC:34522]
6.39075	-3.24972	1.15784	-2.80671	0.00500505	0.021419	ENSG00000198417	4494	9.5118	MT1F	16	56657694	56660698	1	protein_coding	metallothionein 1F [Source:HGNC Symbol;Acc:HGNC:7398]
22.3008	-3.2492	0.782559	-4.15201	3.29566e-05	0.000262816	ENSG00000185245	2811	9.50835	GP1BA	17	4932297	4935030	1	protein_coding	glycoprotein Ib platelet alpha subunit [Source:HGNC Symbol;Acc:HGNC:4439]
750.602	-3.24689	0.370248	-8.76952	1.79427e-18	8.37257e-17	ENSG00000204642	3134	9.4932	HLA-F	6	29722775	29738528	1	protein_coding	major histocompatibility complex, class I, F [Source:HGNC Symbol;Acc:HGNC:4963]
89.6461	-3.24604	0.537759	-6.03624	1.57748e-09	2.73775e-08	ENSG00000162614	91624	9.4876	NEXN	1	77888513	77943895	1	protein_coding	nexilin F-actin binding protein [Source:HGNC Symbol;Acc:HGNC:29557]
40.148	-3.24596	0.571162	-5.68309	1.32281e-08	2.00243e-07	ENSG00000256262	NA	9.48708	USP30-AS1	12	109052350	109053952	-1	antisense_RNA	USP30 antisense RNA 1 [Source:HGNC Symbol;Acc:HGNC:40909]
704.909	-3.23517	0.316704	-10.2151	1.69687e-24	1.27653e-22	ENSG00000140853	84166	9.41635	NLRC5	16	56989485	57083531	1	protein_coding	NLR family CARD domain containing 5 [Source:HGNC Symbol;Acc:HGNC:29933]
20.2819	-3.23167	1.06121	-3.04527	0.00232474	0.0111999	ENSG00000267561	NA	9.39357	AC093155.3	1	86993009	87169204	1	protein_coding
3926.48	-3.23095	0.347527	-9.29698	1.44497e-20	8.07591e-19	ENSG00000183486	4600	9.38885	MX2	21	41361943	41409390	1	protein_coding	MX dynamin like GTPase 2 [Source:HGNC Symbol;Acc:HGNC:7533]
22.4167	-3.22849	0.800201	-4.0346	5.46945e-05	0.000415565	ENSG00000167772	51129	9.37289	ANGPTL4	19	8363289	8374373	1	protein_coding	angiopoietin like 4 [Source:HGNC Symbol;Acc:HGNC:16039]
40.4892	-3.21573	0.559088	-5.75174	8.83296e-09	1.38041e-07	ENSG00000179362	NA	9.29032	HMGN2P46	15	45511136	45586290	1	transcribed_processed_pseudogene	high mobility group nucleosomal binding domain 2 pseudogene 46 [Source:HGNC Symbol;Acc:HGNC:26817]
6.05424	-3.20181	1.08542	-2.94984	0.00317935	0.0145981	ENSG00000135439	116986	9.20111	AGAP2	12	57723761	57742157	-1	protein_coding	ArfGAP with GTPase domain, ankyrin repeat and PH domain 2 [Source:HGNC Symbol;Acc:HGNC:16921]
786.663	-3.19338	0.264843	-12.0576	1.76853e-33	2.44688e-31	ENSG00000185507	3665	9.14749	IRF7	11	612553	615999	-1	protein_coding	interferon regulatory factor 7 [Source:HGNC Symbol;Acc:HGNC:6122]
43.5539	-3.19072	0.540724	-5.90084	3.61656e-09	5.97774e-08	ENSG00000188290	57801	9.13069	HES4	1	998962	1000172	-1	protein_coding	hes family bHLH transcription factor 4 [Source:HGNC Symbol;Acc:HGNC:24149]
35.8847	-3.1894	0.49381	-6.45875	1.05571e-10	2.15555e-09	ENSG00000203814	440689	9.1223	HIST2H2BF	1	149782689	149812373	-1	protein_coding	histone cluster 2 H2B family member f [Source:HGNC Symbol;Acc:HGNC:24700]
38.2407	-3.18901	0.491319	-6.4907	8.54378e-11	1.77004e-09	ENSG00000158473	912	9.11983	CD1D	1	158179947	158184896	1	protein_coding	CD1d molecule [Source:HGNC Symbol;Acc:HGNC:1637]
5.96728	-3.18362	1.01745	-3.12902	0.00175388	0.00879606	ENSG00000170961	3037	9.08583	HAS2	8	121612116	121641390	-1	protein_coding	hyaluronan synthase 2 [Source:HGNC Symbol;Acc:HGNC:4819]
10.7223	-3.18255	0.711007	-4.47612	7.6013e-06	6.93369e-05	ENSG00000225539	101927406	9.07911	LINC01821	2	194344269	194419645	1	lincRNA	long intergenic non-protein coding RNA 1821 [Source:HGNC Symbol;Acc:HGNC:52626]
25.2698	-3.17914	0.542817	-5.85674	4.72033e-09	7.65506e-08	ENSG00000179921	151306	9.05767	GPBAR1	2	218259496	218263859	1	protein_coding	G protein-coupled bile acid receptor 1 [Source:HGNC Symbol;Acc:HGNC:19680]
169.224	-3.17721	1.24812	-2.5456	0.0109091	0.0408548	ENSG00000091831	2099	9.04556	ESR1	6	151656691	152129619	1	protein_coding	estrogen receptor 1 [Source:HGNC Symbol;Acc:HGNC:3467]
26.7504	-3.17483	0.512368	-6.19638	5.7775e-10	1.06432e-08	ENSG00000128203	57168	9.03064	ASPHD2	22	26429273	26445015	1	protein_coding	aspartate beta-hydroxylase domain containing 2 [Source:HGNC Symbol;Acc:HGNC:30437]
7.41294	-3.17453	1.23562	-2.56917	0.0101942	0.0385866	ENSG00000224418	NA	9.02875	STK24-AS1	13	98577244	98578830	1	antisense_RNA	STK24 antisense RNA 1 [Source:HGNC Symbol;Acc:HGNC:39935]
236.415	-3.16604	0.537628	-5.88889	3.88795e-09	6.38896e-08	ENSG00000163121	93082	8.97577	NEURL3	2	96497643	96508109	-1	protein_coding	neuralized E3 ubiquitin protein ligase 3 [Source:HGNC Symbol;Acc:HGNC:25162]
86.3992	-3.16225	0.619357	-5.10569	3.29582e-07	3.90466e-06	ENSG00000142920	113451	8.95223	AZIN2	1	33081104	33120530	1	protein_coding	antizyme inhibitor 2 [Source:HGNC Symbol;Acc:HGNC:29957]
264.1	-3.1622	0.438977	-7.20355	5.86631e-13	1.52516e-11	ENSG00000073756	5743	8.95192	PTGS2	1	186671791	186680427	-1	protein_coding	prostaglandin-endoperoxide synthase 2 [Source:HGNC Symbol;Acc:HGNC:9605]
62.1226	-3.16	0.680069	-4.64659	3.37474e-06	3.30377e-05	ENSG00000167550	121268	8.93829	RHEBL1	12	49064685	49070025	-1	protein_coding	Ras homolog enriched in brain like 1 [Source:HGNC Symbol;Acc:HGNC:21166]
4.45774	-3.1597	1.27536	-2.47749	0.0132309	0.0476819	ENSG00000237505	101927891	8.93647	PKN2-AS1	1	88537513	88685204	-1	antisense_RNA	PKN2 antisense RNA 1 [Source:HGNC Symbol;Acc:HGNC:50597]
56.8334	-3.15822	0.442351	-7.13963	9.35847e-13	2.38298e-11	ENSG00000230438	NA	8.9273	SERPINB9P1	6	2854657	2881407	-1	lincRNA	serpin family B member 9 pseudogene 1 [Source:HGNC Symbol;Acc:HGNC:28590]
852.328	-3.15049	0.249718	-12.6162	1.71969e-36	2.95862e-34	ENSG00000102524	10673	8.87956	TNFSF13B	13	108251240	108308484	1	protein_coding	TNF superfamily member 13b [Source:HGNC Symbol;Acc:HGNC:11929]
10.8436	-3.14883	1.07582	-2.92691	0.00342345	0.0155196	ENSG00000235172	NA	8.86938	LINC01366	5	170331429	170333879	1	lincRNA	long intergenic non-protein coding RNA 1366 [Source:HGNC Symbol;Acc:HGNC:27416]
476.394	-3.13466	0.219232	-14.2984	2.2389e-46	6.81486e-44	ENSG00000050344	9603	8.7827	NFE2L3	7	26152240	26187125	1	protein_coding	nuclear factor, erythroid 2 like 3 [Source:HGNC Symbol;Acc:HGNC:7783]
1474.32	-3.12935	0.32084	-9.7536	1.78033e-22	1.17023e-20	ENSG00000133106	94240	8.75038	EPSTI1	13	42886388	42992271	-1	protein_coding	epithelial stromal interaction 1 [Source:HGNC Symbol;Acc:HGNC:16465]
814.768	-3.1133	0.459988	-6.76822	1.30379e-11	2.99598e-10	ENSG00000138642	55008	8.6536	HERC6	4	88378739	88443111	1	protein_coding	HECT and RLD domain containing E3 ubiquitin protein ligase family member 6 [Source:HGNC Symbol;Acc:HGNC:26072]
121.819	-3.10659	0.427643	-7.26445	3.74564e-13	9.9473e-12	ENSG00000168779	6474	8.61346	SHOX2	3	158095954	158106503	-1	protein_coding	short stature homeobox 2 [Source:HGNC Symbol;Acc:HGNC:10854]
686.836	-3.10142	0.216693	-14.3126	1.82674e-46	5.64721e-44	ENSG00000239713	60489	8.58265	APOBEC3G	22	39077005	39087743	1	protein_coding	apolipoprotein B mRNA editing enzyme catalytic subunit 3G [Source:HGNC Symbol;Acc:HGNC:17357]
18.4566	-3.09985	0.581172	-5.33379	9.61826e-08	1.25743e-06	ENSG00000133321	5920	8.57331	RARRES3	11	63536809	63546462	1	protein_coding	retinoic acid receptor responder 3 [Source:HGNC Symbol;Acc:HGNC:9869]
19.4677	-3.09798	1.0277	-3.01447	0.00257429	0.0122316	ENSG00000237927	NA	8.56218	AL078604.2	6	159586955	159589169	-1	lincRNA
315.584	-3.09302	0.613114	-5.04477	4.54056e-07	5.24125e-06	ENSG00000049249	3604	8.53282	TNFRSF9	1	7915894	7943165	-1	protein_coding	TNF receptor superfamily member 9 [Source:HGNC Symbol;Acc:HGNC:11924]
12.1178	-3.09205	0.93772	-3.29741	0.000975806	0.00528688	ENSG00000257335	8972	8.52705	MGAM	7	141907813	142106747	1	protein_coding	maltase-glucoamylase [Source:HGNC Symbol;Acc:HGNC:7043]
17.3564	-3.08356	0.684664	-4.50376	6.67629e-06	6.17533e-05	ENSG00000138378	6775	8.47703	STAT4	2	191029576	191151596	-1	protein_coding	signal transducer and activator of transcription 4 [Source:HGNC Symbol;Acc:HGNC:11365]
5.50498	-3.08138	1.05806	-2.91229	0.00358784	0.0161587	ENSG00000229754	NA	8.46425	CXCR2P1	2	218059155	218065729	-1	transcribed_unprocessed_pseudogene	C-X-C motif chemokine receptor 2 pseudogene 1 [Source:HGNC Symbol;Acc:HGNC:6028]
16.8727	-3.07743	1.10429	-2.78679	0.00532329	0.0225479	ENSG00000118160	6543	8.44109	SLC8A2	19	47428017	47472168	-1	protein_coding	solute carrier family 8 member A2 [Source:HGNC Symbol;Acc:HGNC:11069]
4.43534	-3.07659	1.14585	-2.68498	0.00725349	0.0291037	ENSG00000237980	NA	8.43617	AL590648.3	1	212653999	212665434	-1	lincRNA
926.419	-3.07528	0.288432	-10.6621	1.53174e-26	1.32339e-24	ENSG00000152061	9910	8.4285	RABGAP1L	1	174159410	174995308	1	protein_coding	RAB GTPase activating protein 1 like [Source:HGNC Symbol;Acc:HGNC:24663]
28.5329	-3.07505	0.49392	-6.22581	4.79073e-10	8.91671e-09	ENSG00000285744	NA	8.42719	NA	NA	NA	NA	NA	NA	NA
32.3097	-3.06959	0.95969	-3.19852	0.00138136	0.00714142	ENSG00000146555	221935	8.39532	SDK1	7	3301448	4269000	1	protein_coding	sidekick cell adhesion molecule 1 [Source:HGNC Symbol;Acc:HGNC:19307]
13.6288	-3.06958	1.03645	-2.96165	0.00306	0.0141388	ENSG00000108375	54894	8.39531	RNF43	17	58352500	58417595	-1	protein_coding	ring finger protein 43 [Source:HGNC Symbol;Acc:HGNC:18505]
1093.46	-3.06111	0.213137	-14.3621	8.94181e-47	2.80815e-44	ENSG00000149131	710	8.34615	SERPING1	11	57597387	57614853	1	protein_coding	serpin family G member 1 [Source:HGNC Symbol;Acc:HGNC:1228]
414.779	-3.05828	0.425506	-7.1874	6.60344e-13	1.70597e-11	ENSG00000008517	9235	8.3298	IL32	16	3065297	3082192	1	protein_coding	interleukin 32 [Source:HGNC Symbol;Acc:HGNC:16830]
23.6807	-3.05141	0.570813	-5.34572	9.00574e-08	1.18549e-06	ENSG00000272669	NA	8.29021	AL021707.6	22	38742625	38743115	1	antisense_RNA
6.92616	-3.049	0.861639	-3.53861	0.00040224	0.00240578	ENSG00000276980	NA	8.2764	AC008760.2	19	6716386	6717742	-1	sense_intronic
1795.95	-3.04692	0.21856	-13.9408	3.57733e-44	9.19188e-42	ENSG00000197249	5265	8.26443	SERPINA1	14	94376747	94390693	-1	protein_coding	serpin family A member 1 [Source:HGNC Symbol;Acc:HGNC:8941]
196.978	-3.04535	0.281506	-10.818	2.82742e-27	2.54275e-25	ENSG00000126262	2867	8.25545	FFAR2	19	35443907	35451767	1	protein_coding	free fatty acid receptor 2 [Source:HGNC Symbol;Acc:HGNC:4501]
5680.95	-3.04421	0.176729	-17.2253	1.71581e-66	1.47597e-63	ENSG00000277632	6348	8.24895	CCL3	17	36088256	36090169	-1	protein_coding	C-C motif chemokine ligand 3 [Source:HGNC Symbol;Acc:HGNC:10627]
320.045	-3.03933	0.295853	-10.2731	9.31451e-25	7.08799e-23	ENSG00000183023	6546	8.2211	SLC8A1	2	40097270	40611053	-1	protein_coding	solute carrier family 8 member A1 [Source:HGNC Symbol;Acc:HGNC:11068]
710.453	-3.03906	0.262579	-11.5739	5.59054e-31	6.78582e-29	ENSG00000205413	54809	8.21955	SAMD9	7	93099513	93118023	-1	protein_coding	sterile alpha motif domain containing 9 [Source:HGNC Symbol;Acc:HGNC:1348]
21.213	-3.03763	0.74339	-4.08619	4.38507e-05	0.00034023	ENSG00000178882	144347	8.21143	RFLNA	12	123973241	124316024	1	protein_coding	refilin A [Source:HGNC Symbol;Acc:HGNC:27051]
130.373	-3.02418	0.345595	-8.75066	2.12114e-18	9.71454e-17	ENSG00000234883	114614	8.13524	MIR155HG	21	25561909	25575168	1	lincRNA	MIR155 host gene [Source:HGNC Symbol;Acc:HGNC:35460]
10.6249	-3.0233	0.980877	-3.08224	0.0020545	0.0100644	ENSG00000178860	9242	8.13022	MSC	8	71841549	71844468	-1	protein_coding	musculin [Source:HGNC Symbol;Acc:HGNC:7321]
9133.27	-3.0215	0.304875	-9.91062	3.74334e-23	2.60781e-21	ENSG00000140105	7453	8.1201	WARS	14	100333788	100376805	-1	protein_coding	tryptophanyl-tRNA synthetase [Source:HGNC Symbol;Acc:HGNC:12729]
47.4207	-3.01813	0.846235	-3.56654	0.000361728	0.00219601	ENSG00000140807	85407	8.10116	NKD1	16	50548330	50649249	1	protein_coding	naked cuticle homolog 1 [Source:HGNC Symbol;Acc:HGNC:17045]
19.31	-3.0155	0.868128	-3.47357	0.000513586	0.0029895	ENSG00000203804	574406	8.08643	ADAMTSL4-AS1	1	150560202	150574552	-1	processed_transcript	ADAMTSL4 antisense RNA 1 [Source:HGNC Symbol;Acc:HGNC:32041]
39.6762	3.00183	0.744454	4.03225	5.52449e-05	0.000419264	ENSG00000230615	NA		AL139220.2	1	44030443	44115913	1	lincRNA
390.874	3.01172	1.19954	2.51072	0.0120486	0.0442184	ENSG00000203685	375057		STUM	1	226548800	226609214	1	protein_coding	stum, mechanosensory transduction mediator homolog [Source:HGNC Symbol;Acc:HGNC:30491]
18.2212	3.01617	0.599879	5.02796	4.95722e-07	5.69562e-06	ENSG00000284526	NA		AC015802.6	17	76563710	76570544	-1	protein_coding
49.5864	3.01961	0.551819	5.47211	4.44719e-08	6.19196e-07	ENSG00000158555	81544		GDPD5	11	75434640	75525903	-1	protein_coding	glycerophosphodiester phosphodiesterase domain containing 5 [Source:HGNC Symbol;Acc:HGNC:28804]
34.5231	3.0237	0.729337	4.14582	3.38597e-05	0.000269042	ENSG00000178789	124599		CD300LB	17	74521174	74531474	-1	protein_coding	CD300 molecule like family member b [Source:HGNC Symbol;Acc:HGNC:30811]
14.1394	3.02701	0.689629	4.38933	1.13699e-05	9.99791e-05	ENSG00000137843	56924		PAK6	15	40238759	40277487	1	protein_coding	p21 (RAC1) activated kinase 6 [Source:HGNC Symbol;Acc:HGNC:16061]
82.1755	3.03388	0.691406	4.38799	1.144e-05	0.000100507	ENSG00000067191	782		CACNB1	17	39173456	39197703	-1	protein_coding	calcium voltage-gated channel auxiliary subunit beta 1 [Source:HGNC Symbol;Acc:HGNC:1401]
75.8318	3.06195	0.564191	5.42715	5.72601e-08	7.84008e-07	ENSG00000214595	400954		EML6	2	54723499	54972025	1	protein_coding	echinoderm microtubule associated protein like 6 [Source:HGNC Symbol;Acc:HGNC:35412]
5.23942	3.06294	1.15696	2.64741	0.00811116	0.0319918	ENSG00000127366	54429		TAS2R5	7	141790217	141791367	1	protein_coding	taste 2 receptor member 5 [Source:HGNC Symbol;Acc:HGNC:14912]
4.57697	3.06449	1.22148	2.50885	0.0121126	0.0444121	ENSG00000287936	NA		NA	NA	NA	NA	NA	NA	NA
344.471	3.12739	0.249054	12.557	3.6364e-36	5.94597e-34	ENSG00000133246	84106		PRAM1	19	8490056	8503112	-1	protein_coding	PML-RARA regulated adaptor molecule 1 [Source:HGNC Symbol;Acc:HGNC:30091]
19.0214	3.14029	0.821719	3.82161	0.000132584	0.000911457	ENSG00000258819	102724190		LINC02289	14	77069180	77076344	-1	lincRNA	long intergenic non-protein coding RNA 2289 [Source:HGNC Symbol;Acc:HGNC:53205]
145.988	3.1416	0.378775	8.29409	1.09418e-16	4.22818e-15	ENSG00000161911	340205		TREML1	6	41149342	41154337	-1	protein_coding	triggering receptor expressed on myeloid cells like 1 [Source:HGNC Symbol;Acc:HGNC:20434]
35.909	3.14392	0.6021	5.22159	1.7739e-07	2.2185e-06	ENSG00000171611	171558		PTCRA	6	42915989	42925835	1	protein_coding	pre T-cell antigen receptor alpha [Source:HGNC Symbol;Acc:HGNC:21290]
5.53582	3.14943	1.17456	2.68137	0.00733213	0.0293597	ENSG00000131400	9476		NAPSA	19	50358477	50365830	-1	protein_coding	napsin A aspartic peptidase [Source:HGNC Symbol;Acc:HGNC:13395]
60.2757	3.1495	0.627154	5.02189	5.11651e-07	5.86501e-06	ENSG00000168546	2675		GFRA2	8	21690403	21812357	-1	protein_coding	GDNF family receptor alpha 2 [Source:HGNC Symbol;Acc:HGNC:4244]
7.79656	3.15176	0.975786	3.22997	0.00123802	0.00651442	ENSG00000237886	NA		NALT1	9	136546212	136549893	1	antisense_RNA	NOTCH1 associated lncRNA in T-cell acute lymphoblastic leukemia 1 [Source:HGNC Symbol;Acc:HGNC:51192]
37.8352	3.16995	0.630058	5.0312	4.87422e-07	5.61003e-06	ENSG00000160097	252995		FNDC5	1	32862268	32872482	-1	protein_coding	fibronectin type III domain containing 5 [Source:HGNC Symbol;Acc:HGNC:20240]
7.21946	3.19309	0.987714	3.23281	0.0012258	0.00646403	ENSG00000274628	105379252		AL669942.1	9	66047084	66055006	-1	processed_transcript
11.1124	3.19556	0.964242	3.31406	0.000919515	0.00501865	ENSG00000154263	10349		ABCA10	17	69147214	69244846	-1	protein_coding	ATP binding cassette subfamily A member 10 [Source:HGNC Symbol;Acc:HGNC:30]
99.5742	3.20646	0.425688	7.53241	4.98112e-14	1.43452e-12	ENSG00000170271	10826		FAXDC2	5	154818491	154859252	-1	protein_coding	fatty acid hydroxylase domain containing 2 [Source:HGNC Symbol;Acc:HGNC:1334]
103.685	3.21621	0.512001	6.28165	3.35006e-10	6.3552e-09	ENSG00000274286	151		ADRA2B	2	96112875	96116245	-1	protein_coding	adrenoceptor alpha 2B [Source:HGNC Symbol;Acc:HGNC:282]
254.431	3.22731	0.876816	3.68071	0.000232586	0.00148538	ENSG00000182504	79598		CEP97	3	101723925	101770562	1	protein_coding	centrosomal protein 97 [Source:HGNC Symbol;Acc:HGNC:26244]
10.1165	3.23603	0.950582	3.40427	0.000663415	0.00376093	ENSG00000284606	NA		AC105233.5	8	8059572	8199973	1	processed_transcript
10.7706	3.23627	0.910041	3.55618	0.000376287	0.00226908	ENSG00000171388	8862		APLN	X	129645259	129654937	-1	protein_coding	apelin [Source:HGNC Symbol;Acc:HGNC:16665]
702.261	3.24261	0.340809	9.51445	1.82671e-21	1.10187e-19	ENSG00000104760	2267		FGL1	8	17864380	17910365	-1	protein_coding	fibrinogen like 1 [Source:HGNC Symbol;Acc:HGNC:3695]
53.9419	3.24473	0.940769	3.44902	0.000562624	0.00324858	ENSG00000163673	85443		DCLK3	3	36712422	36764349	-1	protein_coding	doublecortin like kinase 3 [Source:HGNC Symbol;Acc:HGNC:19005]
193.889	3.25159	0.501129	6.48852	8.66864e-11	1.79028e-09	ENSG00000058404	816		CAMK2B	7	44217150	44334577	-1	protein_coding	calcium/calmodulin dependent protein kinase II beta [Source:HGNC Symbol;Acc:HGNC:1461]
20.8301	3.26379	1.01927	3.20208	0.00136439	0.00706289	ENSG00000143443	54964		C1orf56	1	151047740	151051986	1	protein_coding	chromosome 1 open reading frame 56 [Source:HGNC Symbol;Acc:HGNC:26045]
40.0199	3.28416	0.93766	3.5025	0.000460914	0.0027189	ENSG00000103154	54550		NECAB2	16	83968632	84002776	1	protein_coding	N-terminal EF-hand calcium binding protein 2 [Source:HGNC Symbol;Acc:HGNC:23746]
61.4423	3.2912	0.584837	5.62754	1.82793e-08	2.6949e-07	ENSG00000122574	644150		WIPF3	7	29806486	29917066	1	protein_coding	WAS/WASL interacting protein family member 3 [Source:HGNC Symbol;Acc:HGNC:22004]
14.3574	3.29586	1.2222	2.69666	0.0070039	0.028344	ENSG00000215915	219293		ATAD3C	1	1449689	1470158	1	protein_coding	ATPase family, AAA domain containing 3C [Source:HGNC Symbol;Acc:HGNC:32151]
25.0939	3.29611	0.751443	4.38637	1.15255e-05	0.000101168	ENSG00000174500	257144		GCSAM	3	112120841	112133305	-1	protein_coding	germinal center associated signaling and motility [Source:HGNC Symbol;Acc:HGNC:20253]
286.478	3.29662	0.298718	11.0359	2.56439e-28	2.5242e-26	ENSG00000134830	27202		C5AR2	19	47332147	47347327	1	protein_coding	complement component 5a receptor 2 [Source:HGNC Symbol;Acc:HGNC:4527]
348.692	3.29797	0.967941	3.4072	0.000656322	0.00372286	ENSG00000186918	55893		ZNF395	8	28345585	28402701	-1	protein_coding	zinc finger protein 395 [Source:HGNC Symbol;Acc:HGNC:18737]
11.0972	3.33739	0.933852	3.57379	0.000351853	0.00214065	ENSG00000254438	101928132		AC022240.1	11	13921450	13924863	-1	lincRNA
17.0417	3.34042	0.829924	4.02497	5.69838e-05	0.000431302	ENSG00000165071	137835		TMEM71	8	132685007	132760712	-1	protein_coding	transmembrane protein 71 [Source:HGNC Symbol;Acc:HGNC:26572]
6.21615	3.34059	1.10168	3.03226	0.00242728	0.0116196	ENSG00000227540	414245		DNAJC9-AS1	10	73252791	73254349	1	antisense_RNA	DNAJC9 antisense RNA 1 [Source:NCBI gene;Acc:414245]
68.3029	3.34902	0.472549	7.08714	1.36915e-12	3.42894e-11	ENSG00000147576	137872		ADHFE1	8	66430185	66471601	1	protein_coding	alcohol dehydrogenase, iron containing 1 [Source:HGNC Symbol;Acc:HGNC:16354]
5.78981	3.35998	1.35827	2.47372	0.0133714	0.0480395	ENSG00000171643	170591		S100Z	5	76850001	76921650	1	protein_coding	S100 calcium binding protein Z [Source:HGNC Symbol;Acc:HGNC:30367]
5.62105	3.3902	1.26394	2.68224	0.0073131	0.0293072	ENSG00000164265	117156		SCGB3A2	5	147870682	147882191	1	protein_coding	secretoglobin family 3A member 2 [Source:HGNC Symbol;Acc:HGNC:18391]
27.3479	3.40119	0.617031	5.51218	3.5441e-08	4.99431e-07	ENSG00000175463	374403		TBC1D10C	11	67403915	67410089	1	protein_coding	TBC1 domain family member 10C [Source:HGNC Symbol;Acc:HGNC:24702]
73.9881	3.40348	0.579977	5.8683	4.40295e-09	7.17564e-08	ENSG00000143847	8497		PPFIA4	1	203026498	203078740	1	protein_coding	PTPRF interacting protein alpha 4 [Source:HGNC Symbol;Acc:HGNC:9248]
16.3272	3.41051	1.25988	2.70701	0.00678927	0.0276483	ENSG00000163815	7123		CLEC3B	3	45001548	45036071	1	protein_coding	C-type lectin domain family 3 member B [Source:HGNC Symbol;Acc:HGNC:11891]
147.79	3.41375	0.405969	8.40889	4.13895e-17	1.67806e-15	ENSG00000143126	1952		CELSR2	1	109250019	109275750	1	protein_coding	cadherin EGF LAG seven-pass G-type receptor 2 [Source:HGNC Symbol;Acc:HGNC:3231]
54.1942	3.41984	0.661625	5.16885	2.35541e-07	2.88913e-06	ENSG00000155792	64798		DEPTOR	8	119873717	120050913	1	protein_coding	DEP domain containing MTOR interacting protein [Source:HGNC Symbol;Acc:HGNC:22953]
16.2735	3.42585	0.796734	4.29987	1.70898e-05	0.000144435	ENSG00000234919	105373818		LINC01827	2	195569628	195572970	-1	lincRNA	long intergenic non-protein coding RNA 1827 [Source:HGNC Symbol;Acc:HGNC:52633]
817.346	3.43039	0.377659	9.08329	1.05345e-19	5.42776e-18	ENSG00000102878	3299		HSF4	16	67164681	67169945	1	protein_coding	heat shock transcription factor 4 [Source:HGNC Symbol;Acc:HGNC:5227]
26.6824	3.44258	0.635943	5.41334	6.18603e-08	8.41173e-07	ENSG00000124191	84969		TOX2	20	43914864	44069616	1	protein_coding	TOX high mobility group box family member 2 [Source:HGNC Symbol;Acc:HGNC:16095]
16.5609	3.44477	1.1729	2.93697	0.0033144	0.0151165	ENSG00000163898	200879		LIPH	3	185506262	185552613	-1	protein_coding	lipase H [Source:HGNC Symbol;Acc:HGNC:18483]
410.549	3.44513	0.429126	8.02826	9.88623e-16	3.47423e-14	ENSG00000167261	64174		DPEP2	16	67987394	68000586	-1	protein_coding	dipeptidase 2 [Source:HGNC Symbol;Acc:HGNC:23028]
4.82405	3.45822	1.38519	2.49656	0.0125404	0.0456422	ENSG00000213757	NA		AC020898.1	5	79284132	79284918	-1	processed_pseudogene
168.911	3.46525	0.312327	11.0949	1.32737e-28	1.34677e-26	ENSG00000156222	9154		SLC28A1	15	84884654	84945796	1	protein_coding	solute carrier family 28 member 1 [Source:HGNC Symbol;Acc:HGNC:11001]
30.7603	3.46867	0.60927	5.69317	1.24705e-08	1.89646e-07	ENSG00000141854	113230		MISP3	19	14072536	14075062	1	protein_coding	MISP family member 3 [Source:HGNC Symbol;Acc:HGNC:26963]
50.1895	3.49344	0.48111	7.26121	3.83646e-13	1.01612e-11	ENSG00000082196	114899		C1QTNF3	5	34019448	34043832	-1	protein_coding	C1q and TNF related 3 [Source:HGNC Symbol;Acc:HGNC:14326]
14.0339	3.50812	0.807893	4.3423	1.40996e-05	0.000121393	ENSG00000124772	57699		CPNE5	6	36740775	36840002	-1	protein_coding	copine 5 [Source:HGNC Symbol;Acc:HGNC:2318]
9.19736	3.51488	1.37114	2.56346	0.0103634	0.0391347	ENSG00000148795	1586		CYP17A1	10	102830531	102837533	-1	protein_coding	cytochrome P450 family 17 subfamily A member 1 [Source:HGNC Symbol;Acc:HGNC:2593]
119.132	3.53377	0.446839	7.90837	2.60773e-15	8.68584e-14	ENSG00000223953	114902		C1QTNF5	11	119338939	119340940	-1	protein_coding	C1q and TNF related 5 [Source:HGNC Symbol;Acc:HGNC:14344]
20.0844	3.55824	0.704465	5.05099	4.39535e-07	5.09145e-06	ENSG00000165192	140456		ASB11	X	15281697	15315656	-1	protein_coding	ankyrin repeat and SOCS box containing 11 [Source:HGNC Symbol;Acc:HGNC:17186]
5.04206	3.56884	1.23162	2.89768	0.00375938	0.0167937	ENSG00000128482	7732		RNF112	17	19411125	19417276	1	protein_coding	ring finger protein 112 [Source:HGNC Symbol;Acc:HGNC:12968]
41.0972	3.59754	1.11316	3.23184	0.00122998	0.00648246	ENSG00000205670	54065		SMIM11A	21	34375480	34407866	1	protein_coding	small integral membrane protein 11A [Source:HGNC Symbol;Acc:HGNC:1293]
11.7357	3.61174	1.27437	2.83415	0.00459483	0.0199318	ENSG00000284930	NA		NA	NA	NA	NA	NA	NA	NA
25.3726	3.61649	1.08612	3.32973	0.000869296	0.00477618	ENSG00000267952	NA		AC008878.1	19	7507052	7519622	1	protein_coding
5.89202	3.62607	1.27364	2.847	0.00441327	0.0192582	ENSG00000164485	116379		IL22RA2	6	137143820	137173648	-1	protein_coding	interleukin 22 receptor subunit alpha 2 [Source:HGNC Symbol;Acc:HGNC:14901]
76.6986	3.63133	0.488828	7.42865	1.09713e-13	3.05729e-12	ENSG00000091592	22861		NLRP1	17	5499427	5619424	-1	protein_coding	NLR family pyrin domain containing 1 [Source:HGNC Symbol;Acc:HGNC:14374]
83.3551	3.63936	0.385191	9.44821	3.44678e-21	2.03566e-19	ENSG00000189144	126231		ZNF573	19	37735833	37817300	-1	protein_coding	zinc finger protein 573 [Source:HGNC Symbol;Acc:HGNC:26420]
6.56209	3.64287	1.24513	2.9257	0.00343678	0.0155673	ENSG00000122224	4063		LY9	1	160796074	160828261	1	protein_coding	lymphocyte antigen 9 [Source:HGNC Symbol;Acc:HGNC:6730]
208.334	3.65382	0.671003	5.44531	5.17161e-08	7.12537e-07	ENSG00000162896	5284		PIGR	1	206928518	206946466	-1	protein_coding	polymeric immunoglobulin receptor [Source:HGNC Symbol;Acc:HGNC:8968]
172.83	3.65687	0.474065	7.71387	1.22063e-14	3.80917e-13	ENSG00000175262	148345		C1orf127	1	10946471	10982037	-1	protein_coding	chromosome 1 open reading frame 127 [Source:HGNC Symbol;Acc:HGNC:26730]
16.0797	3.66258	0.972433	3.76641	0.00016561	0.00111184	ENSG00000235718	83552		MFRP	11	119338942	119346673	-1	protein_coding	membrane frizzled-related protein [Source:HGNC Symbol;Acc:HGNC:18121]
25.8673	3.66514	0.716617	5.11449	3.14582e-07	3.75392e-06	ENSG00000234869	NA		AL021392.1	22	46541495	46548196	1	antisense_RNA
5.72207	3.68727	1.38126	2.6695	0.00759642	0.0302466	ENSG00000230448	100499171		LINC00276	2	13710531	14400963	-1	lincRNA	long intergenic non-protein coding RNA 276 [Source:HGNC Symbol;Acc:HGNC:38663]
8.33902	3.70864	1.0858	3.41559	0.000636437	0.00361837	ENSG00000225756	138948		DBH-AS1	9	133654586	133657313	-1	antisense_RNA	DBH antisense RNA 1 [Source:HGNC Symbol;Acc:HGNC:24155]
5.31187	3.7254	1.2902	2.88746	0.0038837	0.0172517	ENSG00000186451	353324		SPATA12	3	57060441	57075432	1	protein_coding	spermatogenesis associated 12 [Source:HGNC Symbol;Acc:HGNC:23221]
9.65329	3.74033	1.51119	2.47508	0.0133205	0.0479001	ENSG00000188162	340990		OTOG	11	17547373	17647150	1	protein_coding	otogelin [Source:HGNC Symbol;Acc:HGNC:8516]
9.99358	3.75349	0.989662	3.7927	0.000149017	0.00101421	ENSG00000196666	399888		FAM180B	11	47586693	47589194	1	protein_coding	family with sequence similarity 180 member B [Source:HGNC Symbol;Acc:HGNC:34451]
7.52522	3.7625	1.09402	3.43915	0.000583552	0.00335043	ENSG00000135374	2001		ELF5	11	34478793	34513805	-1	protein_coding	E74 like ETS transcription factor 5 [Source:HGNC Symbol;Acc:HGNC:3320]
25.0794	3.7731	0.882996	4.27307	1.92803e-05	0.000161226	ENSG00000143882	245973		ATP6V1C2	2	10721649	10785110	1	protein_coding	ATPase H+ transporting V1 subunit C2 [Source:HGNC Symbol;Acc:HGNC:18264]
7.68715	3.77718	1.2818	2.94678	0.00321102	0.0147265	ENSG00000248015	NA		AC005329.1	19	1392170	1396467	-1	antisense_RNA
58.785	3.78166	0.5676	6.66254	2.69132e-11	5.94283e-10	ENSG00000214140	768206		PRCD	17	76527586	76553578	1	protein_coding	photoreceptor disc component [Source:HGNC Symbol;Acc:HGNC:32528]
90.1098	3.78918	1.20528	3.14381	0.00166763	0.00842544	ENSG00000281005	283876		LINC00921	16	3263743	3267567	1	lincRNA	long intergenic non-protein coding RNA 921 [Source:HGNC Symbol;Acc:HGNC:26830]
10.4994	3.81059	1.08883	3.49973	0.000465738	0.0027449	ENSG00000205683	8110		DPF3	14	72619296	72894116	-1	protein_coding	double PHD fingers 3 [Source:HGNC Symbol;Acc:HGNC:17427]
27.6283	3.8124	1.38367	2.75528	0.00586428	0.024452	ENSG00000011677	2556		GABRA3	X	152166234	152451358	-1	protein_coding	gamma-aminobutyric acid type A receptor alpha3 subunit [Source:HGNC Symbol;Acc:HGNC:4077]
52.3714	3.83304	0.566046	6.77159	1.2737e-11	2.93026e-10	ENSG00000228252	NA		COL6A4P2	3	130212823	130273806	1	transcribed_unitary_pseudogene	collagen type VI alpha 4 pseudogene 2 [Source:HGNC Symbol;Acc:HGNC:38501]
17.2782	3.85447	0.902733	4.26978	1.95663e-05	0.000163342	ENSG00000064201	10077		TSPAN32	11	2301997	2318200	1	protein_coding	tetraspanin 32 [Source:HGNC Symbol;Acc:HGNC:13410]
22.2834	3.86136	0.968084	3.98866	6.64462e-05	0.000494597	ENSG00000189350	165186		TOGARAM2	2	28956611	29061373	1	protein_coding	TOG array regulator of axonemal microtubules 2 [Source:HGNC Symbol;Acc:HGNC:33715]
6.51759	3.87412	1.26104	3.07215	0.0021252	0.0103615	ENSG00000232628	101927143		AC092809.2	1	224208747	224213279	-1	sense_intronic
5.20075	3.87479	1.48832	2.60347	0.00922856	0.0355228	ENSG00000276409	6358		CCL14	17	35983291	35987004	-1	protein_coding	C-C motif chemokine ligand 14 [Source:HGNC Symbol;Acc:HGNC:10612]
5.77233	3.90149	1.34003	2.9115	0.00359703	0.0161928	ENSG00000184599	284467		FAM19A3	1	112720419	112727235	1	protein_coding	family with sequence similarity 19 member A3, C-C motif chemokine like [Source:HGNC Symbol;Acc:HGNC:21590]
52.5198	3.92756	0.647861	6.06236	1.3414e-09	2.36539e-08	ENSG00000146090	255426		RASGEF1C	5	180100791	180209153	-1	protein_coding	RasGEF domain family member 1C [Source:HGNC Symbol;Acc:HGNC:27400]
6.64173	3.93121	1.4335	2.7424	0.00609927	0.0252642	ENSG00000197467	1305		COL13A1	10	69801931	69964275	1	protein_coding	collagen type XIII alpha 1 chain [Source:HGNC Symbol;Acc:HGNC:2190]
805.118	3.95115	0.748597	5.27807	1.30554e-07	1.67078e-06	ENSG00000164684	619279		ZNF704	8	80628451	80874781	-1	protein_coding	zinc finger protein 704 [Source:HGNC Symbol;Acc:HGNC:32291]
34.1734	3.97863	0.818257	4.86232	1.16016e-06	1.24395e-05	ENSG00000196581	55966		AJAP1	1	4654732	4792534	1	protein_coding	adherens junctions associated protein 1 [Source:HGNC Symbol;Acc:HGNC:30801]
67.3877	3.99495	0.851129	4.69371	2.68294e-06	2.67012e-05	ENSG00000106541	10551		AGR2	7	16791811	16833433	-1	protein_coding	anterior gradient 2, protein disulphide isomerase family member [Source:HGNC Symbol;Acc:HGNC:328]
5.48791	3.99544	1.54236	2.59047	0.00958459	0.0366649	ENSG00000261416	NA		AC012645.3	16	30183505	30184957	-1	antisense_RNA
2.93709	4.0005	1.53676	2.6032	0.00923569	0.0355295	ENSG00000183850	100129543		ZNF730	19	23075210	23147219	1	protein_coding	zinc finger protein 730 [Source:HGNC Symbol;Acc:HGNC:32470]
7.25588	4.00318	1.36932	2.92348	0.00346143	0.0156679	ENSG00000114812	7433		VIPR1	3	42489299	42537573	1	protein_coding	vasoactive intestinal peptide receptor 1 [Source:HGNC Symbol;Acc:HGNC:12694]
6.94145	4.04309	1.26756	3.18966	0.0014244	0.00733325	ENSG00000224023	399821		FLJ37035	10	125700436	125719566	-1	lincRNA	uncharacterized LOC399821 [Source:NCBI gene;Acc:399821]
99.808	4.04994	0.571696	7.08408	1.39975e-12	3.50113e-11	ENSG00000004799	5166		PDK4	7	95583499	95596491	-1	protein_coding	pyruvate dehydrogenase kinase 4 [Source:HGNC Symbol;Acc:HGNC:8812]
5.60397	4.05771	1.50642	2.69361	0.00706819	0.0285455	ENSG00000224968	NA		LINC01645	1	177351586	177366272	1	lincRNA	long intergenic non-protein coding RNA 1645 [Source:HGNC Symbol;Acc:HGNC:52432]
36.8446	4.07369	1.09187	3.73093	0.000190772	0.00124939	ENSG00000253203	NA		GUSBP3	5	69639459	69679259	-1	transcribed_unprocessed_pseudogene	glucuronidase, beta pseudogene 3 [Source:HGNC Symbol;Acc:HGNC:37301]
236.907	4.10632	1.02703	3.99826	6.38096e-05	0.000476331	ENSG00000107331	20		ABCA2	9	137007227	137028922	-1	protein_coding	ATP binding cassette subfamily A member 2 [Source:HGNC Symbol;Acc:HGNC:32]
175.794	4.11837	0.758591	5.42897	5.66812e-08	7.77156e-07	ENSG00000088970	55857		KIZ	20	21125983	21246622	1	protein_coding	kizuna centrosomal protein [Source:HGNC Symbol;Acc:HGNC:15865]
2.89017	4.13568	1.60898	2.57038	0.0101588	0.0384674	ENSG00000226644	NA		AL121899.1	20	2207217	2213151	1	lincRNA
51.7294	4.14484	0.89309	4.641	3.4672e-06	3.38424e-05	ENSG00000186439	10345		TRDN	6	123216339	123637093	-1	protein_coding	triadin [Source:HGNC Symbol;Acc:HGNC:12261]
206.929	4.19353	0.338507	12.3883	3.02308e-35	4.70958e-33	ENSG00000108405	5023		P2RX1	17	3896592	3916500	-1	protein_coding	purinergic receptor P2X 1 [Source:HGNC Symbol;Acc:HGNC:8533]
7.43856	4.22173	1.12768	3.74371	0.000181322	0.00119701	ENSG00000231170	NA		AC002451.1	7	95596682	95613719	1	antisense_RNA
72.0034	4.2424	1.57807	2.68835	0.00718062	0.0289169	ENSG00000134709	51361		HOOK1	1	59814786	59876378	1	protein_coding	hook microtubule tethering protein 1 [Source:HGNC Symbol;Acc:HGNC:19884]
2.9555	4.25311	1.67807	2.53453	0.01126	0.0419072	ENSG00000139973	83851		SYT16	14	61811974	62112550	1	protein_coding	synaptotagmin 16 [Source:HGNC Symbol;Acc:HGNC:23142]
76.6093	4.27214	0.513441	8.3206	8.75197e-17	3.41534e-15	ENSG00000128045	65997		RASL11B	4	52862290	52866835	1	protein_coding	RAS like family 11 member B [Source:HGNC Symbol;Acc:HGNC:23804]
4.96788	4.27406	1.5704	2.72164	0.0064959	0.02662	ENSG00000240687	NA		AC082651.1	2	9638772	9649439	1	lincRNA
34.3027	4.28082	0.696828	6.14329	8.08288e-10	1.45912e-08	ENSG00000224307	101929331		AL161785.1	9	129282458	129285728	1	lincRNA
41.072	4.28659	0.521653	8.21732	2.08094e-16	7.85715e-15	ENSG00000287415	NA		NA	NA	NA	NA	NA	NA	NA
54.0347	4.29747	1.08977	3.94348	8.03077e-05	0.000584795	ENSG00000008226	9940		DLEC1	3	38039205	38124025	1	protein_coding	deleted in lung and esophageal cancer 1 [Source:HGNC Symbol;Acc:HGNC:2899]
50.5105	4.35025	1.18597	3.66811	0.00024435	0.0015505	ENSG00000145536	170690		ADAMTS16	5	5140330	5320304	1	protein_coding	ADAM metallopeptidase with thrombospondin type 1 motif 16 [Source:HGNC Symbol;Acc:HGNC:17108]
4.90475	4.35122	1.54946	2.80822	0.00498162	0.021329	ENSG00000138039	3973		LHCGR	2	48686775	48755730	-1	protein_coding	luteinizing hormone/choriogonadotropin receptor [Source:HGNC Symbol;Acc:HGNC:6585]
5.26442	4.35638	1.52146	2.86329	0.00419273	0.0184652	ENSG00000263818	100131347		AC091178.1	17	39057019	39113190	1	transcribed_processed_pseudogene
4.3664	4.37175	1.65044	2.64883	0.00807706	0.0318971	ENSG00000163354	127579		DCST2	1	155018520	155033781	-1	protein_coding	DC-STAMP domain containing 2 [Source:HGNC Symbol;Acc:HGNC:26562]
86.7115	4.3974	0.477984	9.19989	3.58304e-20	1.92115e-18	ENSG00000255819	NA		KLRC4-KLRK1	12	10372353	10410146	-1	protein_coding	KLRC4-KLRK1 readthrough [Source:HGNC Symbol;Acc:HGNC:48357]
9.42154	4.42124	1.31617	3.35917	0.000781763	0.00435695	ENSG00000279141	401561		LINC01451	9	136612024	136617181	-1	lincRNA	long intergenic non-protein coding RNA 1451 [Source:NCBI gene;Acc:401561]
11.0931	4.42992	1.3739	3.22434	0.00126266	0.00662161	ENSG00000277991	NA		FP236241.1	21	7669397	7681742	-1	lincRNA
5.54859	4.4656	1.66223	2.68651	0.00722035	0.0290178	ENSG00000139219	1280		COL2A1	12	47972965	48004486	-1	protein_coding	collagen type II alpha 1 chain [Source:HGNC Symbol;Acc:HGNC:2200]
107.856	4.49464	0.535825	8.38828	4.93326e-17	1.99086e-15	ENSG00000159374	130951		M1AP	2	74557883	74648338	-1	protein_coding	meiosis 1 associated protein [Source:HGNC Symbol;Acc:HGNC:25183]
7.62292	4.51016	1.24127	3.63351	0.000279593	0.00175277	ENSG00000260581	105378231		AC011374.1	5	151652275	151655449	1	antisense_RNA
4.20537	4.55681	1.79524	2.53827	0.0111403	0.0415592	ENSG00000261582	NA		AL121753.1	20	35267885	35280043	-1	protein_coding
15.2207	4.62352	1.30339	3.54731	0.000389187	0.00233761	ENSG00000227038	NA		GTF2IP7	7	76090431	76108779	-1	transcribed_unprocessed_pseudogene	general transcription factor IIi pseudogene 7 [Source:HGNC Symbol;Acc:HGNC:51720]
60.3906	4.63948	0.879362	5.27596	1.32062e-07	1.68789e-06	ENSG00000165072	256691		MAMDC2	9	70043581	70226970	1	protein_coding	MAM domain containing 2 [Source:HGNC Symbol;Acc:HGNC:23673]
373.838	4.73042	0.379449	12.4666	1.1362e-35	1.81288e-33	ENSG00000160593	120425		JAML	11	118193740	118225094	-1	protein_coding	junction adhesion molecule like [Source:HGNC Symbol;Acc:HGNC:19084]
3.0886	4.76563	1.86649	2.55326	0.010672	0.0400959	ENSG00000146755	135892		TRIM50	7	73312539	73328082	-1	protein_coding	tripartite motif containing 50 [Source:HGNC Symbol;Acc:HGNC:19017]
6.50596	4.7667	1.42351	3.34854	0.000812377	0.00450221	ENSG00000287385	NA		NA	NA	NA	NA	NA	NA	NA
71.5441	4.78122	1.17903	4.0552	5.00914e-05	0.000383833	ENSG00000133800	10894		LYVE1	11	10556966	10611689	-1	protein_coding	lymphatic vessel endothelial hyaluronan receptor 1 [Source:HGNC Symbol;Acc:HGNC:14687]
11.9509	4.782	1.68197	2.84309	0.0044679	0.0194536	ENSG00000177301	3737		KCNA2	1	110519837	110631474	-1	protein_coding	potassium voltage-gated channel subfamily A member 2 [Source:HGNC Symbol;Acc:HGNC:6220]
4.47281	4.78619	1.71304	2.79397	0.00520648	0.0221269	ENSG00000115252	5136		PDE1A	2	182140036	182523192	-1	protein_coding	phosphodiesterase 1A [Source:HGNC Symbol;Acc:HGNC:8774]
88.2085	4.78689	0.730133	6.55619	5.51983e-11	1.16927e-09	ENSG00000274536	NA		AL034397.3	X	66015461	66020422	1	antisense_RNA
149.809	4.79976	0.736285	6.51889	7.08306e-11	1.48452e-09	ENSG00000161381	57125		PLXDC1	17	39063303	39154394	-1	protein_coding	plexin domain containing 1 [Source:HGNC Symbol;Acc:HGNC:20945]
4.78348	4.92955	1.56872	3.14241	0.00167561	0.00845497	ENSG00000234492	285456		RPL34-AS1	4	108538190	108620460	-1	lincRNA	RPL34 antisense RNA 1 (head to head) [Source:HGNC Symbol;Acc:HGNC:26749]
19.4661	4.93764	1.43295	3.44579	0.000569402	0.00328157	ENSG00000256001	NA		AC079949.1	12	127145072	127146532	-1	lincRNA
4.93024	4.97927	1.87875	2.65031	0.00804188	0.0317772	ENSG00000244723	NA		ASLP1	22	23649213	23653334	-1	unprocessed_pseudogene	argininosuccinate lyase pseudogene 1 [Source:HGNC Symbol;Acc:HGNC:747]
351.872	4.99922	1.29571	3.85828	0.000114188	0.000800002	ENSG00000181722	26137		ZBTB20	3	114314501	115147271	-1	protein_coding	zinc finger and BTB domain containing 20 [Source:HGNC Symbol;Acc:HGNC:13503]
3.22395	5.00198	1.69566	2.94987	0.00317908	0.0145981	ENSG00000270106	NA		TSNAX-DISC1	1	231528653	231819244	1	protein_coding	TSNAX-DISC1 readthrough (NMD candidate) [Source:HGNC Symbol;Acc:HGNC:49177]
6.60192	5.03644	1.45893	3.45215	0.000556129	0.00321443	ENSG00000137225	11131		CAPN11	6	44158811	44184402	1	protein_coding	calpain 11 [Source:HGNC Symbol;Acc:HGNC:1478]
3.91657	5.06821	1.77838	2.8499	0.0043733	0.0191175	ENSG00000092067	1053		CEBPE	14	23117304	23119616	-1	protein_coding	CCAAT/enhancer binding protein epsilon [Source:HGNC Symbol;Acc:HGNC:1836]
2.89554	5.07152	1.67707	3.02403	0.00249432	0.0118968	ENSG00000265739	NA		AC104984.3	17	30122429	30126118	-1	antisense_RNA
210.844	5.14044	0.648335	7.92867	2.21501e-15	7.39021e-14	ENSG00000153012	55203		LGI2	4	24998847	25030879	-1	protein_coding	leucine rich repeat LGI family member 2 [Source:HGNC Symbol;Acc:HGNC:18710]
3.51134	5.22014	1.71593	3.04218	0.00234875	0.0112901	ENSG00000248318	101927543		AC104958.1	8	120761253	120776832	1	antisense_RNA
3.32185	5.22472	1.62499	3.21523	0.0013034	0.00680238	ENSG00000144290	57282		SLC4A10	2	161424332	161985282	1	protein_coding	solute carrier family 4 member 10 [Source:HGNC Symbol;Acc:HGNC:13811]
5.96903	5.37459	1.98012	2.71427	0.00664219	0.0271296	ENSG00000255432	NA		AP001458.2	11	62649694	62665178	-1	protein_coding
9.81491	5.37655	1.46914	3.65965	0.000252558	0.00159746	ENSG00000204802	NA		AL590399.1	9	62374128	62376836	-1	lincRNA
56.6904	5.3907	1.85659	2.90355	0.00368963	0.0165381	ENSG00000242628	NA		AC009228.1	2	24214381	24221516	1	antisense_RNA
106.062	5.40231	1.68129	3.21319	0.00131268	0.0068436	ENSG00000260735	100505915		AC139256.1	16	15094411	15109197	1	antisense_RNA
3.68807	5.44529	1.63193	3.33672	0.000847731	0.00467095	ENSG00000237470	NA		DCLRE1CP1	10	15015370	15021863	-1	unprocessed_pseudogene	DNA cross-link repair 1C pseudogene 1 [Source:HGNC Symbol;Acc:HGNC:44877]
11.322	5.46565	1.37581	3.97266	7.10737e-05	0.000524895	ENSG00000171587	1826		DSCAM	21	40010999	40847139	-1	protein_coding	DS cell adhesion molecule [Source:HGNC Symbol;Acc:HGNC:3039]
33.0375	5.49227	1.35382	4.05685	4.97383e-05	0.000381276	ENSG00000247324	NA		AC010547.1	16	71462278	71465941	1	antisense_RNA
104.341	5.58	0.666506	8.37202	5.66386e-17	2.26841e-15	ENSG00000213809	22914		KLRK1	12	10372353	10391874	-1	protein_coding	killer cell lectin like receptor K1 [Source:HGNC Symbol;Acc:HGNC:18788]
11.4813	5.60462	1.75438	3.19465	0.00140001	0.00722838	ENSG00000169302	202374		STK32A	5	147234963	147387852	1	protein_coding	serine/threonine kinase 32A [Source:HGNC Symbol;Acc:HGNC:28317]
12.589	5.85438	1.4143	4.13942	3.48186e-05	0.000275224	ENSG00000157445	55799		CACNA2D3	3	54122547	55074557	1	protein_coding	calcium voltage-gated channel auxiliary subunit alpha2delta 3 [Source:HGNC Symbol;Acc:HGNC:15460]
20.1513	5.85747	1.7277	3.39034	0.00069807	0.00393709	ENSG00000280571	NA		AC099329.3	3	42757177	42804518	-1	protein_coding
9.31936	6.1128	1.86224	3.28249	0.00102893	0.00554548	ENSG00000211448	1734		DIO2	14	80197527	80387757	-1	protein_coding	iodothyronine deiodinase 2 [Source:HGNC Symbol;Acc:HGNC:2884]
131.146	6.1599	0.819568	7.51603	5.64631e-14	1.61434e-12	ENSG00000003096	90293		KLHL13	X	117897813	118117340	-1	protein_coding	kelch like family member 13 [Source:HGNC Symbol;Acc:HGNC:22931]
8.37153	6.22513	1.64349	3.78774	0.000152021	0.00103181	ENSG00000285628	NA		NA	NA	NA	NA	NA	NA	NA
14.5593	6.68571	1.39264	4.80075	1.5807e-06	1.64514e-05	ENSG00000149635	128506		OCSTAMP	20	46540946	46550574	-1	protein_coding	osteoclast stimulatory transmembrane protein [Source:HGNC Symbol;Acc:HGNC:16116]
33.2345	6.835	1.36446	5.0093	5.4628e-07	6.21159e-06	ENSG00000118492	79747		ADGB	6	146598965	146815462	1	protein_coding	androglobin [Source:HGNC Symbol;Acc:HGNC:21212]
15.3028	7.01353	1.84836	3.79445	0.000147968	0.00100776	ENSG00000273331	NA		TM4SF19-TCTEX1D2	3	196316082	196338373	-1	protein_coding	TM4SF19-TCTEX1D2 readthrough (NMD candidate) [Source:HGNC Symbol;Acc:HGNC:49190]
15.5679	7.19167	2.02721	3.54758	0.00038879	0.00233593	ENSG00000259075	100528030		POC1B-GALNT4	12	89519408	89526262	-1	protein_coding	POC1B-GALNT4 readthrough [Source:HGNC Symbol;Acc:HGNC:42957]
13.5575	7.27215	1.8042	4.03068	5.56153e-05	0.000421589	ENSG00000224712	642778		NPIPA3	16	14708944	14726338	1	protein_coding	nuclear pore complex interacting protein family member A3 [Source:HGNC Symbol;Acc:HGNC:41978]
24.1404	7.32758	1.51948	4.82243	1.4182e-06	1.48854e-05	ENSG00000237422	NA		AL158071.3	9	91119138	91163087	-1	lincRNA
9.21991	7.55984	1.79931	4.20152	2.65126e-05	0.000214629	ENSG00000132518	3000		GUCY2D	17	8002594	8020339	1	protein_coding	guanylate cyclase 2D, retinal [Source:HGNC Symbol;Acc:HGNC:4689]
141.642	8.29031	1.92188	4.31365	1.60585e-05	0.000136741	ENSG00000279117	NA		AP001972.5	11	75260129	75262466	-1	TEC
3.7618	22.3568	4.35122	5.13805	2.776e-07	3.35101e-06	ENSG00000269547	NA		AC011455.3	19	38915404	38949855	-1	protein_coding
31.3615	23.2374	4.24839	5.46969	4.50827e-08	6.27156e-07	ENSG00000273217	NA		AC008695.1	5	131425891	131796983	-1	protein_coding
10.4409	27.4678	4.35082	6.31325	2.73235e-10	5.2536e-09	ENSG00000183117	64478		CSMD1	8	2935353	4994972	-1	protein_coding	CUB and Sushi multiple domains 1 [Source:HGNC Symbol;Acc:HGNC:14026]

## Sheet: MUT MOCK vs MUT ZIKV
baseMean	log2FoldChange	lfcSE	stat	pvalue	padj	Gene	entrez	FC	symbol	chr	start	end	strand	biotype	description
31.3615	-22.0028	4.2513	-5.17555	2.27247e-07	2.25481e-06	ENSG00000273217	NA	4.2024e+06	AC008695.1	5	131425891	131796983	-1	protein_coding
29.3446	-21.3369	4.25075	-5.01956	5.17897e-07	4.82097e-06	ENSG00000275140	NA	2.64878e+06	AC245389.2	1	148772640	148784594	-1	unprocessed_pseudogene
1893.47	-12.8368	1.23942	-10.3571	3.88557e-25	3.88097e-23	ENSG00000135114	8638	7316.01	OASL	12	121019111	121039242	-1	protein_coding	2'-5'-oligoadenylate synthetase like [Source:HGNC Symbol;Acc:HGNC:8090]
319.958	-12.321	1.40649	-8.76008	1.95111e-18	9.9805e-17	ENSG00000171855	3456	5116.69	IFNB1	9	21077105	21077963	-1	protein_coding	interferon beta 1 [Source:HGNC Symbol;Acc:HGNC:5434]
70.613	-10.4733	2.25582	-4.64277	3.43762e-06	2.71036e-05	ENSG00000260342	NA	1421.58	AC138811.2	16	18788063	18801519	-1	protein_coding
92.9145	-9.43239	1.31707	-7.16167	7.96982e-13	1.89362e-11	ENSG00000182393	282618	690.928	IFNL1	19	39296325	39298673	1	protein_coding	interferon lambda 1 [Source:HGNC Symbol;Acc:HGNC:18363]
56.4113	-9.17303	1.39056	-6.59663	4.206e-11	7.94277e-10	ENSG00000233816	3447	577.242	IFNA13	9	21367424	21368962	-1	protein_coding	interferon alpha 13 [Source:HGNC Symbol;Acc:HGNC:5419]
56.2854	-9.14006	1.39258	-6.56339	5.25996e-11	9.78409e-10	ENSG00000197919	3439	564.199	IFNA1	9	21440454	21441316	1	protein_coding	interferon alpha 1 [Source:HGNC Symbol;Acc:HGNC:5417]
274.979	-8.9653	1.19016	-7.53285	4.9646e-14	1.39134e-12	ENSG00000126353	1236	499.833	CCR7	17	40553769	40565472	-1	protein_coding	C-C motif chemokine receptor 7 [Source:HGNC Symbol;Acc:HGNC:1608]
3370.25	-8.66624	1.41127	-6.14075	8.21305e-10	1.25065e-08	ENSG00000169248	6373	406.255	CXCL11	4	76033682	76041415	-1	protein_coding	C-X-C motif chemokine ligand 11 [Source:HGNC Symbol;Acc:HGNC:10638]
26.1818	-8.32544	2.42058	-3.43945	0.000582904	0.00272328	ENSG00000282218	NA	320.781	AL132671.2	6	117318211	117573571	-1	protein_coding
43.7068	-8.2771	3.04397	-2.71918	0.00654446	0.0224122	ENSG00000250264	NA	310.21	AL669918.1	6	32813767	32838822	-1	protein_coding
14.674	-8.18722	1.65799	-4.93804	7.89122e-07	7.0739e-06	ENSG00000115607	8807	291.474	IL18RAP	2	102418689	102452565	1	protein_coding	interleukin 18 receptor accessory protein [Source:HGNC Symbol;Acc:HGNC:5989]
41.7835	-8.16294	1.43116	-5.70371	1.17229e-08	1.46103e-07	ENSG00000270379	256957	286.608	HEATR9	17	35854946	35868891	-1	protein_coding	HEAT repeat containing 9 [Source:HGNC Symbol;Acc:HGNC:26548]
2500.52	-8.13908	1.42318	-5.71896	1.07179e-08	1.34853e-07	ENSG00000165949	3429	281.909	IFI27	14	94104836	94116698	1	protein_coding	interferon alpha inducible protein 27 [Source:HGNC Symbol;Acc:HGNC:5397]
131.137	-8.12953	0.987322	-8.23392	1.81184e-16	7.09751e-15	ENSG00000115008	3552	280.048	IL1A	2	112773915	112784590	-1	protein_coding	interleukin 1 alpha [Source:HGNC Symbol;Acc:HGNC:5991]
19.4951	-8.00587	3.12283	-2.56365	0.0103577	0.0328648	ENSG00000283321	NA	257.043	AC019117.3	7	17299295	17467234	1	protein_coding
38.2245	-7.84113	1.40485	-5.58147	2.38488e-08	2.81892e-07	ENSG00000188379	3440	229.306	IFNA2	9	21384254	21385388	-1	protein_coding	interferon alpha 2 [Source:HGNC Symbol;Acc:HGNC:5423]
11.122	-7.71868	1.36828	-5.64116	1.68909e-08	2.05056e-07	ENSG00000159166	3898	210.647	LAD1	1	201373244	201399915	-1	protein_coding	ladinin 1 [Source:HGNC Symbol;Acc:HGNC:6472]
41.6859	-7.70852	1.40104	-5.50199	3.75525e-08	4.29652e-07	ENSG00000129514	3169	209.168	FOXA1	14	37589984	37596059	-1	protein_coding	forkhead box A1 [Source:HGNC Symbol;Acc:HGNC:5021]
9.13646	-7.61435	2.11046	-3.60791	0.000308674	0.0015604	ENSG00000286105	NA	195.952	NA	NA	NA	NA	NA	NA	NA
85.1677	-7.57368	1.2686	-5.97009	2.37118e-09	3.33373e-08	ENSG00000102794	730249	190.505	ACOD1	13	76948497	76958642	1	protein_coding	aconitate decarboxylase 1 [Source:HGNC Symbol;Acc:HGNC:33904]
3064.46	-7.40213	1.24086	-5.96533	2.44134e-09	3.42096e-08	ENSG00000137959	10964	169.146	IFI44L	1	78619922	78646145	1	protein_coding	interferon induced protein 44 like [Source:HGNC Symbol;Acc:HGNC:17817]
10.1948	-7.39814	1.36518	-5.41916	5.98788e-08	6.6105e-07	ENSG00000101331	140706	168.679	CCM2L	20	32010450	32032180	1	protein_coding	CCM2 like scaffolding protein [Source:HGNC Symbol;Acc:HGNC:16153]
8.89755	-7.34954	1.40131	-5.24475	1.56493e-07	1.59946e-06	ENSG00000198535	145741	163.091	C2CD4A	15	62066977	62070917	1	protein_coding	C2 calcium dependent domain containing 4A [Source:HGNC Symbol;Acc:HGNC:33627]
25.4806	-7.33354	1.51768	-4.83208	1.35115e-06	1.15379e-05	ENSG00000272512	NA	161.292	AL645608.8	1	995966	998051	-1	lincRNA
19.8171	-7.3292	1.5075	-4.86181	1.16317e-06	1.0059e-05	ENSG00000135625	1961	160.809	EGR4	2	73290929	73293705	-1	protein_coding	early growth response 4 [Source:HGNC Symbol;Acc:HGNC:3241]
13525.6	-7.24748	0.360255	-20.1176	5.17265e-90	3.63378e-86	ENSG00000119922	3433	151.953	IFIT2	10	89283694	89309276	1	protein_coding	interferon induced protein with tetratricopeptide repeats 2 [Source:HGNC Symbol;Acc:HGNC:5409]
12.2585	-7.19009	1.60079	-4.49159	7.06949e-06	5.22771e-05	ENSG00000187775	8632	146.027	DNAH17	17	78423697	78577394	-1	protein_coding	dynein axonemal heavy chain 17 [Source:HGNC Symbol;Acc:HGNC:2946]
204.259	-7.1816	1.06615	-6.73604	1.62763e-11	3.26377e-10	ENSG00000123610	7130	145.17	TNFAIP6	2	151357592	151380048	1	protein_coding	TNF alpha induced protein 6 [Source:HGNC Symbol;Acc:HGNC:11898]
14.0748	-7.17871	2.74609	-2.61416	0.00894484	0.0290959	ENSG00000163631	213	144.879	ALB	4	73397114	73421412	1	protein_coding	albumin [Source:HGNC Symbol;Acc:HGNC:399]
12.2047	-7.17695	1.57669	-4.55192	5.31573e-06	4.02982e-05	ENSG00000183709	282616	144.703	IFNL2	19	39268514	39270092	1	protein_coding	interferon lambda 2 [Source:HGNC Symbol;Acc:HGNC:18364]
619.277	-7.16997	0.580773	-12.3456	5.14741e-35	1.37318e-32	ENSG00000004468	952	144.004	CD38	4	15778275	15853230	1	protein_coding	CD38 molecule [Source:HGNC Symbol;Acc:HGNC:1667]
83.4361	-6.92938	1.85957	-3.72634	0.000194282	0.00103763	ENSG00000249936	NA	121.885	RAC1P2	4	46723830	46724408	-1	processed_pseudogene	ras-related C3 botulinum toxin substrate 1 pseudogene 2 [Source:HGNC Symbol;Acc:HGNC:31414]
6.58777	-6.92463	1.45001	-4.77556	1.79205e-06	1.4916e-05	ENSG00000186891	8784	121.485	TNFRSF18	1	1203508	1206691	-1	protein_coding	TNF receptor superfamily member 18 [Source:HGNC Symbol;Acc:HGNC:11914]
15.1755	-6.90581	1.51614	-4.55485	5.24228e-06	3.97843e-05	ENSG00000269826	NA	119.91	AC092327.2	16	86347387	86349611	1	lincRNA
16.6469	-6.8912	1.59281	-4.32645	1.5153e-05	0.000104098	ENSG00000228083	3448	118.702	IFNA14	9	21239002	21239991	-1	protein_coding	interferon alpha 14 [Source:HGNC Symbol;Acc:HGNC:5420]
5.52066	-6.87779	2.12041	-3.24362	0.0011802	0.00506471	ENSG00000140955	161931	117.604	ADAD2	16	84191138	84197168	1	protein_coding	adenosine deaminase domain containing 2 [Source:HGNC Symbol;Acc:HGNC:30714]
54.7344	-6.8662	1.90651	-3.60146	0.000316439	0.00159239	ENSG00000165379	145581	116.662	LRFN5	14	41607570	41904549	1	protein_coding	leucine rich repeat and fibronectin type III domain containing 5 [Source:HGNC Symbol;Acc:HGNC:20360]
8.20829	-6.78438	1.6556	-4.09783	4.17039e-05	0.000260959	ENSG00000153253	6328	110.23	SCN3A	2	165087522	165204067	-1	protein_coding	sodium voltage-gated channel alpha subunit 3 [Source:HGNC Symbol;Acc:HGNC:10590]
4409.85	-6.76294	0.843398	-8.01868	1.06887e-15	3.76697e-14	ENSG00000111335	4939	108.604	OAS2	12	112978395	113011723	1	protein_coding	2'-5'-oligoadenylate synthetase 2 [Source:HGNC Symbol;Acc:HGNC:8087]
6.87121	-6.74614	1.84636	-3.65375	0.000258436	0.00133363	ENSG00000215817	441155	107.347	ZC3H11B	1	219608347	219613145	-1	protein_coding	zinc finger CCCH-type containing 11B pseudogene [Source:HGNC Symbol;Acc:HGNC:25659]
1153.63	-6.74291	0.75623	-8.91647	4.81368e-19	2.63502e-17	ENSG00000172183	3669	107.107	ISG20	15	88636153	88656483	1	protein_coding	interferon stimulated exonuclease gene 20 [Source:HGNC Symbol;Acc:HGNC:6130]
10.3261	-6.73969	1.63368	-4.12545	3.70005e-05	0.000234029	ENSG00000103449	6299	106.868	SALL1	16	51135975	51151367	-1	protein_coding	spalt like transcription factor 1 [Source:HGNC Symbol;Acc:HGNC:10524]
143.479	-6.68586	0.783885	-8.52913	1.47449e-17	6.72618e-16	ENSG00000166523	26253	102.954	CLEC4E	12	8533305	8540963	-1	protein_coding	C-type lectin domain family 4 member E [Source:HGNC Symbol;Acc:HGNC:14555]
114.125	-6.66848	0.850525	-7.84043	4.48996e-15	1.46028e-13	ENSG00000008323	55200	101.722	PLEKHG6	12	6310436	6328506	1	protein_coding	pleckstrin homology and RhoGEF domain containing G6 [Source:HGNC Symbol;Acc:HGNC:25562]
6.73665	-6.6657	1.49249	-4.46616	7.96358e-06	5.8154e-05	ENSG00000145103	286676	101.526	ILDR1	3	121987323	122022204	-1	protein_coding	immunoglobulin like domain containing receptor 1 [Source:HGNC Symbol;Acc:HGNC:28741]
406.084	-6.6593	0.490908	-13.5653	6.43487e-42	2.88542e-39	ENSG00000125538	3553	101.076	IL1B	2	112829751	112836903	-1	protein_coding	interleukin 1 beta [Source:HGNC Symbol;Acc:HGNC:5992]
60.1486	-6.63301	0.931752	-7.11885	1.08829e-12	2.52874e-11	ENSG00000226979	4049	99.2508	LTA	6	31572054	31574324	1	protein_coding	lymphotoxin alpha [Source:HGNC Symbol;Acc:HGNC:6709]
6.25255	-6.63269	2.18466	-3.03602	0.00239721	0.00943968	ENSG00000142700	63950	99.2292	DMRTA2	1	50417550	50423500	-1	protein_coding	DMRT like family A2 [Source:HGNC Symbol;Acc:HGNC:13908]
25.5222	-6.61863	1.322	-5.00654	5.54163e-07	5.13136e-06	ENSG00000164266	6690	98.2668	SPINK1	5	147824568	147831786	-1	protein_coding	serine peptidase inhibitor, Kazal type 1 [Source:HGNC Symbol;Acc:HGNC:11244]
6.0036	-6.58588	1.52569	-4.31667	1.58402e-05	0.000108598	ENSG00000168453	55806	96.0613	HR	8	22114415	22133384	-1	protein_coding	HR, lysine demethylase and nuclear receptor corepressor [Source:HGNC Symbol;Acc:HGNC:5172]
8.23197	-6.58412	1.54965	-4.24879	2.14931e-05	0.00014258	ENSG00000113302	3593	95.9437	IL12B	5	159314783	159330887	-1	protein_coding	interleukin 12B [Source:HGNC Symbol;Acc:HGNC:5970]
11.3409	-6.53606	1.63382	-4.00047	6.32162e-05	0.000378919	ENSG00000197110	282617	92.8002	IFNL3	19	39243553	39245129	-1	protein_coding	interferon lambda 3 [Source:HGNC Symbol;Acc:HGNC:18365]
17.834	-6.52342	1.79957	-3.62499	0.000288973	0.00147246	ENSG00000176884	2902	91.991	GRIN1	9	137138390	137168762	1	protein_coding	glutamate ionotropic receptor NMDA type subunit 1 [Source:HGNC Symbol;Acc:HGNC:4584]
10.0105	-6.51145	1.38853	-4.68946	2.73923e-06	2.19837e-05	ENSG00000274508	NA	91.2309	AC007336.2	16	55425574	55426130	-1	lincRNA
20.1513	-6.50131	1.60525	-4.05004	5.12087e-05	0.000313454	ENSG00000280571	NA	90.5919	AC099329.3	3	42757177	42804518	-1	protein_coding
14.5759	-6.49152	1.53238	-4.23624	2.27298e-05	0.000150025	ENSG00000120242	3445	89.9791	IFNA8	9	21409147	21410185	1	protein_coding	interferon alpha 8 [Source:HGNC Symbol;Acc:HGNC:5429]
10.9775	-6.44118	1.75894	-3.66198	0.000250276	0.00129469	ENSG00000223969	NA	86.8939	AC002456.1	7	90590619	90597353	-1	antisense_RNA
6.45458	-6.44059	2.2496	-2.86299	0.00419666	0.0152649	ENSG00000254806	NA	86.8583	SYS1-DBNDD2	20	45363200	45410610	1	protein_coding	SYS1-DBNDD2 readthrough (NMD candidate) [Source:HGNC Symbol;Acc:HGNC:33535]
5.70395	-6.43027	2.00384	-3.20898	0.00133206	0.00561801	ENSG00000176716	NA	86.2393	OR10AB1P	11	7726436	7729684	1	transcribed_unprocessed_pseudogene	olfactory receptor family 10 subfamily AB member 1 pseudogene [Source:HGNC Symbol;Acc:HGNC:14804]
315.584	-6.38027	0.658455	-9.68976	3.33314e-22	2.47345e-20	ENSG00000049249	3604	83.3017	TNFRSF9	1	7915894	7943165	-1	protein_coding	TNF receptor superfamily member 9 [Source:HGNC Symbol;Acc:HGNC:11924]
61.6114	-6.37902	0.951753	-6.70239	2.05039e-11	4.05365e-10	ENSG00000050730	79931	83.2291	TNIP3	4	121131408	121227466	-1	protein_coding	TNFAIP3 interacting protein 3 [Source:HGNC Symbol;Acc:HGNC:19315]
9.76602	-6.36324	1.6117	-3.94815	7.87559e-05	0.000459773	ENSG00000108342	1440	82.3236	CSF3	17	40015361	40017813	1	protein_coding	colony stimulating factor 3 [Source:HGNC Symbol;Acc:HGNC:2438]
6.30063	-6.25453	1.69395	-3.69228	0.000222249	0.00116776	ENSG00000283398	NA	76.3487	AC114737.3	7	76960571	76978658	1	processed_transcript
5.0818	-6.25263	1.67269	-3.73806	0.000185449	0.000996007	ENSG00000233030	NA	76.2479	AC243772.2	1	149785659	149793020	-1	antisense_RNA
7.15826	-6.20133	1.61358	-3.84321	0.000121435	0.000678276	ENSG00000220412	NA	73.5844	AL356234.1	6	137705423	137707201	-1	processed_pseudogene
7.8675	-6.19252	1.48924	-4.15817	3.20811e-05	0.000205068	ENSG00000243629	339894	73.1366	LINC00880	3	157081667	157123004	-1	lincRNA	long intergenic non-protein coding RNA 880 [Source:HGNC Symbol;Acc:HGNC:27948]
7.85715	-6.16164	1.84388	-3.34167	0.000832752	0.00373171	ENSG00000224416	NA	71.5875	IFNA22P	9	21278050	21278619	-1	unprocessed_pseudogene	interferon alpha 22, pseudogene [Source:HGNC Symbol;Acc:HGNC:5431]
14.0675	-6.14937	1.82943	-3.36136	0.000775587	0.00350687	ENSG00000255663	NA	70.9815	AP002373.1	11	114400682	114443932	1	protein_coding
69.5156	-6.13831	0.74614	-8.22676	1.92343e-16	7.50178e-15	ENSG00000153993	223117	70.4395	SEMA3D	7	84995553	85186855	-1	protein_coding	semaphorin 3D [Source:HGNC Symbol;Acc:HGNC:10726]
4.47473	-6.13558	1.93317	-3.17384	0.00150434	0.00627181	ENSG00000236453	NA	70.3064	AC003092.1	7	94022833	94066661	1	lincRNA
6.92406	-6.1191	1.58218	-3.86752	0.000109946	0.000620601	ENSG00000136695	26525	69.5077	IL36RN	2	113058638	113065382	1	protein_coding	interleukin 36 receptor antagonist [Source:HGNC Symbol;Acc:HGNC:15561]
7.08076	-6.10675	1.7424	-3.50479	0.000456973	0.00220382	ENSG00000262202	NA	68.9152	AC007952.4	17	19112000	19112636	-1	lincRNA
4.75933	-6.09754	1.71718	-3.55091	0.000383907	0.0018895	ENSG00000011590	27033	68.4767	ZBTB32	19	35704527	35717038	1	protein_coding	zinc finger and BTB domain containing 32 [Source:HGNC Symbol;Acc:HGNC:16763]
19.4677	-6.06159	1.20358	-5.0363	4.74615e-07	4.44556e-06	ENSG00000237927	NA	66.7914	AL078604.2	6	159586955	159589169	-1	lincRNA
7.16962	-6.05591	2.35349	-2.57316	0.0100775	0.0321306	ENSG00000279201	NA	66.5289	AC073263.3	2	74191388	74192245	1	TEC
4.31812	-6.03567	1.58572	-3.80627	0.000141077	0.000776291	ENSG00000171126	170850	65.6021	KCNG3	2	42442017	42494097	-1	protein_coding	potassium voltage-gated channel modifier subfamily G member 3 [Source:HGNC Symbol;Acc:HGNC:18306]
37.1954	-6.03281	0.83519	-7.22327	5.07504e-13	1.24079e-11	ENSG00000167034	4824	65.4721	NKX3-1	8	23678693	23682927	-1	protein_coding	NK3 homeobox 1 [Source:HGNC Symbol;Acc:HGNC:7838]
10.948	-6.01024	1.49297	-4.02569	5.68077e-05	0.00034324	ENSG00000164920	116039	64.4559	OSR2	8	98944403	98952104	1	protein_coding	odd-skipped related transciption factor 2 [Source:HGNC Symbol;Acc:HGNC:15830]
73.2561	-6.00253	1.87714	-3.19771	0.00138525	0.00582138	ENSG00000152766	118932	64.1125	ANKRD22	10	88822132	88851818	-1	protein_coding	ankyrin repeat domain 22 [Source:HGNC Symbol;Acc:HGNC:28321]
4.38749	-5.96545	1.95709	-3.04813	0.00230271	0.00911011	ENSG00000187912	388512	62.4856	CLEC17A	19	14583084	14611157	1	protein_coding	C-type lectin domain containing 17A [Source:HGNC Symbol;Acc:HGNC:34520]
7.52384	-5.90449	1.52265	-3.87778	0.000105415	0.000599304	ENSG00000255521	100507144	59.9003	AL356215.1	11	35132655	35138032	-1	antisense_RNA
264.1	-5.88572	0.46303	-12.7113	5.11704e-37	1.73938e-34	ENSG00000073756	5743	59.126	PTGS2	1	186671791	186680427	-1	protein_coding	prostaglandin-endoperoxide synthase 2 [Source:HGNC Symbol;Acc:HGNC:9605]
6.36932	-5.88214	1.59239	-3.69391	0.000220828	0.00116059	ENSG00000204624	57540	58.9796	DISP3	1	11479166	11537584	1	protein_coding	dispatched RND transporter family member 3 [Source:HGNC Symbol;Acc:HGNC:29251]
5.8261	-5.88197	1.87183	-3.14236	0.0016759	0.0068943	ENSG00000288076	NA	58.9725	NA	NA	NA	NA	NA	NA	NA
469.924	-5.87562	0.413018	-14.226	6.3163e-46	4.59021e-43	ENSG00000114251	7474	58.7133	WNT5A	3	55465715	55490539	-1	protein_coding	Wnt family member 5A [Source:HGNC Symbol;Acc:HGNC:12784]
91.7995	-5.8711	0.556834	-10.5437	5.4307e-26	5.78041e-24	ENSG00000172602	27289	58.5297	RND1	12	48857145	48865898	-1	protein_coding	Rho family GTPase 1 [Source:HGNC Symbol;Acc:HGNC:18314]
3.93823	-5.83881	1.5873	-3.67845	0.00023466	0.00122503	ENSG00000272657	NA	57.2343	AP000317.2	21	34073592	34360033	1	processed_transcript
2.77082	-5.83835	1.89617	-3.07903	0.00207677	0.00832723	ENSG00000248196	NA	57.216	AC092658.1	4	87166844	87167734	1	processed_pseudogene
2.78463	-5.8134	2.15357	-2.69943	0.00694589	0.0235648	ENSG00000283286	NA	56.235	AC093277.1	5	40415137	40431491	1	lincRNA
56.8838	-5.79602	0.694979	-8.33985	7.4385e-17	3.10428e-15	ENSG00000216775	NA	55.5618	AL109918.1	6	52665148	52669155	1	transcribed_unprocessed_pseudogene
17.4688	-5.78528	1.32931	-4.35209	1.34847e-05	9.36994e-05	ENSG00000197272	246778	55.1497	IL27	16	28499362	28512051	-1	protein_coding	interleukin 27 [Source:HGNC Symbol;Acc:HGNC:19157]
8.22328	-5.78466	1.51612	-3.81545	0.000135937	0.000752528	ENSG00000187479	387763	55.1258	C11orf96	11	43925342	43944338	1	protein_coding	chromosome 11 open reading frame 96 [Source:HGNC Symbol;Acc:HGNC:38675]
19369.9	-5.77805	0.494309	-11.6892	1.44817e-31	2.58646e-29	ENSG00000169245	3627	54.874	CXCL10	4	76021117	76023497	-1	protein_coding	C-X-C motif chemokine ligand 10 [Source:HGNC Symbol;Acc:HGNC:10637]
166.7	-5.76627	0.630767	-9.14168	6.14921e-20	3.55054e-18	ENSG00000166165	1152	54.4277	CKB	14	103519659	103523111	-1	protein_coding	creatine kinase B [Source:HGNC Symbol;Acc:HGNC:1991]
5.28103	-5.74959	1.59312	-3.60902	0.000307361	0.00155451	ENSG00000046889	80243	53.8021	PREX2	8	67952118	68237030	1	protein_coding	phosphatidylinositol-3,4,5-trisphosphate dependent Rac exchange factor 2 [Source:HGNC Symbol;Acc:HGNC:22950]
4.87796	-5.70666	1.85735	-3.07247	0.00212295	0.00848333	ENSG00000081051	174	52.2248	AFP	4	73431138	73456174	1	protein_coding	alpha fetoprotein [Source:HGNC Symbol;Acc:HGNC:317]
342.694	-5.68115	0.558402	-10.1739	2.59185e-24	2.39576e-22	ENSG00000078081	27074	51.3095	LAMP3	3	183122213	183163839	-1	protein_coding	lysosomal associated membrane protein 3 [Source:HGNC Symbol;Acc:HGNC:14582]
66.9487	-5.67811	0.597131	-9.50899	1.92525e-21	1.33032e-19	ENSG00000075461	27092	51.2013	CACNG4	17	66964910	67033398	1	protein_coding	calcium voltage-gated channel auxiliary subunit gamma 4 [Source:HGNC Symbol;Acc:HGNC:1408]
4.03373	-5.64098	1.84479	-3.05779	0.00222977	0.00886313	ENSG00000050628	5733	49.9004	PTGER3	1	70852353	71047808	-1	protein_coding	prostaglandin E receptor 3 [Source:HGNC Symbol;Acc:HGNC:9595]
2.62676	-5.6337	1.8845	-2.98949	0.0027944	0.0107664	ENSG00000180613	170825	49.6491	GSX2	4	54099523	54102505	1	protein_coding	GS homeobox 2 [Source:HGNC Symbol;Acc:HGNC:24959]
1474.32	-5.6317	0.529588	-10.6341	2.06785e-26	2.30581e-24	ENSG00000133106	94240	49.5805	EPSTI1	13	42886388	42992271	-1	protein_coding	epithelial stromal interaction 1 [Source:HGNC Symbol;Acc:HGNC:16465]
5.77664	-5.62365	1.71439	-3.28025	0.00103714	0.00452353	ENSG00000270240	NA	49.3044	AC015849.1	17	35868967	35885863	1	antisense_RNA
220.559	-5.6079	0.921661	-6.08456	1.16813e-09	1.73736e-08	ENSG00000140511	145864	48.7692	HAPLN3	15	88877288	88895626	-1	protein_coding	hyaluronan and proteoglycan link protein 3 [Source:HGNC Symbol;Acc:HGNC:21446]
286.702	-5.58503	0.490756	-11.3805	5.23224e-30	8.41751e-28	ENSG00000154099	123872	48.0024	DNAAF1	16	84145287	84178767	1	protein_coding	dynein axonemal assembly factor 1 [Source:HGNC Symbol;Acc:HGNC:30539]
4.42192	-5.58309	1.65509	-3.37329	0.000742754	0.00337216	ENSG00000246375	105369192	47.9378	AC107067.1	4	88284942	88331421	1	lincRNA
4.10186	-5.57779	2.28104	-2.44528	0.0144739	0.0436329	ENSG00000007372	5080	47.762	PAX6	11	31784779	31818062	-1	protein_coding	paired box 6 [Source:HGNC Symbol;Acc:HGNC:8620]
10.8408	-5.55863	1.40439	-3.95804	7.55685e-05	0.000443006	ENSG00000250929	NA	47.1318	LINC01181	8	103121032	103132966	1	antisense_RNA	long intergenic non-protein coding RNA 1181 [Source:HGNC Symbol;Acc:HGNC:25533]
335.581	-5.55724	0.482452	-11.5187	1.06145e-30	1.81871e-28	ENSG00000105559	57664	47.0864	PLEKHA4	19	48837097	48868632	-1	protein_coding	pleckstrin homology domain containing A4 [Source:HGNC Symbol;Acc:HGNC:14339]
39.986	-5.54016	1.90809	-2.90351	0.00369005	0.0136675	ENSG00000111732	57379	46.5322	AICDA	12	8602166	8612871	-1	protein_coding	activation induced cytidine deaminase [Source:HGNC Symbol;Acc:HGNC:13203]
25.708	-5.51248	1.0152	-5.42993	5.6377e-08	6.25369e-07	ENSG00000198963	6096	45.6481	RORB	9	74497365	74693177	1	protein_coding	RAR related orphan receptor B [Source:HGNC Symbol;Acc:HGNC:10259]
24.1309	-5.50959	1.74019	-3.16609	0.00154505	0.00641866	ENSG00000117322	1380	45.5566	CR2	1	207454230	207489895	1	protein_coding	complement C3d receptor 2 [Source:HGNC Symbol;Acc:HGNC:2336]
591.866	-5.50805	0.543739	-10.13	4.06799e-24	3.6638e-22	ENSG00000164236	651746	45.5081	ANKRD33B	5	10564330	10657816	1	protein_coding	ankyrin repeat domain 33B [Source:HGNC Symbol;Acc:HGNC:35240]
2.32613	-5.49896	2.15882	-2.54721	0.010859	0.0342286	ENSG00000109705	579	45.2221	NKX3-2	4	13540830	13545050	-1	protein_coding	NK3 homeobox 2 [Source:HGNC Symbol;Acc:HGNC:951]
2.08904	-5.48609	2.22795	-2.46239	0.0138015	0.0419419	ENSG00000272109	NA	44.8205	AC008906.2	5	96804353	96806105	1	antisense_RNA
3.85796	-5.4631	1.64394	-3.32317	0.000890003	0.00395691	ENSG00000203721	554279	44.112	LINC00862	1	200253419	200400705	-1	lincRNA	long intergenic non-protein coding RNA 862 [Source:HGNC Symbol;Acc:HGNC:21901]
2.7777	-5.44757	2.04291	-2.66657	0.00766302	0.0256063	ENSG00000267212	NA	43.6397	AC018761.3	19	12784539	12785101	-1	lincRNA
3.91111	-5.4002	1.56037	-3.46085	0.000538474	0.00254049	ENSG00000163746	57047	42.2302	PLSCR2	3	146391421	146495991	-1	protein_coding	phospholipid scramblase 2 [Source:HGNC Symbol;Acc:HGNC:16494]
112.793	-5.39607	0.656669	-8.21734	2.08073e-16	8.04614e-15	ENSG00000087085	43	42.1094	ACHE	7	100889994	100896974	-1	protein_coding	acetylcholinesterase (Cartwright blood group) [Source:HGNC Symbol;Acc:HGNC:108]
379.22	-5.3911	0.342425	-15.7439	7.56705e-56	1.13911e-52	ENSG00000184557	9021	41.9645	SOCS3	17	78356778	78360077	-1	protein_coding	suppressor of cytokine signaling 3 [Source:HGNC Symbol;Acc:HGNC:19391]
742.588	-5.37876	0.455743	-11.8022	3.80288e-32	7.22034e-30	ENSG00000153898	255231	41.6073	MCOLN2	1	84925583	84997113	-1	protein_coding	mucolipin 2 [Source:HGNC Symbol;Acc:HGNC:13357]
3.76586	-5.36306	2.17621	-2.4644	0.0137243	0.0417373	ENSG00000137960	54810	41.1568	GIPC2	1	77979542	78138449	1	protein_coding	GIPC PDZ domain containing family member 2 [Source:HGNC Symbol;Acc:HGNC:18177]
1150.4	-5.34502	0.46472	-11.5016	1.29507e-30	2.2011e-28	ENSG00000271503	6352	40.6453	CCL5	17	35871491	35880793	-1	protein_coding	C-C motif chemokine ligand 5 [Source:HGNC Symbol;Acc:HGNC:10632]
2.84225	-5.34325	1.98199	-2.69589	0.00702002	0.0237704	ENSG00000275718	6359	40.5954	CCL15	17	35996440	36002038	-1	protein_coding	C-C motif chemokine ligand 15 [Source:HGNC Symbol;Acc:HGNC:10613]
2.35561	-5.33716	1.97766	-2.69872	0.00696069	0.0236112	ENSG00000124391	27189	40.4244	IL17C	16	88638591	88640473	1	protein_coding	interleukin 17C [Source:HGNC Symbol;Acc:HGNC:5983]
1143.43	-5.3203	0.396293	-13.4252	4.3055e-41	1.71205e-38	ENSG00000232810	7124	39.955	TNF	6	31575567	31578336	1	protein_coding	tumor necrosis factor [Source:HGNC Symbol;Acc:HGNC:11892]
3.56299	-5.319	1.94088	-2.74051	0.00613441	0.02118	ENSG00000230533	NA	39.9189	AL357060.1	6	137673378	137763984	1	lincRNA
4.05534	-5.3075	1.51099	-3.5126	0.000443739	0.00214737	ENSG00000257964	NA	39.602	AC020612.3	12	49576840	49577505	-1	antisense_RNA
12.0892	-5.30147	1.16644	-4.54498	5.49395e-06	4.15298e-05	ENSG00000188886	431705	39.4367	ASTL	2	96123850	96138436	-1	protein_coding	astacin like metalloendopeptidase [Source:HGNC Symbol;Acc:HGNC:31704]
119.133	-5.30087	1.25784	-4.21426	2.50596e-05	0.000164067	ENSG00000010030	51513	39.4204	ETV7	6	36354091	36387800	-1	protein_coding	ETS variant 7 [Source:HGNC Symbol;Acc:HGNC:18160]
5.8681	-5.28995	1.92196	-2.75237	0.00591657	0.0205321	ENSG00000268916	389903	39.1231	CSAG3	X	152753921	152760222	1	protein_coding	CSAG family member 3 [Source:HGNC Symbol;Acc:HGNC:26237]
74.8348	-5.24633	0.785888	-6.67566	2.46116e-11	4.7938e-10	ENSG00000137834	4091	37.9578	SMAD6	15	66702228	66782848	1	protein_coding	SMAD family member 6 [Source:HGNC Symbol;Acc:HGNC:6772]
8.20841	-5.22879	1.51653	-3.44788	0.00056501	0.00264848	ENSG00000164626	8645	37.4994	KCNK5	6	39188973	39229450	-1	protein_coding	potassium two pore domain channel subfamily K member 5 [Source:HGNC Symbol;Acc:HGNC:6280]
4.10669	-5.22777	1.88889	-2.76765	0.00564629	0.0197143	ENSG00000230923	150992	37.4727	LINC00309	2	64185078	64205485	-1	lincRNA	long intergenic non-protein coding RNA 309 [Source:HGNC Symbol;Acc:HGNC:25279]
3.14981	-5.15227	2.05926	-2.502	0.0123494	0.0382067	ENSG00000280228	NA	35.5621	AC079753.1	2	112840328	112844195	1	TEC
4.09719	-5.13105	1.58788	-3.23138	0.00123195	0.00525641	ENSG00000179603	2918	35.0428	GRM8	7	126438598	127253294	-1	protein_coding	glutamate metabotropic receptor 8 [Source:HGNC Symbol;Acc:HGNC:4600]
35.6816	-5.1172	1.06041	-4.82567	1.3953e-06	1.18764e-05	ENSG00000284386	100126311	34.7081	MIR147B	15	45433050	45433129	1	miRNA	microRNA 147b [Source:HGNC Symbol;Acc:HGNC:33655]
3.0523	-5.10878	1.68646	-3.02929	0.0024513	0.00961317	ENSG00000117594	3290	34.5062	HSD11B1	1	209686178	209734950	1	protein_coding	hydroxysteroid 11-beta dehydrogenase 1 [Source:HGNC Symbol;Acc:HGNC:5208]
5.31455	-5.10461	1.7779	-2.87115	0.00408983	0.0149369	ENSG00000203811	126961	34.4065	HIST2H3C	1	149839538	149841193	-1	protein_coding	histone cluster 2 H3 family member c [Source:HGNC Symbol;Acc:HGNC:20503]
6.22336	-5.0873	1.45684	-3.492	0.000479412	0.00229679	ENSG00000229921	100505879	33.9961	KIF25-AS1	6	167992822	167997077	-1	lincRNA	KIF25 antisense RNA 1 [Source:HGNC Symbol;Acc:HGNC:20953]
64.9201	-5.08142	0.948798	-5.35563	8.5258e-08	9.13015e-07	ENSG00000170689	3219	33.8578	HOXB9	17	48621159	48626356	-1	protein_coding	homeobox B9 [Source:HGNC Symbol;Acc:HGNC:5120]
150.709	-5.07219	0.49293	-10.2899	7.8267e-25	7.53185e-23	ENSG00000151014	25819	33.642	NOCT	4	139015789	139045939	1	protein_coding	nocturnin [Source:HGNC Symbol;Acc:HGNC:14254]
425.966	-5.06177	1.30682	-3.87335	0.000107348	0.000608813	ENSG00000138755	4283	33.3998	CXCL9	4	76001275	76007488	-1	protein_coding	C-X-C motif chemokine ligand 9 [Source:HGNC Symbol;Acc:HGNC:7098]
5.07695	-5.0463	1.47333	-3.42511	0.000614549	0.00285529	ENSG00000279602	NA	33.0437	AC109326.1	17	43360041	43361361	-1	TEC
2.84624	-5.04065	1.72853	-2.91616	0.00354372	0.0132005	ENSG00000270210	NA	32.9145	AC104695.2	2	28425945	28426719	1	lincRNA
3.82395	-5.00081	1.75426	-2.85066	0.00436281	0.0158076	ENSG00000231574	102724550	32.018	LINC02015	3	177816865	177899224	1	lincRNA	long intergenic non-protein coding RNA 2015 [Source:HGNC Symbol;Acc:HGNC:52850]
30.7331	-4.98743	1.99578	-2.49899	0.0124548	0.0384876	ENSG00000237248	100499405	31.7225	LINC00987	12	9240003	9243052	1	lincRNA	long intergenic non-protein coding RNA 987 [Source:HGNC Symbol;Acc:HGNC:48911]
15.1872	-4.96521	1.71309	-2.89839	0.00375079	0.0138486	ENSG00000177047	3467	31.2375	IFNW1	9	21140214	21142145	-1	protein_coding	interferon omega 1 [Source:HGNC Symbol;Acc:HGNC:5448]
1.95954	-4.95405	1.99557	-2.48253	0.0130453	0.0400247	ENSG00000282418	NA	30.9969	AC092811.2	1	225465021	225473837	1	lincRNA
213.849	-4.95092	1.29977	-3.80908	0.000139485	0.000768535	ENSG00000167306	4645	30.9297	MYO5B	18	49822813	50195093	-1	protein_coding	myosin VB [Source:HGNC Symbol;Acc:HGNC:7603]
121.999	-4.94532	0.451838	-10.9449	7.02997e-28	9.25979e-26	ENSG00000183742	346389	30.8099	MACC1	7	20134655	20217404	-1	protein_coding	MACC1, MET transcriptional regulator [Source:HGNC Symbol;Acc:HGNC:30215]
3.28294	-4.94397	1.77282	-2.78875	0.00529114	0.0186567	ENSG00000163633	132989	30.781	C4orf36	4	86876205	86936202	-1	protein_coding	chromosome 4 open reading frame 36 [Source:HGNC Symbol;Acc:HGNC:28386]
2.43666	-4.93339	1.71636	-2.87433	0.00404887	0.0148039	ENSG00000231789	101929074	30.5562	PIK3CD-AS2	1	9672426	9687555	-1	antisense_RNA	PIK3CD antisense RNA 2 [Source:HGNC Symbol;Acc:HGNC:51334]
455.981	-4.93135	0.45074	-10.9406	7.37449e-28	9.65326e-26	ENSG00000119139	9414	30.5129	TJP2	9	69121264	69255208	1	protein_coding	tight junction protein 2 [Source:HGNC Symbol;Acc:HGNC:11828]
3.0886	-4.92873	1.82324	-2.70329	0.00686576	0.0233343	ENSG00000241679	NA	30.4577	AC018450.1	3	143123362	143131893	1	processed_transcript
11.0661	-4.92608	1.1524	-4.27462	1.91466e-05	0.000128631	ENSG00000260317	NA	30.4017	AC009812.4	8	80541300	80543104	1	lincRNA
3.6255	-4.90411	1.84348	-2.66025	0.00780828	0.0259763	ENSG00000213886	10537	29.9422	UBD	6	29555515	29559925	-1	protein_coding	ubiquitin D [Source:HGNC Symbol;Acc:HGNC:18795]
239.725	-4.88094	0.369345	-13.2151	7.17674e-40	2.65351e-37	ENSG00000153234	4929	29.4652	NR4A2	2	156324432	156342348	-1	protein_coding	nuclear receptor subfamily 4 group A member 2 [Source:HGNC Symbol;Acc:HGNC:7981]
3926.48	-4.87864	0.426456	-11.44	2.63978e-30	4.34635e-28	ENSG00000183486	4600	29.4183	MX2	21	41361943	41409390	1	protein_coding	MX dynamin like GTPase 2 [Source:HGNC Symbol;Acc:HGNC:7533]
2.01131	-4.86733	1.81041	-2.68853	0.00717679	0.0242156	ENSG00000284686	NA	29.1886	AC119674.2	1	56173433	56524495	-1	protein_coding
9.48817	-4.85859	1.83203	-2.65203	0.00800096	0.0265293	ENSG00000157423	54768	29.0123	HYDIN	16	70807378	71230722	-1	protein_coding	HYDIN, axonemal central pair apparatus protein [Source:HGNC Symbol;Acc:HGNC:19368]
6.44922	-4.85651	1.35051	-3.59606	0.000323077	0.00162193	ENSG00000115844	1746	28.9705	DLX2	2	172099439	172102900	-1	protein_coding	distal-less homeobox 2 [Source:HGNC Symbol;Acc:HGNC:2915]
2212.71	-4.85094	0.629409	-7.70714	1.28664e-14	3.86817e-13	ENSG00000166920	84419	28.8589	C15orf48	15	45430529	45448761	1	protein_coding	chromosome 15 open reading frame 48 [Source:HGNC Symbol;Acc:HGNC:29898]
29.0403	-4.84062	0.995861	-4.86074	1.16946e-06	1.01058e-05	ENSG00000134460	3559	28.6532	IL2RA	10	6010689	6062325	-1	protein_coding	interleukin 2 receptor subunit alpha [Source:HGNC Symbol;Acc:HGNC:6008]
11.9963	-4.83256	1.82846	-2.64296	0.00821841	0.0271011	ENSG00000115221	3694	28.4934	ITGB6	2	160099666	160271888	-1	protein_coding	integrin subunit beta 6 [Source:HGNC Symbol;Acc:HGNC:6161]
4.72384	-4.82423	1.49813	-3.22017	0.00128114	0.00543588	ENSG00000168334	165904	28.3294	XIRP1	3	39183210	39192596	-1	protein_coding	xin actin binding repeat containing 1 [Source:HGNC Symbol;Acc:HGNC:14301]
24.676	-4.81835	0.841638	-5.72496	1.03458e-08	1.30561e-07	ENSG00000128271	135	28.2141	ADORA2A	22	24417879	24442360	1	protein_coding	adenosine A2a receptor [Source:HGNC Symbol;Acc:HGNC:263]
25.7393	-4.80572	0.843165	-5.69962	1.20074e-08	1.49471e-07	ENSG00000077522	88	27.9683	ACTN2	1	236686454	236764631	1	protein_coding	actinin alpha 2 [Source:HGNC Symbol;Acc:HGNC:164]
4.41242	-4.79912	1.85032	-2.59368	0.00949559	0.030618	ENSG00000081052	1286	27.8406	COL4A4	2	227002711	227164113	-1	protein_coding	collagen type IV alpha 4 chain [Source:HGNC Symbol;Acc:HGNC:2206]
432.755	-4.78696	0.932674	-5.13251	2.85907e-07	2.78442e-06	ENSG00000180758	80045	27.6069	GPR157	1	9100305	9129170	-1	protein_coding	G protein-coupled receptor 157 [Source:HGNC Symbol;Acc:HGNC:23687]
43.5539	-4.78208	0.81892	-5.83949	5.23605e-09	6.94897e-08	ENSG00000188290	57801	27.5136	HES4	1	998962	1000172	-1	protein_coding	hes family bHLH transcription factor 4 [Source:HGNC Symbol;Acc:HGNC:24149]
2594.49	-4.78022	0.265395	-18.0117	1.57685e-72	5.53867e-69	ENSG00000138646	51191	27.4783	HERC5	4	88457117	88506163	1	protein_coding	HECT and RLD domain containing E3 ubiquitin protein ligase 5 [Source:HGNC Symbol;Acc:HGNC:24368]
2.75764	-4.77653	1.91557	-2.49353	0.012648	0.038976	ENSG00000268785	NA	27.4081	RPL7P50	19	6593329	6594055	1	processed_pseudogene	ribosomal protein L7 pseudogene 50 [Source:HGNC Symbol;Acc:HGNC:35816]
92.4643	-4.77068	0.608535	-7.83961	4.5196e-15	1.46765e-13	ENSG00000143546	6279	27.2971	S100A8	1	153390032	153391188	-1	protein_coding	S100 calcium binding protein A8 [Source:HGNC Symbol;Acc:HGNC:10498]
3.54988	-4.76946	1.85066	-2.57716	0.00996157	0.0318188	ENSG00000095777	53904	27.2741	MYO3A	10	25934267	26212527	1	protein_coding	myosin IIIA [Source:HGNC Symbol;Acc:HGNC:7601]
6.79104	-4.76032	1.26274	-3.76985	0.000163349	0.000887033	ENSG00000100678	6547	27.1019	SLC8A3	14	70044217	70189070	-1	protein_coding	solute carrier family 8 member A3 [Source:HGNC Symbol;Acc:HGNC:11070]
2.75313	-4.74721	1.89476	-2.50544	0.0122298	0.037881	ENSG00000162779	126859	26.8567	AXDND1	1	179365720	179554735	1	protein_coding	axonemal dynein light chain domain containing 1 [Source:HGNC Symbol;Acc:HGNC:26564]
501.974	-4.74464	0.40722	-11.6513	2.26021e-31	3.93669e-29	ENSG00000130707	445	26.8089	ASS1	9	130444929	130501274	1	protein_coding	argininosuccinate synthase 1 [Source:HGNC Symbol;Acc:HGNC:758]
152.46	-4.72844	0.591036	-8.00025	1.24162e-15	4.33231e-14	ENSG00000174804	8322	26.5096	FZD4	11	86945679	86955391	-1	protein_coding	frizzled class receptor 4 [Source:HGNC Symbol;Acc:HGNC:4042]
2.06215	-4.72579	1.70009	-2.77973	0.00544041	0.0191158	ENSG00000133962	79820	26.4609	CATSPERB	14	91580696	91780707	-1	protein_coding	cation channel sperm associated auxiliary subunit beta [Source:HGNC Symbol;Acc:HGNC:20500]
69.5499	-4.71805	1.78605	-2.64162	0.00825113	0.0271835	ENSG00000285446	NA	26.3193	NA	NA	NA	NA	NA	NA	NA
7.0178	-4.69867	1.32889	-3.53578	0.000406566	0.00198526	ENSG00000160683	643	25.9682	CXCR5	11	118883766	118897799	1	protein_coding	C-X-C motif chemokine receptor 5 [Source:HGNC Symbol;Acc:HGNC:1060]
3138.93	-4.69701	0.343811	-13.6616	1.72198e-42	8.0646e-40	ENSG00000187608	9636	25.9382	ISG15	1	1001138	1014541	1	protein_coding	ISG15 ubiquitin-like modifier [Source:HGNC Symbol;Acc:HGNC:4053]
3.30879	-4.69268	1.68306	-2.78819	0.00530037	0.0186832	ENSG00000253891	NA	25.8605	AC023202.1	8	24169957	24177080	-1	lincRNA
22.3008	-4.68189	0.739846	-6.32819	2.48047e-10	4.13248e-09	ENSG00000185245	2811	25.6678	GP1BA	17	4932297	4935030	1	protein_coding	glycoprotein Ib platelet alpha subunit [Source:HGNC Symbol;Acc:HGNC:4439]
48.995	-4.68015	0.620866	-7.53811	4.76846e-14	1.33994e-12	ENSG00000124216	6615	25.6369	SNAI1	20	49982999	49988886	1	protein_coding	snail family transcriptional repressor 1 [Source:HGNC Symbol;Acc:HGNC:11128]
2.64341	-4.66237	1.86292	-2.50272	0.0123244	0.0381349	ENSG00000254088	NA	25.3229	SLC2A3P4	8	86503591	86505061	1	processed_pseudogene	solute carrier family 2 member 3 pseudogene 4 [Source:HGNC Symbol;Acc:HGNC:31076]
1.99756	-4.65945	1.93538	-2.40751	0.0160616	0.0476287	ENSG00000277895	NA	25.2717	AC135279.3	12	64451591	64452901	-1	antisense_RNA
371.526	-4.65143	0.497097	-9.3572	8.18804e-21	5.24507e-19	ENSG00000136826	9314	25.1316	KLF4	9	107484852	107490482	-1	protein_coding	Kruppel like factor 4 [Source:HGNC Symbol;Acc:HGNC:6348]
4.97632	-4.64563	1.70782	-2.72022	0.00652388	0.0223488	ENSG00000267272	339524	25.0308	LINC01140	1	87129765	87169198	1	lincRNA	long intergenic non-protein coding RNA 1140 [Source:HGNC Symbol;Acc:HGNC:27922]
1563.51	-4.62444	0.348852	-13.2562	4.1566e-40	1.56429e-37	ENSG00000196189	64218	24.6658	SEMA4A	1	156147366	156177752	1	protein_coding	semaphorin 4A [Source:HGNC Symbol;Acc:HGNC:10729]
43.3163	-4.6191	0.826264	-5.59034	2.26621e-08	2.69072e-07	ENSG00000188676	169355	24.5747	IDO2	8	39934614	40016391	1	protein_coding	indoleamine 2,3-dioxygenase 2 [Source:HGNC Symbol;Acc:HGNC:27269]
2.9555	-4.61366	1.70279	-2.70947	0.00673914	0.0229632	ENSG00000139973	83851	24.4822	SYT16	14	61811974	62112550	1	protein_coding	synaptotagmin 16 [Source:HGNC Symbol;Acc:HGNC:23142]
14.355	-4.5938	0.946092	-4.85555	1.20052e-06	1.03565e-05	ENSG00000163735	6374	24.1475	CXCL5	4	73995642	73998779	-1	protein_coding	C-X-C motif chemokine ligand 5 [Source:HGNC Symbol;Acc:HGNC:10642]
8.81737	-4.59205	1.26024	-3.6438	0.000268644	0.00138157	ENSG00000284633	NA	24.1182	AL031590.1	22	39242188	39279897	1	antisense_RNA
536.987	-4.57856	0.309805	-14.7789	2.00527e-49	1.69044e-46	ENSG00000182487	654816	23.8938	NCF1B	7	73220624	73235945	1	transcribed_unprocessed_pseudogene	neutrophil cytosolic factor 1B pseudogene [Source:HGNC Symbol;Acc:HGNC:32522]
55.0662	-4.5595	0.565407	-8.0641	7.37788e-16	2.66248e-14	ENSG00000064886	1117	23.5801	CHI3L2	1	111200771	111243440	1	protein_coding	chitinase 3 like 2 [Source:HGNC Symbol;Acc:HGNC:1933]
4.23972	-4.5583	1.85192	-2.46139	0.0138399	0.0420223	ENSG00000137699	23650	23.5606	TRIM29	11	120111275	120185529	-1	protein_coding	tripartite motif containing 29 [Source:HGNC Symbol;Acc:HGNC:17274]
4.92782	-4.55553	1.5828	-2.87815	0.00400015	0.0146461	ENSG00000205755	64109	23.5153	CRLF2	X	1187549	1212750	-1	protein_coding	cytokine receptor like factor 2 [Source:HGNC Symbol;Acc:HGNC:14281]
3.32345	-4.55499	1.62416	-2.80452	0.00503911	0.017911	ENSG00000170122	2298	23.5066	FOXD4	9	116231	118204	-1	protein_coding	forkhead box D4 [Source:HGNC Symbol;Acc:HGNC:3805]
32.3619	-4.55393	0.956009	-4.76348	1.90285e-06	1.57574e-05	ENSG00000138685	2247	23.4892	FGF2	4	122826708	122898236	1	protein_coding	fibroblast growth factor 2 [Source:HGNC Symbol;Acc:HGNC:3676]
19.2284	-4.54372	0.988976	-4.59437	4.34049e-06	3.34464e-05	ENSG00000250274	100128059	23.3237	AC034199.1	5	170308701	170312716	-1	lincRNA
3.18665	-4.53875	1.59506	-2.84551	0.004434	0.0160368	ENSG00000116035	25806	23.2434	VAX2	2	70900590	70933446	1	protein_coding	ventral anterior homeobox 2 [Source:HGNC Symbol;Acc:HGNC:12661]
402.672	-4.5385	0.384142	-11.8147	3.27894e-32	6.28215e-30	ENSG00000185101	338440	23.2394	ANO9	11	417933	442011	-1	protein_coding	anoctamin 9 [Source:HGNC Symbol;Acc:HGNC:20679]
10.6249	-4.53178	1.08367	-4.1819	2.89089e-05	0.000186945	ENSG00000178860	9242	23.1315	MSC	8	71841549	71844468	-1	protein_coding	musculin [Source:HGNC Symbol;Acc:HGNC:7321]
12.367	-4.53073	0.90504	-5.00612	5.55394e-07	5.1405e-06	ENSG00000271984	NA	23.1146	AL008726.1	20	45892694	45893419	-1	antisense_RNA
80.2738	-4.51117	0.746727	-6.04125	1.52921e-09	2.21956e-08	ENSG00000163347	9076	22.8032	CLDN1	3	190305701	190322475	-1	protein_coding	claudin 1 [Source:HGNC Symbol;Acc:HGNC:2032]
13.7442	-4.48175	1.14986	-3.89764	9.71356e-05	0.000557043	ENSG00000250508	105369364	22.3429	AP000808.1	11	68870664	68874542	1	lincRNA
116.723	-4.48088	0.593384	-7.55139	4.30622e-14	1.21491e-12	ENSG00000164181	79993	22.3295	ELOVL7	5	60751791	60844389	-1	protein_coding	ELOVL fatty acid elongase 7 [Source:HGNC Symbol;Acc:HGNC:26292]
1707.21	-4.47816	0.32368	-13.8351	1.5642e-43	8.45267e-41	ENSG00000131979	2643	22.2874	GCH1	14	54842008	54902852	-1	protein_coding	GTP cyclohydrolase 1 [Source:HGNC Symbol;Acc:HGNC:4193]
10.1031	-4.47306	1.75516	-2.54852	0.0108182	0.034141	ENSG00000282246	NA	22.2088	AL157392.5	10	13610047	13655929	1	protein_coding
8.84671	-4.47028	1.07885	-4.14355	3.41967e-05	0.000217536	ENSG00000187783	643236	22.166	TMEM72	10	44911200	44937002	1	protein_coding	transmembrane protein 72 [Source:HGNC Symbol;Acc:HGNC:31658]
476.394	-4.46967	0.321045	-13.9223	4.6385e-44	2.64206e-41	ENSG00000050344	9603	22.1567	NFE2L3	7	26152240	26187125	1	protein_coding	nuclear factor, erythroid 2 like 3 [Source:HGNC Symbol;Acc:HGNC:7783]
133.791	-4.46623	1.44616	-3.08834	0.00201276	0.00810758	ENSG00000112139	266727	22.1039	MDGA1	6	37630679	37699306	-1	protein_coding	MAM domain containing glycosylphosphatidylinositol anchor 1 [Source:HGNC Symbol;Acc:HGNC:19267]
2.13628	-4.46323	1.75401	-2.54459	0.0109407	0.0344553	ENSG00000255479	NA	22.058	AP001189.6	11	76625462	76626834	-1	lincRNA
7.49825	-4.46136	1.85958	-2.39913	0.0164343	0.0485563	ENSG00000144031	79998	22.0294	ANKRD53	2	70978380	70985499	1	protein_coding	ankyrin repeat domain 53 [Source:HGNC Symbol;Acc:HGNC:25691]
22.8201	-4.45841	0.966914	-4.61097	4.00788e-06	3.1088e-05	ENSG00000111913	9750	21.9845	RIPOR2	6	24804282	25042018	-1	protein_coding	RHO family interacting cell polarization regulator 2 [Source:HGNC Symbol;Acc:HGNC:13872]
1647.92	-4.45584	0.330239	-13.4928	1.72502e-41	7.27095e-39	ENSG00000131203	3620	21.9453	IDO1	8	39902275	39928444	1	protein_coding	indoleamine 2,3-dioxygenase 1 [Source:HGNC Symbol;Acc:HGNC:6059]
27.3458	-4.45092	1.22619	-3.62987	0.000283559	0.00144838	ENSG00000261040	NA	21.8706	WFDC21P	17	60083566	60091885	-1	processed_transcript	WAP four-disulfide core domain 21, pseudogene [Source:HGNC Symbol;Acc:HGNC:50357]
8.41817	-4.44907	1.24258	-3.58051	0.000342926	0.00170694	ENSG00000134533	85004	21.8426	RERG	12	15107783	15348675	-1	protein_coding	RAS like estrogen regulated growth inhibitor [Source:HGNC Symbol;Acc:HGNC:15980]
21.2026	-4.44378	1.02325	-4.3428	1.40677e-05	9.7333e-05	ENSG00000214894	401247	21.7626	LINC00243	6	30798654	30830659	-1	lincRNA	long intergenic non-protein coding RNA 243 [Source:HGNC Symbol;Acc:HGNC:30956]
4649.39	-4.43814	0.42014	-10.5635	4.3998e-26	4.73091e-24	ENSG00000126709	2537	21.6777	IFI6	1	27666061	27672218	-1	protein_coding	interferon alpha inducible protein 6 [Source:HGNC Symbol;Acc:HGNC:4054]
9.89402	-4.43585	1.20357	-3.68558	0.00022818	0.00119313	ENSG00000232656	55853	21.6434	IDI2-AS1	10	1022666	1044201	1	antisense_RNA	IDI2 antisense RNA 1 [Source:HGNC Symbol;Acc:HGNC:30885]
182.151	-4.43041	0.399295	-11.0956	1.31779e-28	1.8515e-26	ENSG00000164949	2669	21.5619	GEM	8	94249253	94262350	-1	protein_coding	GTP binding protein overexpressed in skeletal muscle [Source:HGNC Symbol;Acc:HGNC:4234]
4.44736	-4.42483	1.71404	-2.58152	0.00983668	0.0314914	ENSG00000283265	NA	21.4786	AL356234.2	6	137693068	137700415	1	lincRNA
5.73842	-4.42356	1.43033	-3.09269	0.00198354	0.00800423	ENSG00000260105	90586	21.4598	AOC4P	17	42865922	42874369	1	transcribed_unprocessed_pseudogene	amine oxidase, copper containing 4, pseudogene [Source:HGNC Symbol;Acc:HGNC:48869]
7.60043	-4.42006	1.37924	-3.20472	0.00135194	0.00569388	ENSG00000065618	1308	21.4078	COL17A1	10	104031286	104086002	-1	protein_coding	collagen type XVII alpha 1 chain [Source:HGNC Symbol;Acc:HGNC:2194]
7.2737	-4.41208	1.22045	-3.61513	0.000300196	0.00152229	ENSG00000108551	51655	21.2896	RASD1	17	17494437	17496395	-1	protein_coding	ras related dexamethasone induced 1 [Source:HGNC Symbol;Acc:HGNC:15828]
24.5225	-4.41157	1.05645	-4.17583	2.969e-05	0.000191409	ENSG00000112936	730	21.2821	C7	5	40909252	40982939	1	protein_coding	complement C7 [Source:HGNC Symbol;Acc:HGNC:1346]
4.13603	-4.4087	1.68854	-2.61095	0.00902913	0.0293113	ENSG00000256690	105369332	21.2399	AP001160.1	11	62832234	62834043	1	antisense_RNA
362.776	-4.40295	0.39184	-11.2366	2.69528e-29	4.02858e-27	ENSG00000175040	9435	21.1554	CHST2	3	143119331	143124014	1	protein_coding	carbohydrate sulfotransferase 2 [Source:HGNC Symbol;Acc:HGNC:1970]
97.278	-4.40163	0.494396	-8.90305	5.43349e-19	2.95894e-17	ENSG00000185338	8651	21.136	SOCS1	16	11254405	11256179	-1	protein_coding	suppressor of cytokine signaling 1 [Source:HGNC Symbol;Acc:HGNC:19383]
2.81417	-4.39968	1.75159	-2.51181	0.0120113	0.0372864	ENSG00000281491	101926900	21.1074	DNAJB5-AS1	9	34985410	34989379	-1	lincRNA	DNAJB5 antisense RNA 1 (head to head) [Source:NCBI gene;Acc:101926900]
5.24443	-4.39916	1.23632	-3.55827	0.0003733	0.00184548	ENSG00000225647	NA	21.0998	AC005487.1	7	108598375	108614267	1	lincRNA
25.8078	-4.39138	0.973606	-4.51042	6.46987e-06	4.82322e-05	ENSG00000177103	57453	20.9863	DSCAML1	11	117427773	117817525	-1	protein_coding	DS cell adhesion molecule like 1 [Source:HGNC Symbol;Acc:HGNC:14656]
459.569	-4.38769	0.382766	-11.4631	2.02147e-30	3.35452e-28	ENSG00000162645	2634	20.9327	GBP2	1	89106132	89150456	-1	protein_coding	guanylate binding protein 2 [Source:HGNC Symbol;Acc:HGNC:4183]
54.5378	-4.37075	0.632572	-6.90949	4.86405e-12	1.03755e-10	ENSG00000111886	2570	20.6883	GABRR2	6	89257208	89315299	-1	protein_coding	gamma-aminobutyric acid type A receptor rho2 subunit [Source:HGNC Symbol;Acc:HGNC:4091]
14.9165	-4.36268	1.34145	-3.25221	0.0011451	0.00493519	ENSG00000182264	284359	20.573	IZUMO1	19	48740852	48746909	-1	protein_coding	izumo sperm-egg fusion 1 [Source:HGNC Symbol;Acc:HGNC:28539]
44.1059	-4.35786	0.523967	-8.31706	9.01743e-17	3.70453e-15	ENSG00000180318	8092	20.5044	ALX1	12	85280107	85301784	1	protein_coding	ALX homeobox 1 [Source:HGNC Symbol;Acc:HGNC:1494]
3.16352	-4.35691	1.70561	-2.55446	0.0106352	0.033639	ENSG00000137270	8521	20.4908	GCM1	6	53126964	53148829	-1	protein_coding	glial cells missing homolog 1 [Source:HGNC Symbol;Acc:HGNC:4197]
7.04822	-4.35611	1.27779	-3.40911	0.000651753	0.00300826	ENSG00000128917	54567	20.4796	DLL4	15	40929340	40939072	1	protein_coding	delta like canonical Notch ligand 4 [Source:HGNC Symbol;Acc:HGNC:2910]
5.22585	-4.35184	1.4081	-3.09057	0.00199773	0.00805011	ENSG00000244491	NA	20.419	AL021707.5	22	38734725	38738765	1	antisense_RNA
20.5851	-4.3489	0.719539	-6.04401	1.50328e-09	2.18748e-08	ENSG00000228037	NA	20.3775	AL139246.3	1	2581560	2584533	1	lincRNA
51.9124	-4.34565	0.530961	-8.1845	2.73448e-16	1.04401e-14	ENSG00000225968	392617	20.3315	ELFN1	7	1688119	1747954	1	protein_coding	extracellular leucine rich repeat and fibronectin type III domain containing 1 [Source:HGNC Symbol;Acc:HGNC:33154]
4.69529	-4.3341	1.56865	-2.76294	0.00572829	0.0199543	ENSG00000162105	22941	20.1695	SHANK2	11	70467856	71252577	-1	protein_coding	SH3 and multiple ankyrin repeat domains 2 [Source:HGNC Symbol;Acc:HGNC:14295]
13.4751	-4.33305	1.16163	-3.73014	0.000191373	0.00102351	ENSG00000183018	124976	20.1547	SPNS2	17	4498838	4539035	1	protein_coding	sphingolipid transporter 2 [Source:HGNC Symbol;Acc:HGNC:26992]
533.143	-4.32694	0.306415	-14.1212	2.81219e-45	1.85209e-42	ENSG00000141682	5366	20.0697	PMAIP1	18	59899948	59904306	1	protein_coding	phorbol-12-myristate-13-acetate-induced protein 1 [Source:HGNC Symbol;Acc:HGNC:9108]
390.345	-4.32694	0.39656	-10.9112	1.01914e-27	1.30966e-25	ENSG00000273604	100170841	20.0696	EPOP	17	38671703	38675421	-1	protein_coding	elongin BC and polycomb repressive complex 2 associated protein [Source:HGNC Symbol;Acc:HGNC:34493]
5.14956	-4.31591	1.60405	-2.69063	0.00713175	0.0240791	ENSG00000204099	129807	19.9167	NEU4	2	241808825	241817413	1	protein_coding	neuraminidase 4 [Source:HGNC Symbol;Acc:HGNC:21328]
1748.63	-4.30906	0.393584	-10.9483	6.77302e-28	8.97745e-26	ENSG00000158517	653361	19.8224	NCF1	7	74773962	74789315	1	protein_coding	neutrophil cytosolic factor 1 [Source:HGNC Symbol;Acc:HGNC:7660]
17.4545	-4.3075	1.29156	-3.33512	0.000852617	0.00380939	ENSG00000233791	730227	19.801	LINC01136	1	203298758	203305309	-1	lincRNA	long intergenic non-protein coding RNA 1136 [Source:HGNC Symbol;Acc:HGNC:49452]
9.50042	-4.30645	1.33507	-3.22565	0.00125687	0.00534796	ENSG00000144837	51365	19.7866	PLA1A	3	119597842	119629811	1	protein_coding	phospholipase A1 member A [Source:HGNC Symbol;Acc:HGNC:17661]
185.429	-4.30113	0.567869	-7.57416	3.61454e-14	1.0322e-12	ENSG00000081041	2920	19.7137	CXCL2	4	74097035	74099293	-1	protein_coding	C-X-C motif chemokine ligand 2 [Source:HGNC Symbol;Acc:HGNC:4603]
6.90163	-4.30006	1.41972	-3.02881	0.00245519	0.00962485	ENSG00000255921	NA	19.6992	AC026310.2	12	24949163	24960158	1	antisense_RNA
17.2035	-4.29984	0.86711	-4.95882	7.09232e-07	6.40955e-06	ENSG00000101203	57642	19.6961	COL20A1	20	63293186	63334851	1	protein_coding	collagen type XX alpha 1 chain [Source:HGNC Symbol;Acc:HGNC:14670]
35.1691	-4.29582	1.35591	-3.16821	0.00153379	0.00637816	ENSG00000084628	79570	19.6413	NKAIN1	1	31179745	31239554	-1	protein_coding	sodium/potassium transporting ATPase interacting 1 [Source:HGNC Symbol;Acc:HGNC:25743]
15.7286	-4.29546	0.88331	-4.86291	1.15671e-06	1.00196e-05	ENSG00000054598	2296	19.6364	FOXC1	6	1609972	1613897	1	protein_coding	forkhead box C1 [Source:HGNC Symbol;Acc:HGNC:3800]
11.7629	-4.28165	1.08818	-3.93469	8.33057e-05	0.000484322	ENSG00000121904	114784	19.4494	CSMD2	1	33513999	34165842	-1	protein_coding	CUB and Sushi multiple domains 2 [Source:HGNC Symbol;Acc:HGNC:19290]
88.4177	-4.28081	1.26018	-3.39698	0.000681337	0.00312768	ENSG00000161133	NA	19.438	USP41	22	20350578	20390758	-1	protein_coding	ubiquitin specific peptidase 41 [Source:HGNC Symbol;Acc:HGNC:20070]
13.8696	-4.27462	1.0238	-4.17524	2.97678e-05	0.000191852	ENSG00000287979	NA	19.3548	NA	NA	NA	NA	NA	NA	NA
5.7558	-4.26968	1.53297	-2.78523	0.005349	0.0188323	ENSG00000224807	NA	19.2886	DUX4L9	4	190021407	190022665	-1	unprocessed_pseudogene	double homeobox 4 like 9 [Source:HGNC Symbol;Acc:HGNC:33855]
10.3305	-4.26874	1.17273	-3.64001	0.000272623	0.0013993	ENSG00000151640	10570	19.276	DPYSL4	10	132186900	132205776	1	protein_coding	dihydropyrimidinase like 4 [Source:HGNC Symbol;Acc:HGNC:3016]
74.144	-4.26282	0.700885	-6.08205	1.18656e-09	1.76104e-08	ENSG00000125726	970	19.1971	CD70	19	6583183	6604103	-1	protein_coding	CD70 molecule [Source:HGNC Symbol;Acc:HGNC:11937]
31.1783	-4.25649	0.865746	-4.91656	8.80769e-07	7.79924e-06	ENSG00000166592	6236	19.1132	RRAD	16	66921679	66925644	-1	protein_coding	RRAD, Ras related glycolysis inhibitor and calcium channel regulator [Source:HGNC Symbol;Acc:HGNC:10446]
67.5166	-4.24495	0.737346	-5.75707	8.55855e-09	1.0925e-07	ENSG00000130787	9026	18.9609	HIP1R	12	122834453	122862960	1	protein_coding	huntingtin interacting protein 1 related [Source:HGNC Symbol;Acc:HGNC:18415]
13602.5	-4.24019	0.341218	-12.4266	1.87418e-35	5.33763e-33	ENSG00000157601	4599	18.8983	MX1	21	41420304	41459214	1	protein_coding	MX dynamin like GTPase 1 [Source:HGNC Symbol;Acc:HGNC:7532]
10688	-4.23568	0.360503	-11.7494	7.11315e-32	1.315e-29	ENSG00000119917	3437	18.8394	IFIT3	10	89327894	89340971	1	protein_coding	interferon induced protein with tetratricopeptide repeats 3 [Source:HGNC Symbol;Acc:HGNC:5411]
2.93233	-4.22981	1.74637	-2.42205	0.0154331	0.0460762	ENSG00000196660	55532	18.7629	SLC30A10	1	219685427	219958647	-1	protein_coding	solute carrier family 30 member 10 [Source:HGNC Symbol;Acc:HGNC:25355]
8.49371	-4.22901	0.982215	-4.30559	1.66543e-05	0.000113516	ENSG00000280407	NA	18.7525	AC132872.4	17	82249067	82251844	1	TEC
222.014	-4.22804	0.371926	-11.368	6.03885e-30	9.64157e-28	ENSG00000180616	6752	18.7399	SSTR2	17	73165012	73176633	1	protein_coding	somatostatin receptor 2 [Source:HGNC Symbol;Acc:HGNC:11331]
12.5155	-4.22797	1.20746	-3.50154	0.000462585	0.00222936	ENSG00000287620	NA	18.739	NA	NA	NA	NA	NA	NA	NA
10.8436	-4.21752	1.0213	-4.12955	3.63467e-05	0.000230308	ENSG00000235172	NA	18.6037	LINC01366	5	170331429	170333879	1	lincRNA	long intergenic non-protein coding RNA 1366 [Source:HGNC Symbol;Acc:HGNC:27416]
53.3125	-4.21636	1.35911	-3.1023	0.00192023	0.00776677	ENSG00000137745	4322	18.5888	MMP13	11	102942995	102955734	-1	protein_coding	matrix metallopeptidase 13 [Source:HGNC Symbol;Acc:HGNC:7159]
9.11589	-4.21324	1.29795	-3.24608	0.00117005	0.00502729	ENSG00000181790	575	18.5486	ADGRB1	8	142449430	142545009	1	protein_coding	adhesion G protein-coupled receptor B1 [Source:HGNC Symbol;Acc:HGNC:943]
163.121	-4.20355	0.538767	-7.80216	6.08573e-15	1.91714e-13	ENSG00000057704	57458	18.4244	TMCC3	12	94567124	94650562	-1	protein_coding	transmembrane and coiled-coil domain family 3 [Source:HGNC Symbol;Acc:HGNC:29199]
96.5168	-4.20214	0.717563	-5.85613	4.73785e-09	6.33567e-08	ENSG00000125462	10485	18.4064	C1orf61	1	156404250	156430701	-1	protein_coding	chromosome 1 open reading frame 61 [Source:HGNC Symbol;Acc:HGNC:30780]
5.74425	-4.19967	1.58981	-2.64162	0.00825108	0.0271835	ENSG00000228360	NA	18.375	AC009220.1	7	139227537	139227828	-1	processed_pseudogene
63.0277	-4.19499	0.626676	-6.69404	2.17086e-11	4.27179e-10	ENSG00000005379	9256	18.3155	TSPOAP1	17	58301228	58328760	-1	protein_coding	TSPO associated protein 1 [Source:HGNC Symbol;Acc:HGNC:16831]
324.087	-4.18953	0.423084	-9.90237	4.06539e-23	3.25772e-21	ENSG00000145632	10769	18.2463	PLK2	5	58453982	58460260	-1	protein_coding	polo like kinase 2 [Source:HGNC Symbol;Acc:HGNC:19699]
47.4925	-4.16256	0.560933	-7.42077	1.16441e-13	3.08679e-12	ENSG00000261578	NA	17.9083	AP003119.3	11	76800364	76804555	1	sense_overlapping
103.689	-4.16231	0.409966	-10.1528	3.21896e-24	2.93678e-22	ENSG00000163082	130367	17.9053	SGPP2	2	222424517	222560948	1	protein_coding	sphingosine-1-phosphate phosphatase 2 [Source:HGNC Symbol;Acc:HGNC:19953]
33.2962	-4.1582	0.837301	-4.9662	6.82778e-07	6.18639e-06	ENSG00000185112	131583	17.8544	FAM43A	3	194686544	194689037	1	protein_coding	family with sequence similarity 43 member A [Source:HGNC Symbol;Acc:HGNC:26888]
79.7448	-4.1532	0.586955	-7.07585	1.48538e-12	3.40636e-11	ENSG00000175592	8061	17.7926	FOSL1	11	65892049	65900573	-1	protein_coding	FOS like 1, AP-1 transcription factor subunit [Source:HGNC Symbol;Acc:HGNC:13718]
135.339	-4.14585	0.731422	-5.6682	1.44303e-08	1.77536e-07	ENSG00000153976	9953	17.7021	HS3ST3A1	17	13495689	13601927	-1	protein_coding	heparan sulfate-glucosamine 3-sulfotransferase 3A1 [Source:HGNC Symbol;Acc:HGNC:5196]
688.386	-4.13893	0.510378	-8.10955	5.08092e-16	1.88854e-14	ENSG00000023445	330	17.6174	BIRC3	11	102317450	102339403	1	protein_coding	baculoviral IAP repeat containing 3 [Source:HGNC Symbol;Acc:HGNC:591]
65.2406	-4.13557	1.32418	-3.12312	0.00178942	0.00731138	ENSG00000136514	64108	17.5764	RTP4	3	187368332	187372076	1	protein_coding	receptor transporter protein 4 [Source:HGNC Symbol;Acc:HGNC:23992]
5.21911	-4.13083	1.40877	-2.93223	0.00336533	0.012611	ENSG00000113389	4883	17.5188	NPR3	5	32689070	32791724	1	protein_coding	natriuretic peptide receptor 3 [Source:HGNC Symbol;Acc:HGNC:7945]
2.45498	-4.1223	1.71791	-2.3996	0.016413	0.048507	ENSG00000171517	23566	17.4155	LPAR3	1	84811602	84893213	-1	protein_coding	lysophosphatidic acid receptor 3 [Source:HGNC Symbol;Acc:HGNC:14298]
413.297	-4.1178	0.837389	-4.91742	8.76913e-07	7.77163e-06	ENSG00000128284	80833	17.3612	APOL3	22	36140330	36166177	-1	protein_coding	apolipoprotein L3 [Source:HGNC Symbol;Acc:HGNC:14868]
40.2386	-4.09961	0.6913	-5.9303	3.02386e-09	4.16794e-08	ENSG00000136244	3569	17.1438	IL6	7	22725884	22732002	1	protein_coding	interleukin 6 [Source:HGNC Symbol;Acc:HGNC:6018]
828.211	-4.09298	0.302089	-13.5489	8.04361e-42	3.53165e-39	ENSG00000165178	654817	17.0651	NCF1C	7	75156639	75172044	-1	unprocessed_pseudogene	neutrophil cytosolic factor 1C pseudogene [Source:HGNC Symbol;Acc:HGNC:32523]
12.1178	-4.08986	0.953895	-4.28753	1.80667e-05	0.000122351	ENSG00000257335	8972	17.0282	MGAM	7	141907813	142106747	1	protein_coding	maltase-glucoamylase [Source:HGNC Symbol;Acc:HGNC:7043]
1432.03	-4.07861	0.67914	-6.00555	1.90688e-09	2.72642e-08	ENSG00000132510	23135	16.896	KDM6B	17	7839904	7854796	1	protein_coding	lysine demethylase 6B [Source:HGNC Symbol;Acc:HGNC:29012]
236.415	-4.07598	0.667102	-6.10999	9.96397e-10	1.49566e-08	ENSG00000163121	93082	16.8653	NEURL3	2	96497643	96508109	-1	protein_coding	neuralized E3 ubiquitin protein ligase 3 [Source:HGNC Symbol;Acc:HGNC:25162]
414.779	-4.07539	0.443264	-9.19406	3.7829e-20	2.25849e-18	ENSG00000008517	9235	16.8584	IL32	16	3065297	3082192	1	protein_coding	interleukin 32 [Source:HGNC Symbol;Acc:HGNC:16830]
4.95081	-4.07343	1.55494	-2.61966	0.00880163	0.0287143	ENSG00000235531	100132891	16.8355	MSC-AS1	8	71828167	72118393	1	antisense_RNA	MSC antisense RNA 1 [Source:HGNC Symbol;Acc:HGNC:48724]
5.85984	-4.0697	1.40368	-2.89932	0.00373977	0.0138176	ENSG00000242048	NA	16.792	AC093583.1	7	151806490	151810820	1	processed_transcript
10.0451	-4.06896	1.01045	-4.02687	5.65252e-05	0.000342109	ENSG00000091879	285	16.7833	ANGPT2	8	6499651	6563409	-1	protein_coding	angiopoietin 2 [Source:HGNC Symbol;Acc:HGNC:485]
90.5545	-4.06245	0.519881	-7.81419	5.53189e-15	1.75315e-13	ENSG00000184545	1850	16.7078	DUSP8	11	1554044	1571920	-1	protein_coding	dual specificity phosphatase 8 [Source:HGNC Symbol;Acc:HGNC:3074]
120.266	-4.06205	0.427297	-9.5064	1.97374e-21	1.35494e-19	ENSG00000166016	25841	16.7032	ABTB2	11	34150988	34358008	-1	protein_coding	ankyrin repeat and BTB domain containing 2 [Source:HGNC Symbol;Acc:HGNC:23842]
40.4892	-4.05198	0.614399	-6.59503	4.25163e-11	8.00742e-10	ENSG00000179362	NA	16.587	HMGN2P46	15	45511136	45586290	1	transcribed_processed_pseudogene	high mobility group nucleosomal binding domain 2 pseudogene 46 [Source:HGNC Symbol;Acc:HGNC:26817]
274.951	-4.04901	0.431154	-9.3911	5.93741e-21	3.85018e-19	ENSG00000115828	25797	16.5529	QPCT	2	37344574	37373322	1	protein_coding	glutaminyl-peptide cyclotransferase [Source:HGNC Symbol;Acc:HGNC:9753]
113.511	-4.03138	0.612054	-6.58664	4.49893e-11	8.43549e-10	ENSG00000163734	2921	16.3518	CXCL3	4	74036589	74038807	-1	protein_coding	C-X-C motif chemokine ligand 3 [Source:HGNC Symbol;Acc:HGNC:4604]
11.2999	-4.03018	1.09351	-3.68555	0.000228209	0.00119313	ENSG00000251493	2297	16.3383	FOXD1	5	73444827	73448527	-1	protein_coding	forkhead box D1 [Source:HGNC Symbol;Acc:HGNC:3802]
36.4205	-4.0166	0.626375	-6.41244	1.43204e-10	2.47203e-09	ENSG00000096433	3710	16.1851	ITPR3	6	33620365	33696574	1	protein_coding	inositol 1,4,5-trisphosphate receptor type 3 [Source:HGNC Symbol;Acc:HGNC:6182]
74.0707	-4.0136	0.780507	-5.14231	2.71387e-07	2.65159e-06	ENSG00000104689	8797	16.1516	TNFRSF10A	8	23190452	23225126	-1	protein_coding	TNF receptor superfamily member 10a [Source:HGNC Symbol;Acc:HGNC:11904]
4.87299	-4.01281	1.53666	-2.61139	0.00901748	0.0292825	ENSG00000105737	2901	16.1427	GRIK5	19	41998321	42069498	-1	protein_coding	glutamate ionotropic receptor kainate type subunit 5 [Source:HGNC Symbol;Acc:HGNC:4583]
263.213	-3.99045	0.392214	-10.1742	2.58604e-24	2.39576e-22	ENSG00000154640	10950	15.8944	BTG3	21	17593653	17612947	-1	protein_coding	BTG anti-proliferation factor 3 [Source:HGNC Symbol;Acc:HGNC:1132]
429.113	-3.98836	0.382241	-10.4341	1.73179e-25	1.76316e-23	ENSG00000148926	133	15.8714	ADM	11	10304680	10307397	1	protein_coding	adrenomedullin [Source:HGNC Symbol;Acc:HGNC:259]
11.9376	-3.98075	1.47939	-2.69081	0.00712784	0.0240697	ENSG00000072133	27330	15.788	RPS6KA6	X	84058346	84187907	-1	protein_coding	ribosomal protein S6 kinase A6 [Source:HGNC Symbol;Acc:HGNC:10435]
46.8907	-3.97709	0.925204	-4.2986	1.71879e-05	0.00011685	ENSG00000164136	3600	15.7479	IL15	4	141636599	141733987	1	protein_coding	interleukin 15 [Source:HGNC Symbol;Acc:HGNC:5977]
41.2541	-3.96412	0.477022	-8.31014	9.55865e-17	3.89649e-15	ENSG00000165474	2706	15.607	GJB2	13	20187470	20192898	-1	protein_coding	gap junction protein beta 2 [Source:HGNC Symbol;Acc:HGNC:4284]
1694.69	-3.96115	0.330368	-11.9901	4.00288e-33	8.60823e-31	ENSG00000276070	9560	15.5749	CCL4L2	17	36210924	36212878	1	protein_coding	C-C motif chemokine ligand 4 like 2 [Source:HGNC Symbol;Acc:HGNC:24066]
34.9121	-3.95407	0.5765	-6.85875	6.94652e-12	1.45815e-10	ENSG00000251349	NA	15.4986	MSANTD3-TMEFF1	9	100442271	100577636	1	protein_coding	MSANTD3-TMEFF1 readthrough [Source:HGNC Symbol;Acc:HGNC:38838]
1042.84	-3.94977	0.368889	-10.7072	9.41451e-27	1.08421e-24	ENSG00000144802	64332	15.4525	NFKBIZ	3	101827991	101861022	1	protein_coding	NFKB inhibitor zeta [Source:HGNC Symbol;Acc:HGNC:29805]
6.12213	-3.94921	1.10263	-3.58164	0.000341444	0.00170157	ENSG00000214955	NA	15.4465	AP000317.1	21	34205055	34325034	1	lincRNA
20.2819	-3.9466	0.853212	-4.62558	3.73555e-06	2.92013e-05	ENSG00000267561	NA	15.4186	AC093155.3	1	86993009	87169204	1	protein_coding
7533.47	-3.94261	0.278343	-14.1645	1.51837e-45	1.03225e-42	ENSG00000185745	3434	15.376	IFIT1	10	89392546	89406486	1	protein_coding	interferon induced protein with tetratricopeptide repeats 1 [Source:HGNC Symbol;Acc:HGNC:5407]
576.273	-3.92851	0.351906	-11.1635	6.15148e-29	8.88919e-27	ENSG00000103257	8140	15.2265	SLC7A5	16	87830023	87869488	-1	protein_coding	solute carrier family 7 member 5 [Source:HGNC Symbol;Acc:HGNC:11063]
4.88643	-3.92361	1.33373	-2.94183	0.00326284	0.0122824	ENSG00000138311	22891	15.1748	ZNF365	10	62374192	62672011	1	protein_coding	zinc finger protein 365 [Source:HGNC Symbol;Acc:HGNC:18194]
46217.9	-3.90558	0.326701	-11.9546	6.14336e-33	1.26933e-30	ENSG00000112096	6648	14.9864	SOD2	6	159669057	159762529	-1	protein_coding	superoxide dismutase 2 [Source:HGNC Symbol;Acc:HGNC:11180]
78.2315	-3.87935	0.724928	-5.35136	8.72978e-08	9.32017e-07	ENSG00000108387	5414	14.7163	2004-09-01	17	58520250	58540818	-1	protein_coding	septin 4 [Source:HGNC Symbol;Acc:HGNC:9165]
16.3077	-3.87426	0.80025	-4.84132	1.28981e-06	1.10499e-05	ENSG00000185433	54072	14.6646	LINC00158	21	25385820	25431701	-1	lincRNA	long intergenic non-protein coding RNA 158 [Source:HGNC Symbol;Acc:HGNC:1283]
3.84081	-3.86846	1.39261	-2.77785	0.00547195	0.0192074	ENSG00000287626	NA	14.6057	NA	NA	NA	NA	NA	NA	NA
8.00992	-3.86646	1.13368	-3.41052	0.000648382	0.00299532	ENSG00000279699	NA	14.5854	AC004264.2	22	30275215	30276951	-1	TEC
15.6719	-3.86532	0.826362	-4.67751	2.90381e-06	2.31986e-05	ENSG00000161270	4868	14.5739	NPHS1	19	35825964	35869287	-1	protein_coding	NPHS1, nephrin [Source:HGNC Symbol;Acc:HGNC:7908]
15.1795	-3.86082	1.09412	-3.52869	0.000417614	0.00203496	ENSG00000109758	3083	14.5286	HGFAC	4	3441887	3449495	1	protein_coding	HGF activator [Source:HGNC Symbol;Acc:HGNC:4894]
6.82878	-3.85139	1.21789	-3.16235	0.001565	0.0064862	ENSG00000234290	NA	14.4339	AC116366.1	5	132468890	132473043	-1	antisense_RNA
55.1954	-3.85004	0.71536	-5.38197	7.36771e-08	7.99559e-07	ENSG00000164188	202151	14.4204	RANBP3L	5	36248434	36302114	-1	protein_coding	RAN binding protein 3 like [Source:HGNC Symbol;Acc:HGNC:26353]
11.9884	-3.83929	1.17857	-3.25758	0.00112366	0.00485966	ENSG00000104722	4741	14.3133	NEFM	8	24913012	24919098	1	protein_coding	neurofilament medium [Source:HGNC Symbol;Acc:HGNC:7734]
26.0087	-3.83404	0.65233	-5.87746	4.16613e-09	5.59956e-08	ENSG00000259354	NA	14.2614	AC025580.2	15	45448427	45513767	1	antisense_RNA
6.71889	-3.83234	1.21309	-3.15916	0.00158225	0.00654998	ENSG00000243978	57529	14.2446	RTL9	X	110358816	110456334	1	protein_coding	retrotransposon Gag like 9 [Source:HGNC Symbol;Acc:HGNC:29245]
5.07779	-3.82848	1.4389	-2.66069	0.00779812	0.0259465	ENSG00000236990	101927964	14.2065	AC025822.2	10	4051726	4089013	1	lincRNA
1304.2	-3.8155	0.508966	-7.49657	6.55091e-14	1.80236e-12	ENSG00000184979	11274	14.0792	USP18	22	18149899	18177397	1	protein_coding	ubiquitin specific peptidase 18 [Source:HGNC Symbol;Acc:HGNC:12616]
15.5577	-3.81217	1.07547	-3.54465	0.000393138	0.00192863	ENSG00000270392	767846	14.0468	PFN1P2	1	120432204	120434052	-1	transcribed_processed_pseudogene	profilin 1 pseudogene 2 [Source:HGNC Symbol;Acc:HGNC:24298]
176.759	-3.79795	0.641061	-5.92447	3.13311e-09	4.31571e-08	ENSG00000152056	130340	13.909	AP1S3	2	223751686	223838027	-1	protein_coding	adaptor related protein complex 1 sigma 3 subunit [Source:HGNC Symbol;Acc:HGNC:18971]
65.9754	-3.7971	0.515974	-7.35909	1.85174e-13	4.79427e-12	ENSG00000186583	375686	13.9008	SPATC1	8	144012414	144047085	1	protein_coding	spermatogenesis and centriole associated 1 [Source:HGNC Symbol;Acc:HGNC:30510]
16.3613	-3.79679	1.22514	-3.09907	0.00194129	0.00784521	ENSG00000196517	6536	13.8979	SLC6A9	1	43991500	44031467	-1	protein_coding	solute carrier family 6 member 9 [Source:HGNC Symbol;Acc:HGNC:11056]
5.64371	-3.79388	1.29504	-2.92955	0.00339449	0.0127067	ENSG00000179133	256815	13.8698	C10orf67	10	23201916	23344845	-1	protein_coding	chromosome 10 open reading frame 67 [Source:HGNC Symbol;Acc:HGNC:28716]
10.2536	-3.78586	0.955304	-3.96299	7.40163e-05	0.000434753	ENSG00000279320	NA	13.793	AC069528.2	3	146504570	146506560	-1	TEC
1795.95	-3.75661	0.218629	-17.1826	3.58634e-66	9.44778e-63	ENSG00000197249	5265	13.5162	SERPINA1	14	94376747	94390693	-1	protein_coding	serpin family A member 1 [Source:HGNC Symbol;Acc:HGNC:8941]
28.0921	-3.75179	0.628077	-5.97346	2.32279e-09	3.27005e-08	ENSG00000125740	2354	13.4711	FOSB	19	45467995	45475179	1	protein_coding	FosB proto-oncogene, AP-1 transcription factor subunit [Source:HGNC Symbol;Acc:HGNC:3797]
16.8727	-3.74605	1.0337	-3.62393	0.000290158	0.00147743	ENSG00000118160	6543	13.4176	SLC8A2	19	47428017	47472168	-1	protein_coding	solute carrier family 8 member A2 [Source:HGNC Symbol;Acc:HGNC:11069]
691.157	-3.74052	0.370888	-10.0853	6.41627e-24	5.63429e-22	ENSG00000117009	8564	13.3662	KMO	1	241532134	241595642	1	protein_coding	kynurenine 3-monooxygenase [Source:HGNC Symbol;Acc:HGNC:6381]
1108.76	-3.73932	0.274335	-13.6305	2.63842e-42	1.2088e-39	ENSG00000276085	6349	13.3551	CCL3L3	17	36194869	36196758	-1	protein_coding	C-C motif chemokine ligand 3 like 3 [Source:HGNC Symbol;Acc:HGNC:30554]
25.5457	-3.7342	0.913566	-4.0875	4.36051e-05	0.000271405	ENSG00000198576	23237	13.3078	ARC	8	142611044	142614472	-1	protein_coding	activity regulated cytoskeleton associated protein [Source:HGNC Symbol;Acc:HGNC:648]
48.1258	-3.73115	0.641638	-5.81505	6.06163e-09	7.94458e-08	ENSG00000131471	8639	13.2797	AOC3	17	42851184	42858130	1	protein_coding	amine oxidase, copper containing 3 [Source:HGNC Symbol;Acc:HGNC:550]
4.14096	-3.71829	1.39999	-2.65594	0.00790867	0.0262522	ENSG00000205710	100130311	13.1619	C17orf107	17	4899418	4902932	1	protein_coding	chromosome 17 open reading frame 107 [Source:HGNC Symbol;Acc:HGNC:37238]
1077.25	-3.68698	0.487135	-7.5687	3.7699e-14	1.07366e-12	ENSG00000187764	10507	12.8793	SEMA4D	9	89360787	89498130	-1	protein_coding	semaphorin 4D [Source:HGNC Symbol;Acc:HGNC:10732]
27.2162	-3.67971	0.589381	-6.24334	4.28316e-10	6.8325e-09	ENSG00000138316	140766	12.8145	ADAMTS14	10	70672803	70762441	1	protein_coding	ADAM metallopeptidase with thrombospondin type 1 motif 14 [Source:HGNC Symbol;Acc:HGNC:14899]
13.46	-3.67175	0.991519	-3.70315	0.000212936	0.00112528	ENSG00000176928	51301	12.744	GCNT4	5	75025346	75030899	-1	protein_coding	glucosaminyl (N-acetyl) transferase 4, core 2 [Source:HGNC Symbol;Acc:HGNC:17973]
15.1666	-3.66592	1.15169	-3.18308	0.00145716	0.00608958	ENSG00000272463	NA	12.6926	AL357054.4	6	708592	711405	-1	lincRNA
72.97	-3.66236	0.434716	-8.42472	3.6161e-17	1.55847e-15	ENSG00000286379	NA	12.6614	NA	NA	NA	NA	NA	NA	NA
14.2206	-3.66153	1.22119	-2.99834	0.00271455	0.0105029	ENSG00000257017	3240	12.6541	HP	16	72054592	72061055	1	protein_coding	haptoglobin [Source:HGNC Symbol;Acc:HGNC:5141]
2.55909	-3.65401	1.50471	-2.42837	0.0151667	0.0454144	ENSG00000136546	6332	12.5882	SCN7A	2	166403573	166494247	-1	protein_coding	sodium voltage-gated channel alpha subunit 7 [Source:HGNC Symbol;Acc:HGNC:10594]
11.604	-3.64547	1.04826	-3.47763	0.00050586	0.00240113	ENSG00000173918	114897	12.514	C1QTNF1	17	79022814	79049788	1	protein_coding	C1q and TNF related 1 [Source:HGNC Symbol;Acc:HGNC:14324]
161.307	-3.63415	0.566735	-6.41243	1.43219e-10	2.47203e-09	ENSG00000115009	6364	12.4162	CCL20	2	227813842	227817564	1	protein_coding	C-C motif chemokine ligand 20 [Source:HGNC Symbol;Acc:HGNC:10619]
10.7418	-3.63382	0.970662	-3.74365	0.000181366	0.000977317	ENSG00000273320	NA	12.4133	AC007032.1	7	106285480	106286326	1	antisense_RNA
397.198	-3.63038	0.338782	-10.716	8.56393e-27	9.91675e-25	ENSG00000215861	653513		AC245297.1	1	149197992	149321732	-1	unprocessed_pseudogene
61.8064	-3.62771	1.16435	-3.11565	0.00183541	0.00747047	ENSG00000108688	6354		CCL7	17	34270221	34272242	1	protein_coding	C-C motif chemokine ligand 7 [Source:HGNC Symbol;Acc:HGNC:10634]
48.0614	-3.60512	0.535591	-6.73112	1.68364e-11	3.36011e-10	ENSG00000173926	115123		2003-03-01	5	126867714	127030808	-1	protein_coding	membrane associated ring-CH-type finger 3 [Source:HGNC Symbol;Acc:HGNC:28728]
4.87027	-3.603	1.4635	-2.4619	0.0138203	0.0419687	ENSG00000156206	161502		CFAP161	15	81007033	81149175	1	protein_coding	cilia and flagella associated protein 161 [Source:HGNC Symbol;Acc:HGNC:26782]
103.285	-3.60255	0.565395	-6.37174	1.86893e-10	3.17643e-09	ENSG00000137507	2615		LRRC32	11	76657524	76670747	-1	protein_coding	leucine rich repeat containing 32 [Source:HGNC Symbol;Acc:HGNC:4161]
1592.29	-3.59523	0.330319	-10.8841	1.37218e-27	1.72135e-25	ENSG00000125347	3659		IRF1	5	132481609	132490798	-1	protein_coding	interferon regulatory factor 1 [Source:HGNC Symbol;Acc:HGNC:6116]
197.552	-3.58847	0.317925	-11.2871	1.51883e-29	2.31952e-27	ENSG00000125430	9953		HS3ST3B1	17	14301083	14349404	1	protein_coding	heparan sulfate-glucosamine 3-sulfotransferase 3B1 [Source:HGNC Symbol;Acc:HGNC:5198]
3.96152	-3.58539	1.35238	-2.65117	0.0080214	0.0265762	ENSG00000204767	100131897		FAM196B	5	169864264	169980740	-1	protein_coding	family with sequence similarity 196 member B [Source:HGNC Symbol;Acc:HGNC:37271]
32.5372	-3.58462	0.446751	-8.02377	1.02549e-15	3.62622e-14	ENSG00000174564	53833		IL20RB	3	136946230	137011085	1	protein_coding	interleukin 20 receptor subunit beta [Source:HGNC Symbol;Acc:HGNC:6004]
13.5259	-3.58224	0.827585	-4.32855	1.50095e-05	0.000103273	ENSG00000236833	NA		AC024560.1	3	197660565	197665757	-1	lincRNA
72.9395	-3.5806	0.567257	-6.31213	2.75217e-10	4.55274e-09	ENSG00000167100	201191		SAMD14	17	50110040	50129882	-1	protein_coding	sterile alpha motif domain containing 14 [Source:HGNC Symbol;Acc:HGNC:27312]
8.63935	-3.57664	0.962867	-3.71457	0.000203549	0.00108137	ENSG00000250673	NA		AC097372.1	4	146214515	146230878	1	protein_coding
25.7116	-3.57612	0.839018	-4.26227	2.02365e-05	0.000135177	ENSG00000158966	57685		CACHD1	1	64470792	64693058	1	protein_coding	cache domain containing 1 [Source:HGNC Symbol;Acc:HGNC:29314]
1364.12	-3.57411	0.55286	-6.46476	1.01457e-10	1.79682e-09	ENSG00000117228	2633		GBP1	1	89052319	89065360	-1	protein_coding	guanylate binding protein 1 [Source:HGNC Symbol;Acc:HGNC:4182]
15.445	-3.57163	0.919834	-3.88291	0.000103215	0.000587905	ENSG00000271856	101929623		LINC01215	3	108125821	108138610	1	lincRNA	long intergenic non-protein coding RNA 1215 [Source:HGNC Symbol;Acc:HGNC:49651]
9.52896	-3.57071	1.12803	-3.16544	0.00154848	0.00642784	ENSG00000154319	83648		FAM167A	8	11421463	11474715	-1	protein_coding	family with sequence similarity 167 member A [Source:HGNC Symbol;Acc:HGNC:15549]
22.8143	-3.56648	1.23456	-2.88887	0.00386624	0.0142225	ENSG00000232070	643382		TMEM253	14	21098937	21103724	1	protein_coding	transmembrane protein 253 [Source:HGNC Symbol;Acc:HGNC:32545]
7.68065	-3.56527	0.885306	-4.02716	5.64538e-05	0.000341886	ENSG00000225370	NA		AC243962.1	19	54671231	54672591	1	unprocessed_pseudogene
5.23175	-3.55639	1.25417	-2.83565	0.00457329	0.0164699	ENSG00000258777	100750246		HIF1A-AS1	14	61681041	61695823	-1	lincRNA	HIF1A antisense RNA 1 [Source:HGNC Symbol;Acc:HGNC:43014]
80.6154	-3.55624	0.503739	-7.05968	1.66881e-12	3.80218e-11	ENSG00000105376	7087		ICAM5	19	10289981	10296778	1	protein_coding	intercellular adhesion molecule 5 [Source:HGNC Symbol;Acc:HGNC:5348]
34.0854	-3.55566	0.803743	-4.42388	9.69455e-06	6.96599e-05	ENSG00000140519	51458		RHCG	15	89471398	89496613	-1	protein_coding	Rh family C glycoprotein [Source:HGNC Symbol;Acc:HGNC:18140]
5.44743	-3.55318	1.03104	-3.44623	0.000568474	0.00266295	ENSG00000170681	347273		CAVIN4	9	100578079	100587906	1	protein_coding	caveolae associated protein 4 [Source:HGNC Symbol;Acc:HGNC:33742]
354.352	-3.54677	0.449129	-7.89699	2.85711e-15	9.60344e-14	ENSG00000168685	3575		IL7R	5	35852695	35879603	1	protein_coding	interleukin 7 receptor [Source:HGNC Symbol;Acc:HGNC:6024]
124.261	-3.54015	1.119	-3.16368	0.00155789	0.00645927	ENSG00000103888	57214		CEMIP	15	80779343	80951776	1	protein_coding	cell migration inducing hyaluronan binding protein [Source:HGNC Symbol;Acc:HGNC:29213]
17.3396	-3.53567	0.773357	-4.57184	4.8345e-06	3.69156e-05	ENSG00000188763	8326		FZD9	7	73433783	73436120	1	protein_coding	frizzled class receptor 9 [Source:HGNC Symbol;Acc:HGNC:4047]
132.811	-3.52988	0.627638	-5.62407	1.86507e-08	2.25122e-07	ENSG00000137265	3662		IRF4	6	391739	411447	1	protein_coding	interferon regulatory factor 4 [Source:HGNC Symbol;Acc:HGNC:6119]
31.2228	-3.5251	0.977291	-3.60701	0.000309752	0.00156435	ENSG00000198910	3897		L1CAM	X	153861514	153909223	-1	protein_coding	L1 cell adhesion molecule [Source:HGNC Symbol;Acc:HGNC:6470]
22.4167	-3.51975	0.867503	-4.05733	4.96369e-05	0.000304985	ENSG00000167772	51129		ANGPTL4	19	8363289	8374373	1	protein_coding	angiopoietin like 4 [Source:HGNC Symbol;Acc:HGNC:16039]
15.5545	-3.51742	1.2704	-2.76874	0.00562734	0.0196612	ENSG00000180801	79642		ARSJ	4	113900284	113979727	-1	protein_coding	arylsulfatase family member J [Source:HGNC Symbol;Acc:HGNC:26286]
16.8006	-3.51116	0.695162	-5.05085	4.3984e-07	4.15305e-06	ENSG00000273599	NA		AL731571.1	10	124996064	125001491	1	antisense_RNA
8.93702	-3.50943	1.06545	-3.29385	0.000988254	0.00434177	ENSG00000172159	257019		FRMD3	9	83242990	83538546	-1	protein_coding	FERM domain containing 3 [Source:HGNC Symbol;Acc:HGNC:24125]
6.84905	-3.50186	1.14759	-3.0515	0.00227702	0.00902544	ENSG00000285280	NA		NA	NA	NA	NA	NA	NA	NA
145.42	-3.49395	1.12569	-3.10384	0.00191026	0.00772869	ENSG00000058085	3918		LAMC2	1	183186238	183244900	1	protein_coding	laminin subunit gamma 2 [Source:HGNC Symbol;Acc:HGNC:6493]
64.2585	-3.46143	0.393048	-8.80663	1.28966e-18	6.77794e-17	ENSG00000136286	64005		MYO1G	7	44962662	44979098	-1	protein_coding	myosin IG [Source:HGNC Symbol;Acc:HGNC:13880]
37.0973	-3.45874	1.24284	-2.78294	0.00538694	0.0189501	ENSG00000196296	487		ATP2A1	16	28878405	28904509	1	protein_coding	ATPase sarcoplasmic/endoplasmic reticulum Ca2+ transporting 1 [Source:HGNC Symbol;Acc:HGNC:811]
1107.48	-3.45632	0.322209	-10.7269	7.60818e-27	8.8587e-25	ENSG00000134070	3656		IRAK2	3	10164865	10243743	1	protein_coding	interleukin 1 receptor associated kinase 2 [Source:HGNC Symbol;Acc:HGNC:6113]
55.2828	-3.44557	0.736365	-4.67916	2.88058e-06	2.30217e-05	ENSG00000053747	3909		LAMA3	18	23689443	23955066	1	protein_coding	laminin subunit alpha 3 [Source:HGNC Symbol;Acc:HGNC:6483]
377.306	-3.44248	0.288019	-11.9523	6.31736e-33	1.29261e-30	ENSG00000101665	4092		SMAD7	18	48919853	48950711	-1	protein_coding	SMAD family member 7 [Source:HGNC Symbol;Acc:HGNC:6773]
15.0601	-3.44198	0.968212	-3.55498	0.000378004	0.00186489	ENSG00000178033	254228		FAM26E	6	116511646	116524792	1	protein_coding	family with sequence similarity 26 member E [Source:HGNC Symbol;Acc:HGNC:21568]
61.289	-3.42639	0.666817	-5.13843	2.77046e-07	2.70312e-06	ENSG00000154451	115362		GBP5	1	89258950	89272804	-1	protein_coding	guanylate binding protein 5 [Source:HGNC Symbol;Acc:HGNC:19895]
6.56713	-3.42112	1.2159	-2.81367	0.00489799	0.0174721	ENSG00000177807	3766		KCNJ10	1	159998651	160070483	-1	protein_coding	potassium voltage-gated channel subfamily J member 10 [Source:HGNC Symbol;Acc:HGNC:6256]
4.35743	-3.4202	1.277	-2.6783	0.00739959	0.0248679	ENSG00000230532	NA		AC091133.1	17	48931791	48937100	1	antisense_RNA
296.906	-3.41674	0.345023	-9.90294	4.04231e-23	3.25159e-21	ENSG00000196735	3117		HLA-DQA1	6	32628179	32647062	1	protein_coding	major histocompatibility complex, class II, DQ alpha 1 [Source:HGNC Symbol;Acc:HGNC:4942]
56.1454	-3.41597	0.58909	-5.79873	6.68189e-09	8.70877e-08	ENSG00000196878	3914		LAMB3	1	209614870	209652466	-1	protein_coding	laminin subunit beta 3 [Source:HGNC Symbol;Acc:HGNC:6490]
85.9738	-3.40666	0.526426	-6.4713	9.7164e-11	1.72513e-09	ENSG00000162433	205		AK4	1	65147549	65232145	1	protein_coding	adenylate kinase 4 [Source:HGNC Symbol;Acc:HGNC:363]
28.677	-3.40599	0.998768	-3.41019	0.000649169	0.0029983	ENSG00000276462	NA		BX255923.2	9	41100794	41106229	-1	lincRNA
7.41294	-3.40538	1.29394	-2.63178	0.00849385	0.0278742	ENSG00000224418	NA		STK24-AS1	13	98577244	98578830	1	antisense_RNA	STK24 antisense RNA 1 [Source:HGNC Symbol;Acc:HGNC:39935]
17.1853	-3.40399	0.761134	-4.47227	7.73953e-06	5.67144e-05	ENSG00000233834	100506098		AC005083.1	7	20217577	20221700	1	processed_transcript
56.3136	-3.3987	0.772039	-4.40224	1.07141e-05	7.63046e-05	ENSG00000164023	166929		SGMS2	4	107824563	107915047	1	protein_coding	sphingomyelin synthase 2 [Source:HGNC Symbol;Acc:HGNC:28395]
104.894	-3.39353	0.327371	-10.366	3.53976e-25	3.55241e-23	ENSG00000101460	84557		MAP1LC3A	20	34546854	34560345	1	protein_coding	microtubule associated protein 1 light chain 3 alpha [Source:HGNC Symbol;Acc:HGNC:6838]
369.185	-3.38529	0.317665	-10.6568	1.6206e-26	1.82642e-24	ENSG00000237541	3117		HLA-DQA2	6	32741342	32747215	1	protein_coding	major histocompatibility complex, class II, DQ alpha 2 [Source:HGNC Symbol;Acc:HGNC:4943]
13.8603	-3.37271	0.728541	-4.6294	3.66731e-06	2.87532e-05	ENSG00000037280	2324		FLT4	5	180601506	180649624	-1	protein_coding	fms related tyrosine kinase 4 [Source:HGNC Symbol;Acc:HGNC:3767]
541.231	-3.37063	0.431575	-7.81007	5.71582e-15	1.80872e-13	ENSG00000159217	10642		IGF2BP1	17	48997412	49055650	1	protein_coding	insulin like growth factor 2 mRNA binding protein 1 [Source:HGNC Symbol;Acc:HGNC:28866]
543.313	-3.36972	0.303893	-11.0885	1.42621e-28	1.99055e-26	ENSG00000135604	8676		STX11	6	144150526	144188370	1	protein_coding	syntaxin 11 [Source:HGNC Symbol;Acc:HGNC:11429]
28.2043	-3.36925	0.621761	-5.41888	5.99727e-08	6.61741e-07	ENSG00000181649	7262		PHLDA2	11	2928273	2929455	-1	protein_coding	pleckstrin homology like domain family A member 2 [Source:HGNC Symbol;Acc:HGNC:12385]
23.3697	-3.36799	0.719053	-4.68393	2.81422e-06	2.25341e-05	ENSG00000133401	23037		PDZD2	5	31639410	32110931	1	protein_coding	PDZ domain containing 2 [Source:HGNC Symbol;Acc:HGNC:18486]
750.602	-3.36719	0.417367	-8.06771	7.16306e-16	2.59831e-14	ENSG00000204642	3134		HLA-F	6	29722775	29738528	1	protein_coding	major histocompatibility complex, class I, F [Source:HGNC Symbol;Acc:HGNC:4963]
1477.59	-3.36289	0.337235	-9.97192	2.02271e-23	1.68493e-21	ENSG00000124145	6385		SDC4	20	45325288	45348424	-1	protein_coding	syndecan 4 [Source:HGNC Symbol;Acc:HGNC:10661]
43.0473	-3.36236	0.813943	-4.13096	3.61254e-05	0.000229044	ENSG00000143375	57530		CGN	1	151510510	151538692	1	protein_coding	cingulin [Source:HGNC Symbol;Acc:HGNC:17429]
394.891	-3.3618	0.346686	-9.69694	3.10668e-22	2.32175e-20	ENSG00000120129	1843		DUSP1	5	172768090	172771195	-1	protein_coding	dual specificity phosphatase 1 [Source:HGNC Symbol;Acc:HGNC:3064]
317.128	-3.35539	0.362529	-9.25552	2.1319e-20	1.29855e-18	ENSG00000116285	54206		ERRFI1	1	8004404	8026308	-1	protein_coding	ERBB receptor feedback inhibitor 1 [Source:HGNC Symbol;Acc:HGNC:18185]
36.4639	-3.35135	0.592348	-5.65774	1.53382e-08	1.8761e-07	ENSG00000103241	2294		FOXF1	16	86510527	86515418	1	protein_coding	forkhead box F1 [Source:HGNC Symbol;Acc:HGNC:3809]
11.908	-3.34883	0.928557	-3.60649	0.000310364	0.00156693	ENSG00000118514	64577		ALDH8A1	6	134917390	134950122	-1	protein_coding	aldehyde dehydrogenase 8 family member A1 [Source:HGNC Symbol;Acc:HGNC:15471]
702.694	-3.34721	0.313402	-10.6803	1.25931e-26	1.44239e-24	ENSG00000184588	5142		PDE4B	1	65792514	66374579	1	protein_coding	phosphodiesterase 4B [Source:HGNC Symbol;Acc:HGNC:8781]
4.16085	-3.34672	1.37138	-2.4404	0.014671	0.0441261	ENSG00000177757	400728		FAM87B	1	817371	819837	1	lincRNA	family with sequence similarity 87 member B [Source:HGNC Symbol;Acc:HGNC:32236]
19.5863	-3.32513	0.918495	-3.6202	0.000294381	0.0014964	ENSG00000114948	8745		ADAM23	2	206443539	206621130	1	protein_coding	ADAM metallopeptidase domain 23 [Source:HGNC Symbol;Acc:HGNC:202]
4978.69	-3.3221	0.394202	-8.4274	3.53437e-17	1.52637e-15	ENSG00000169429	3576		CXCL8	4	73740506	73743716	1	protein_coding	C-X-C motif chemokine ligand 8 [Source:HGNC Symbol;Acc:HGNC:6025]
458.122	-3.32012	0.563033	-5.89685	3.70507e-09	5.02797e-08	ENSG00000162654	115361		GBP4	1	89181148	89198932	-1	protein_coding	guanylate binding protein 4 [Source:HGNC Symbol;Acc:HGNC:20480]
10.2082	-3.31626	1.14748	-2.89004	0.00385188	0.0141836	ENSG00000006283	8913		CACNA1G	17	50561068	50627474	1	protein_coding	calcium voltage-gated channel subunit alpha1 G [Source:HGNC Symbol;Acc:HGNC:1394]
28.8712	-3.31523	0.63187	-5.2467	1.54846e-07	1.58339e-06	ENSG00000130307	83878		USHBP1	19	17249176	17282786	-1	protein_coding	USH1 protein network component harmonin binding protein 1 [Source:HGNC Symbol;Acc:HGNC:24058]
1605.73	-3.31137	0.334463	-9.90054	4.14019e-23	3.30509e-21	ENSG00000134326	129607		CMPK2	2	6840570	6866635	-1	protein_coding	cytidine/uridine monophosphate kinase 2 [Source:HGNC Symbol;Acc:HGNC:27015]
243.013	-3.30832	1.04449	-3.16739	0.00153814	0.00639249	ENSG00000179388	1960		EGR3	8	22687659	22693302	-1	protein_coding	early growth response 3 [Source:HGNC Symbol;Acc:HGNC:3240]
9.80426	-3.30768	1.15972	-2.85214	0.00434257	0.0157413	ENSG00000196754	6273		S100A2	1	153561108	153567890	-1	protein_coding	S100 calcium binding protein A2 [Source:HGNC Symbol;Acc:HGNC:10492]
479.18	-3.30066	0.273005	-12.0901	1.19125e-33	2.75886e-31	ENSG00000105639	3718		JAK3	19	17824780	17848071	-1	protein_coding	Janus kinase 3 [Source:HGNC Symbol;Acc:HGNC:6193]
5467.71	-3.29058	0.30575	-10.7623	5.18487e-27	6.17351e-25	ENSG00000178104	9659		PDE4DIP	1	148808181	149048286	1	protein_coding	phosphodiesterase 4D interacting protein [Source:HGNC Symbol;Acc:HGNC:15580]
364.372	-3.29045	0.382662	-8.59884	8.05235e-18	3.83944e-16	ENSG00000162616	11080		DNAJB4	1	77979175	78017964	1	protein_coding	DnaJ heat shock protein family (Hsp40) member B4 [Source:HGNC Symbol;Acc:HGNC:14886]
20.6301	-3.2901	0.706071	-4.65973	3.1663e-06	2.51431e-05	ENSG00000179862	163732		CITED4	1	40861051	40862366	-1	protein_coding	Cbp/p300 interacting transactivator with Glu/Asp rich carboxy-terminal domain 4 [Source:HGNC Symbol;Acc:HGNC:18696]
751.386	-3.28465	0.434587	-7.55811	4.08963e-14	1.15662e-12	ENSG00000171522	5734		PTGER4	5	40679498	40693735	1	protein_coding	prostaglandin E receptor 4 [Source:HGNC Symbol;Acc:HGNC:9596]
3173.83	-3.28071	0.245477	-13.3646	9.73063e-41	3.79765e-38	ENSG00000118503	7128		TNFAIP3	6	137867188	137883312	1	protein_coding	TNF alpha induced protein 3 [Source:HGNC Symbol;Acc:HGNC:11896]
5.25253	-3.27924	1.12888	-2.90485	0.00367435	0.0136189	ENSG00000174460	170261		ZCCHC12	X	118823790	118826968	1	protein_coding	zinc finger CCHC-type containing 12 [Source:HGNC Symbol;Acc:HGNC:27273]
11.1944	-3.27825	1.21743	-2.69276	0.00708626	0.0239639	ENSG00000173432	6288		SAA1	11	18266174	18269977	1	protein_coding	serum amyloid A1 [Source:HGNC Symbol;Acc:HGNC:10513]
13.5088	-3.27572	1.0477	-3.12658	0.0017685	0.00724416	ENSG00000161860	256126		SYCE2	19	12898786	12919276	-1	protein_coding	synaptonemal complex central element protein 2 [Source:HGNC Symbol;Acc:HGNC:27411]
3.7976	-3.27417	1.26683	-2.58453	0.00975116	0.0312842	ENSG00000287175	NA		NA	NA	NA	NA	NA	NA	NA
12.399	-3.27332	0.890202	-3.67705	0.000235946	0.00123053	ENSG00000139438	84915		FAM222A	12	109714228	109770507	1	protein_coding	family with sequence similarity 222 member A [Source:HGNC Symbol;Acc:HGNC:25915]
439.216	-3.27234	0.416851	-7.85014	4.15576e-15	1.36209e-13	ENSG00000029153	56938		ARNTL2	12	27332854	27425289	1	protein_coding	aryl hydrocarbon receptor nuclear translocator like 2 [Source:HGNC Symbol;Acc:HGNC:18984]
121.862	-3.26596	0.480124	-6.80232	1.02945e-11	2.11666e-10	ENSG00000105374	4818		NKG7	19	51371606	51372715	-1	protein_coding	natural killer cell granule protein 7 [Source:HGNC Symbol;Acc:HGNC:7830]
5.2456	-3.26562	1.25569	-2.60067	0.00930425	0.0300839	ENSG00000273328	NA		AC099329.2	3	42809414	42908105	1	processed_transcript
2282.86	-3.26062	0.272563	-11.9628	5.56363e-33	1.16093e-30	ENSG00000104951	259307		IL4I1	19	49889654	49929539	-1	protein_coding	interleukin 4 induced 1 [Source:HGNC Symbol;Acc:HGNC:19094]
35.8133	-3.25898	1.18777	-2.74377	0.00607384	0.020995	ENSG00000167371	112476		PRRT2	16	29811382	29815892	1	protein_coding	proline rich transmembrane protein 2 [Source:HGNC Symbol;Acc:HGNC:30500]
732.45	-3.25168	1.2561	-2.58871	0.00963365	0.0309779	ENSG00000010818	3097		HIVEP2	6	142751467	142956698	-1	protein_coding	human immunodeficiency virus type I enhancer binding protein 2 [Source:HGNC Symbol;Acc:HGNC:4921]
19.9695	-3.24463	1.03611	-3.13156	0.00173883	0.00713093	ENSG00000277957	NA		SENP3-EIF4A1	17	7563287	7578715	1	protein_coding	SENP3-EIF4A1 readthrough (NMD candidate) [Source:HGNC Symbol;Acc:HGNC:49182]
8.21718	-3.24211	1.06736	-3.0375	0.00238547	0.00940223	ENSG00000105889	256227		STEAP1B	7	22419444	22632925	-1	protein_coding	STEAP family member 1B [Source:HGNC Symbol;Acc:HGNC:41907]
32.6615	-3.23972	0.558566	-5.80008	6.62851e-09	8.6499e-08	ENSG00000204791	NA		SMPD5	8	144049079	144051522	1	transcribed_unitary_pseudogene	sphingomyelin phosphodiesterase 5 [Source:HGNC Symbol;Acc:HGNC:52275]
515.839	-3.23501	0.375387	-8.61778	6.82675e-18	3.28479e-16	ENSG00000056558	7185		TRAF1	9	120902393	120929173	-1	protein_coding	TNF receptor associated factor 1 [Source:HGNC Symbol;Acc:HGNC:12031]
25.0561	-3.22948	0.538895	-5.99279	2.06274e-09	2.92742e-08	ENSG00000261618	NA		AC083837.1	8	78837529	78840522	1	lincRNA
228.122	-3.22734	0.668091	-4.83069	1.36058e-06	1.15996e-05	ENSG00000090530	55214		P3H2	3	189956728	190122437	-1	protein_coding	prolyl 3-hydroxylase 2 [Source:HGNC Symbol;Acc:HGNC:19317]
212.274	-3.22418	0.373658	-8.62867	6.20671e-18	3.01397e-16	ENSG00000260135	NA		MMP2-AS1	16	55426797	55462297	-1	lincRNA	MMP2 antisense RNA 1 [Source:HGNC Symbol;Acc:HGNC:53142]
13.9437	-3.22385	0.832287	-3.87348	0.000107292	0.000608754	ENSG00000180914	5021		OXTR	3	8750408	8769628	-1	protein_coding	oxytocin receptor [Source:HGNC Symbol;Acc:HGNC:8529]
20.4849	-3.22059	0.872724	-3.69027	0.000224012	0.00117516	ENSG00000163132	4487		MSX1	4	4859666	4863936	1	protein_coding	msh homeobox 1 [Source:HGNC Symbol;Acc:HGNC:7391]
49.7025	-3.21871	0.527912	-6.09704	1.08047e-09	1.61382e-08	ENSG00000137747	84000		TMPRSS13	11	117900643	117929459	-1	protein_coding	transmembrane protease, serine 13 [Source:HGNC Symbol;Acc:HGNC:29808]
806.123	-3.21423	0.264691	-12.1433	6.22297e-34	1.47359e-31	ENSG00000170542	5272		SERPINB9	6	2887266	2903280	-1	protein_coding	serpin family B member 9 [Source:HGNC Symbol;Acc:HGNC:8955]
2020.83	-3.21414	0.222405	-14.4518	2.44387e-47	1.90758e-44	ENSG00000115919	8942		KYNU	2	142877498	143055832	1	protein_coding	kynureninase [Source:HGNC Symbol;Acc:HGNC:6469]
16.039	-3.19596	0.700242	-4.56408	5.0168e-06	3.82107e-05	ENSG00000111981	80329		ULBP1	6	149964007	149973710	1	protein_coding	UL16 binding protein 1 [Source:HGNC Symbol;Acc:HGNC:14893]
28.5069	-3.19287	0.916775	-3.48272	0.000496341	0.00236339	ENSG00000172927	26579		MYEOV	11	69294138	69367726	1	protein_coding	myeloma overexpressed [Source:HGNC Symbol;Acc:HGNC:7563]
651.086	-3.19078	0.291969	-10.9285	8.42278e-28	1.08902e-25	ENSG00000137331	8870		IER3	6	30743199	30744554	-1	protein_coding	immediate early response 3 [Source:HGNC Symbol;Acc:HGNC:5392]
152.466	-3.18821	0.603296	-5.28465	1.25943e-07	1.30558e-06	ENSG00000139178	51279		C1RL	12	7089587	7109273	-1	protein_coding	complement C1r subcomponent like [Source:HGNC Symbol;Acc:HGNC:21265]
116.509	-3.18327	0.374332	-8.50389	1.8334e-17	8.22106e-16	ENSG00000105855	3696		ITGB8	7	20330702	20415754	1	protein_coding	integrin subunit beta 8 [Source:HGNC Symbol;Acc:HGNC:6163]
35.8847	-3.18164	0.514826	-6.18003	6.40885e-10	9.95332e-09	ENSG00000203814	440689		HIST2H2BF	1	149782689	149812373	-1	protein_coding	histone cluster 2 H2B family member f [Source:HGNC Symbol;Acc:HGNC:24700]
955.284	-3.17531	0.358853	-8.84848	8.87184e-19	4.74553e-17	ENSG00000110047	10938		EHD1	11	64851642	64888296	-1	protein_coding	EH domain containing 1 [Source:HGNC Symbol;Acc:HGNC:3242]
87.6893	-3.16993	0.498135	-6.36359	1.97098e-10	3.33107e-09	ENSG00000143452	84072		HORMAD1	1	150698060	150720888	-1	protein_coding	HORMA domain containing 1 [Source:HGNC Symbol;Acc:HGNC:25245]
5.53173	-3.15637	0.988376	-3.19349	0.00140564	0.00589369	ENSG00000166126	81693		AMN	14	102922656	102933596	1	protein_coding	amnion associated transmembrane protein [Source:HGNC Symbol;Acc:HGNC:14604]
41.5416	-3.15519	0.482837	-6.53469	6.3742e-11	1.17222e-09	ENSG00000137757	838		CASP5	11	104994235	105023168	-1	protein_coding	caspase 5 [Source:HGNC Symbol;Acc:HGNC:1506]
29.4002	-3.15281	0.702755	-4.48636	7.24487e-06	5.34426e-05	ENSG00000186407	342510		CD300E	17	74609887	74623738	-1	protein_coding	CD300e molecule [Source:HGNC Symbol;Acc:HGNC:28874]
2149.04	-3.13911	0.207852	-15.1026	1.55566e-51	1.82142e-48	ENSG00000136048	55332		DRAM1	12	101877351	102012130	1	protein_coding	DNA damage regulated autophagy modulator 1 [Source:HGNC Symbol;Acc:HGNC:25645]
33.9566	-3.1354	0.945951	-3.31455	0.00091791	0.00406065	ENSG00000143850	22874		PLEKHA6	1	204218851	204377665	-1	protein_coding	pleckstrin homology domain containing A6 [Source:HGNC Symbol;Acc:HGNC:17053]
15.6023	-3.13198	0.639825	-4.89505	9.82794e-07	8.633e-06	ENSG00000137571	81796		SLCO5A1	8	69667047	69835064	-1	protein_coding	solute carrier organic anion transporter family member 5A1 [Source:HGNC Symbol;Acc:HGNC:19046]
344.43	-3.13089	0.468019	-6.68965	2.23704e-11	4.39791e-10	ENSG00000153094	10018		BCL2L11	2	111119378	111168447	1	protein_coding	BCL2 like 11 [Source:HGNC Symbol;Acc:HGNC:994]
18.8958	-3.12833	0.682343	-4.58468	4.54685e-06	3.48328e-05	ENSG00000224420	199800		ADM5	19	49688664	49690575	1	protein_coding	adrenomedullin 5 (putative) [Source:HGNC Symbol;Acc:HGNC:27293]
651.081	-3.12719	0.29802	-10.4932	9.28287e-26	9.68497e-24	ENSG00000163874	80149		ZC3H12A	1	37474552	37484379	1	protein_coding	zinc finger CCCH-type containing 12A [Source:HGNC Symbol;Acc:HGNC:26259]
41.2649	-3.12572	1.06147	-2.9447	0.00323267	0.0121871	ENSG00000153707	5789		PTPRD	9	8314246	10612723	-1	protein_coding	protein tyrosine phosphatase, receptor type D [Source:HGNC Symbol;Acc:HGNC:9668]
66.0797	-3.12245	0.75446	-4.13865	3.49349e-05	0.000221963	ENSG00000122641	3624		INHBA	7	41667168	41705834	-1	protein_coding	inhibin beta A subunit [Source:HGNC Symbol;Acc:HGNC:6066]
328.421	-3.1116	0.317674	-9.79493	1.18375e-22	9.13827e-21	ENSG00000171051	2357		FPR1	19	51745172	51804110	-1	protein_coding	formyl peptide receptor 1 [Source:HGNC Symbol;Acc:HGNC:3826]
33.8399	-3.10977	0.834218	-3.72777	0.000193183	0.00103202	ENSG00000065320	9423		NTN1	17	9021542	9244000	1	protein_coding	netrin 1 [Source:HGNC Symbol;Acc:HGNC:8029]
291.747	-3.10418	0.281342	-11.0335	2.635e-28	3.60601e-26	ENSG00000134470	3601		IL15RA	10	5943639	5978187	-1	protein_coding	interleukin 15 receptor subunit alpha [Source:HGNC Symbol;Acc:HGNC:5978]
33.1503	-3.10357	0.537406	-5.7751	7.69095e-09	9.91962e-08	ENSG00000148468	221061		FAM171A1	10	15211643	15371062	-1	protein_coding	family with sequence similarity 171 member A1 [Source:HGNC Symbol;Acc:HGNC:23522]
7.50555	-3.09989	1.03054	-3.00803	0.00262949	0.0102282	ENSG00000260941	644242		LINC00622	1	119597702	119599271	-1	sense_overlapping	long intergenic non-protein coding RNA 622 [Source:HGNC Symbol;Acc:HGNC:44251]
589.159	-3.09734	0.278657	-11.1153	1.05738e-28	1.49558e-26	ENSG00000121966	7852		CXCR4	2	136114349	136118165	-1	protein_coding	C-X-C motif chemokine receptor 4 [Source:HGNC Symbol;Acc:HGNC:2561]
3.67877	-3.08948	1.21266	-2.54769	0.0108439	0.0341965	ENSG00000263050	NA		AC090617.6	17	2043475	2044968	-1	lincRNA
189.338	-3.08783	0.383554	-8.05056	8.24143e-16	2.95388e-14	ENSG00000125657	8744		TNFSF9	19	6530999	6535928	1	protein_coding	TNF superfamily member 9 [Source:HGNC Symbol;Acc:HGNC:11939]
188.941	-3.08774	0.614199	-5.02726	4.97536e-07	4.65405e-06	ENSG00000123689	50486		G0S2	1	209675420	209676388	1	protein_coding	G0/G1 switch 2 [Source:HGNC Symbol;Acc:HGNC:30229]
6958.55	-3.08718	0.322152	-9.58296	9.42996e-22	6.6467e-20	ENSG00000026751	57823		SLAMF7	1	160739057	160754821	1	protein_coding	SLAM family member 7 [Source:HGNC Symbol;Acc:HGNC:21394]
5.55441	-3.08428	1.05889	-2.91274	0.0035827	0.013326	ENSG00000167910	1581		CYP7A1	8	58490178	58500236	-1	protein_coding	cytochrome P450 family 7 subfamily A member 1 [Source:HGNC Symbol;Acc:HGNC:2651]
190.69	-3.07695	0.381982	-8.05524	7.93253e-16	2.85118e-14	ENSG00000169991	126917		IFFO2	1	18904281	18956686	-1	protein_coding	intermediate filament family orphan 2 [Source:HGNC Symbol;Acc:HGNC:27006]
41.9441	-3.06366	0.491894	-6.22829	4.71547e-10	7.46085e-09	ENSG00000198342	79973		ZNF442	19	12345949	12365905	-1	protein_coding	zinc finger protein 442 [Source:HGNC Symbol;Acc:HGNC:20877]
246.993	-3.06348	0.43545	-7.03521	1.98956e-12	4.5086e-11	ENSG00000196083	3556		IL1RAP	3	190514051	190659750	1	protein_coding	interleukin 1 receptor accessory protein [Source:HGNC Symbol;Acc:HGNC:5995]
554.95	-3.05883	0.27829	-10.9915	4.1984e-28	5.67188e-26	ENSG00000121594	941		CD80	3	119524293	119559602	-1	protein_coding	CD80 molecule [Source:HGNC Symbol;Acc:HGNC:1700]
5.50543	-3.05821	1.271	-2.40613	0.0161224	0.047789	ENSG00000185272	54033		RBM11	21	14216130	14228372	1	protein_coding	RNA binding motif protein 11 [Source:HGNC Symbol;Acc:HGNC:9897]
41.6544	-3.04319	0.623169	-4.88342	1.04264e-06	9.12527e-06	ENSG00000131480	314		AOC2	17	42844600	42850707	1	protein_coding	amine oxidase, copper containing 2 [Source:HGNC Symbol;Acc:HGNC:549]
13.5791	-3.03959	0.766468	-3.9657	7.31799e-05	0.00043044	ENSG00000285999	NA		NA	NA	NA	NA	NA	NA	NA
7.78135	-3.03901	0.954364	-3.18433	0.0014509	0.0060658	ENSG00000234199	440900		LINC01191	2	113979569	114007302	1	lincRNA	long intergenic non-protein coding RNA 1191 [Source:HGNC Symbol;Acc:HGNC:49595]
17.9872	-3.03608	0.915106	-3.31774	0.000907484	0.00402044	ENSG00000069667	6095		RORA	15	60488284	61229319	-1	protein_coding	RAR related orphan receptor A [Source:HGNC Symbol;Acc:HGNC:10258]
4899.46	-3.03467	0.309499	-9.8051	1.07043e-22	8.29384e-21	ENSG00000125730	718		C3	19	6677704	6730562	-1	protein_coding	complement C3 [Source:HGNC Symbol;Acc:HGNC:1318]
19.31	-3.03307	0.877834	-3.45518	0.000549926	0.0025841	ENSG00000203804	574406		ADAMTSL4-AS1	1	150560202	150574552	-1	processed_transcript	ADAMTSL4 antisense RNA 1 [Source:HGNC Symbol;Acc:HGNC:32041]
130.535	-3.03198	0.441033	-6.87473	6.21067e-12	1.3089e-10	ENSG00000175130	65108		MARCKSL1	1	32333832	32336379	-1	protein_coding	MARCKS like 1 [Source:HGNC Symbol;Acc:HGNC:7142]
6.32975	-3.02072	1.19321	-2.5316	0.0113545	0.0355835	ENSG00000171889	NA		MIR31HG	9	21455642	21559669	-1	sense_overlapping	MIR31 host gene [Source:HGNC Symbol;Acc:HGNC:37187]
6.30214	-3.01873	1.24606	-2.42261	0.0154093	0.0460249	ENSG00000143502	55061		SUSD4	1	223220819	223364202	-1	protein_coding	sushi domain containing 4 [Source:HGNC Symbol;Acc:HGNC:25470]
131.555	-3.01266	0.396098	-7.60585	2.83028e-14	8.18219e-13	ENSG00000158292	387509		GPR153	1	6247346	6260975	-1	protein_coding	G protein-coupled receptor 153 [Source:HGNC Symbol;Acc:HGNC:23618]
37.2345	-3.00033	0.567611	-5.28589	1.25094e-07	1.29869e-06	ENSG00000164309	202333		CMYA5	5	79689877	79800240	1	protein_coding	cardiomyopathy associated 5 [Source:HGNC Symbol;Acc:HGNC:14305]
1049.15	3.00277	0.30829	9.74008	2.03396e-22	1.52547e-20	ENSG00000102760	28984		RGCC	13	41457559	41470882	1	protein_coding	regulator of cell cycle [Source:HGNC Symbol;Acc:HGNC:20369]
138.972	3.00598	0.276405	10.8753	1.5124e-27	1.87493e-25	ENSG00000166106	170689		ADAMTS15	11	130448974	130476641	1	protein_coding	ADAM metallopeptidase with thrombospondin type 1 motif 15 [Source:HGNC Symbol;Acc:HGNC:16305]
34.5673	3.00748	0.668345	4.49989	6.79884e-06	5.0506e-05	ENSG00000245248	NA		USP2-AS1	11	119381778	119526664	1	antisense_RNA	USP2 antisense RNA 1 (head to head) [Source:HGNC Symbol;Acc:HGNC:48673]
50.6763	3.02093	0.540895	5.58505	2.33627e-08	2.76503e-07	ENSG00000170899	2941		GSTA4	6	52977948	52995378	-1	protein_coding	glutathione S-transferase alpha 4 [Source:HGNC Symbol;Acc:HGNC:4629]
157.988	3.02179	0.465152	6.49635	8.22941e-11	1.47982e-09	ENSG00000171680	57449		PLEKHG5	1	6466092	6520061	-1	protein_coding	pleckstrin homology and RhoGEF domain containing G5 [Source:HGNC Symbol;Acc:HGNC:29105]
75.0487	3.02391	0.502518	6.01751	1.77125e-09	2.54807e-08	ENSG00000198842	92235		DUSP27	1	167094045	167129165	1	protein_coding	dual specificity phosphatase 27 (putative) [Source:HGNC Symbol;Acc:HGNC:25034]
15.1027	3.03326	0.741244	4.09212	4.27442e-05	0.000266519	ENSG00000105894	5764		PTN	7	137227341	137343865	-1	protein_coding	pleiotrophin [Source:HGNC Symbol;Acc:HGNC:9630]
147.79	3.03883	0.399447	7.6076	2.79228e-14	8.08342e-13	ENSG00000143126	1952		CELSR2	1	109250019	109275750	1	protein_coding	cadherin EGF LAG seven-pass G-type receptor 2 [Source:HGNC Symbol;Acc:HGNC:3231]
117.785	3.04867	1.10201	2.76646	0.00566689	0.0197699	ENSG00000206530	55779		CFAP44	3	113286947	113441610	-1	protein_coding	cilia and flagella associated protein 44 [Source:HGNC Symbol;Acc:HGNC:25631]
9.79208	3.05029	0.918874	3.31959	0.000901483	0.0039989	ENSG00000260081	105373383		AF274858.3	X	153599340	153604353	1	antisense_RNA
11.2205	3.0534	1.20099	2.54239	0.0110096	0.0346258	ENSG00000258388	NA		PPT2-EGFL8	6	32153845	32171978	1	protein_coding	PPT2-EGFL8 readthrough (NMD candidate) [Source:HGNC Symbol;Acc:HGNC:48343]
66.9902	3.05426	0.461586	6.61689	3.66822e-11	6.99617e-10	ENSG00000078018	4133		MAP2	2	209424058	209734118	1	protein_coding	microtubule associated protein 2 [Source:HGNC Symbol;Acc:HGNC:6839]
48.3689	3.06774	0.460261	6.66521	2.64285e-11	5.12874e-10	ENSG00000271009	NA		AC116667.1	16	73060245	73062316	1	lincRNA
76.7613	3.07246	0.9828	3.12623	0.0017706	0.00724795	ENSG00000139971	145407		C14orf37	14	57999735	58298139	-1	protein_coding	chromosome 14 open reading frame 37 [Source:HGNC Symbol;Acc:HGNC:19846]
24.713	3.07299	0.806299	3.81123	0.000138276	0.000763472	ENSG00000152582	79925		SPEF2	5	35617844	35814611	1	protein_coding	sperm flagellar 2 [Source:HGNC Symbol;Acc:HGNC:26293]
50.6036	3.07714	0.615087	5.00277	5.65117e-07	5.21675e-06	ENSG00000170439	196410		METTL7B	12	55681546	55684611	1	protein_coding	methyltransferase like 7B [Source:HGNC Symbol;Acc:HGNC:28276]
7.91814	3.08072	1.25969	2.44562	0.0144605	0.0436049	ENSG00000279968	100507462		GVQW2	6	138725211	138773652	-1	protein_coding	GVQW motif containing 2 [Source:HGNC Symbol;Acc:HGNC:51715]
37.434	3.0826	0.470895	6.54625	5.89994e-11	1.09071e-09	ENSG00000249992	25907		TMEM158	3	45224466	45226278	-1	protein_coding	transmembrane protein 158 (gene/pseudogene) [Source:HGNC Symbol;Acc:HGNC:30293]
14.1707	3.08325	0.666306	4.62738	3.70317e-06	2.90042e-05	ENSG00000246898	NA		LINC00920	16	66408524	66412135	1	lincRNA	long intergenic non-protein coding RNA 920 [Source:HGNC Symbol;Acc:HGNC:48611]
5.75261	3.08339	1.18613	2.59955	0.00933469	0.0301592	ENSG00000272654	NA		AL358472.2	1	153977743	153979160	1	lincRNA
7.70881	3.08408	1.03725	2.97332	0.002946	0.0112517	ENSG00000272425	NA		AC009902.3	8	81275399	81277570	-1	lincRNA
25.0799	3.0887	0.630551	4.89842	9.66123e-07	8.50148e-06	ENSG00000206140	645426		TMEM191C	22	21466423	21471269	1	protein_coding	transmembrane protein 191C [Source:HGNC Symbol;Acc:HGNC:33601]
37.2998	3.0896	0.557421	5.54267	2.97892e-08	3.45519e-07	ENSG00000135643	27345		KCNMB4	12	70366276	70434292	1	protein_coding	potassium calcium-activated channel subfamily M regulatory beta subunit 4 [Source:HGNC Symbol;Acc:HGNC:6289]
9.4033	3.09245	0.86774	3.5638	0.00036553	0.00181114	ENSG00000152092	460		ASTN1	1	176857302	177164973	-1	protein_coding	astrotactin 1 [Source:HGNC Symbol;Acc:HGNC:773]
805.118	3.09438	0.74786	4.13765	3.50884e-05	0.000222872	ENSG00000164684	619279		ZNF704	8	80628451	80874781	-1	protein_coding	zinc finger protein 704 [Source:HGNC Symbol;Acc:HGNC:32291]
162.499	3.09671	0.432465	7.16061	8.03213e-13	1.90627e-11	ENSG00000090659	30835		CD209	19	7739994	7747564	-1	protein_coding	CD209 molecule [Source:HGNC Symbol;Acc:HGNC:1641]
25.8673	3.09984	0.628571	4.93156	8.15762e-07	7.27558e-06	ENSG00000234869	NA		AL021392.1	22	46541495	46548196	1	antisense_RNA
8.81144	3.10666	0.874296	3.55333	0.000380392	0.00187483	ENSG00000160284	84221		SPATC1L	21	46161148	46184476	-1	protein_coding	spermatogenesis and centriole associated 1 like [Source:HGNC Symbol;Acc:HGNC:1298]
17.0417	3.10718	0.785818	3.95408	7.68313e-05	0.000449658	ENSG00000165071	137835		TMEM71	8	132685007	132760712	-1	protein_coding	transmembrane protein 71 [Source:HGNC Symbol;Acc:HGNC:26572]
46.9078	3.10735	0.580292	5.35481	8.56481e-08	9.16726e-07	ENSG00000108641	27077		B9D1	17	19337554	19378182	-1	protein_coding	B9 domain containing 1 [Source:HGNC Symbol;Acc:HGNC:24123]
32.0867	3.11308	0.603559	5.15788	2.49766e-07	2.45743e-06	ENSG00000157303	203328		SUSD3	9	93058688	93085138	1	protein_coding	sushi domain containing 3 [Source:HGNC Symbol;Acc:HGNC:28391]
52.5198	3.1139	0.477705	6.51846	7.10324e-11	1.29387e-09	ENSG00000146090	255426		RASGEF1C	5	180100791	180209153	-1	protein_coding	RasGEF domain family member 1C [Source:HGNC Symbol;Acc:HGNC:27400]
86.7758	3.11987	0.329798	9.45993	3.08156e-21	2.05519e-19	ENSG00000198286	84433		CARD11	7	2906141	3043945	-1	protein_coding	caspase recruitment domain family member 11 [Source:HGNC Symbol;Acc:HGNC:16393]
11.5626	3.12073	1.20919	2.58084	0.00985606	0.0315397	ENSG00000185988	126520		PLK5	19	1524074	1535456	1	protein_coding	polo like kinase 5 [Source:HGNC Symbol;Acc:HGNC:27001]
8.85361	3.12197	0.885219	3.52678	0.000420648	0.00204772	ENSG00000283638	NA		AC002407.1	X	134168911	134174089	-1	processed_transcript
503.581	3.13082	0.324081	9.6606	4.43259e-22	3.23241e-20	ENSG00000225217	NA		HSPA7	1	161606291	161608217	1	unprocessed_pseudogene	heat shock protein family A (Hsp70) member 7 [Source:HGNC Symbol;Acc:HGNC:5240]
334.003	3.13974	0.324761	9.66786	4.12935e-22	3.03227e-20	ENSG00000269190	115290		FBXO17	19	38941401	38975910	-1	protein_coding	F-box protein 17 [Source:HGNC Symbol;Acc:HGNC:18754]
5.80063	3.14544	1.05227	2.98919	0.00279719	0.0107732	ENSG00000261188	NA		Z95115.1	22	26512537	26514568	1	antisense_RNA
16.3001	3.15374	1.2085	2.60962	0.00906425	0.0294117	ENSG00000182263	55137		FIGN	2	163593396	163736012	-1	protein_coding	fidgetin, microtubule severing factor [Source:HGNC Symbol;Acc:HGNC:13285]
780.016	3.1787	0.348356	9.12486	7.18295e-20	4.13609e-18	ENSG00000073737	10170		DHRS9	2	169064789	169096167	1	protein_coding	dehydrogenase/reductase 9 [Source:HGNC Symbol;Acc:HGNC:16888]
6.79693	3.18002	1.20087	2.64809	0.00809477	0.0267771	ENSG00000163995	84448		ABLIM2	4	7965310	8158832	-1	protein_coding	actin binding LIM protein family member 2 [Source:HGNC Symbol;Acc:HGNC:19195]
193.837	3.18088	0.424483	7.49353	6.70444e-14	1.8374e-12	ENSG00000117016	9783		RIMS3	1	40620679	40665657	-1	protein_coding	regulating synaptic membrane exocytosis 3 [Source:HGNC Symbol;Acc:HGNC:21292]
108.087	3.19794	0.399155	8.01176	1.13076e-15	3.9652e-14	ENSG00000019991	3082		HGF	7	81699006	81770438	-1	protein_coding	hepatocyte growth factor [Source:HGNC Symbol;Acc:HGNC:4893]
6.90359	3.19833	1.07879	2.96474	0.00302943	0.0115161	ENSG00000147059	54466		SPIN2A	X	57134530	57137625	-1	protein_coding	spindlin family member 2A [Source:HGNC Symbol;Acc:HGNC:20694]
68.3029	3.20218	0.460395	6.95528	3.51851e-12	7.68421e-11	ENSG00000147576	137872		ADHFE1	8	66430185	66471601	1	protein_coding	alcohol dehydrogenase, iron containing 1 [Source:HGNC Symbol;Acc:HGNC:16354]
5.78231	3.21385	1.03129	3.11635	0.00183103	0.00745823	ENSG00000169989	201798		TIGD4	4	152769354	152779764	-1	protein_coding	tigger transposable element derived 4 [Source:HGNC Symbol;Acc:HGNC:18335]
4.32475	3.22102	1.20086	2.68226	0.00731268	0.0246111	ENSG00000198883	114824		PNMA5	X	152988824	152994127	-1	protein_coding	paraneoplastic Ma antigen family member 5 [Source:HGNC Symbol;Acc:HGNC:18743]
76.6093	3.22259	0.454676	7.08767	1.36386e-12	3.13109e-11	ENSG00000128045	65997		RASL11B	4	52862290	52866835	1	protein_coding	RAS like family 11 member B [Source:HGNC Symbol;Acc:HGNC:23804]
38.2804	3.22545	0.513332	6.28336	3.31328e-10	5.40042e-09	ENSG00000141570	57332		CBX8	17	79792132	79801683	-1	protein_coding	chromobox 8 [Source:HGNC Symbol;Acc:HGNC:15962]
8.66738	3.23805	0.916295	3.53385	0.000409553	0.00199753	ENSG00000232229	643529		LINC00865	10	89829510	89840861	1	lincRNA	long intergenic non-protein coding RNA 865 [Source:HGNC Symbol;Acc:HGNC:45170]
6.12354	3.2388	1.14967	2.81716	0.00484501	0.0173036	ENSG00000255559	286103		ZNF252P-AS1	8	145002811	145006046	1	antisense_RNA	ZNF252P antisense RNA 1 [Source:HGNC Symbol;Acc:HGNC:27821]
23.7399	3.24472	0.758622	4.27712	1.89327e-05	0.000127438	ENSG00000260244	NA		AC104083.1	4	155734448	155737062	1	sense_overlapping
8.46135	3.24601	1.1232	2.88996	0.00385296	0.0141836	ENSG00000215808	339535		LINC01139	1	238480384	238486023	-1	lincRNA	long intergenic non-protein coding RNA 1139 [Source:HGNC Symbol;Acc:HGNC:27924]
140.678	3.27212	0.503224	6.50231	7.90972e-11	1.42843e-09	ENSG00000131242	84440		RAB11FIP4	17	31391624	31538217	1	protein_coding	RAB11 family interacting protein 4 [Source:HGNC Symbol;Acc:HGNC:30267]
190.024	3.27457	0.268172	12.2107	2.7258e-34	6.83884e-32	ENSG00000176974	6470		SHMT1	17	18327860	18363563	-1	protein_coding	serine hydroxymethyltransferase 1 [Source:HGNC Symbol;Acc:HGNC:10850]
10.8182	3.27636	0.892294	3.67184	0.000240812	0.00125157	ENSG00000165171	155368		METTL27	7	73834590	73842535	-1	protein_coding	methyltransferase like 27 [Source:HGNC Symbol;Acc:HGNC:19068]
8.6428	3.28291	1.23003	2.66897	0.0076084	0.0254608	ENSG00000131969	145447		ABHD12B	14	50872160	50904970	1	protein_coding	abhydrolase domain containing 12B [Source:HGNC Symbol;Acc:HGNC:19837]
33.803	3.29431	0.640057	5.1469	2.64826e-07	2.59712e-06	ENSG00000120337	8995		TNFSF18	1	173039960	173050963	-1	protein_coding	TNF superfamily member 18 [Source:HGNC Symbol;Acc:HGNC:11932]
34.3027	3.29483	0.526421	6.25893	3.87628e-10	6.23132e-09	ENSG00000224307	101929331		AL161785.1	9	129282458	129285728	1	lincRNA
80.3269	3.29768	0.395569	8.33656	7.64855e-17	3.17935e-15	ENSG00000162174	80150		ASRGL1	11	62337448	62393412	1	protein_coding	asparaginase like 1 [Source:HGNC Symbol;Acc:HGNC:16448]
171.426	3.29801	0.406695	8.1093	5.09124e-16	1.88905e-14	ENSG00000171094	238		ALK	2	29192774	29921566	-1	protein_coding	ALK receptor tyrosine kinase [Source:HGNC Symbol;Acc:HGNC:427]
29.8814	3.30174	0.572944	5.76277	8.27466e-09	1.06011e-07	ENSG00000178015	285601		GPR150	5	95620078	95622142	1	protein_coding	G protein-coupled receptor 150 [Source:HGNC Symbol;Acc:HGNC:23628]
30.4482	3.3059	0.502302	6.58149	4.65751e-11	8.70187e-10	ENSG00000230537	100507103		AL158071.2	9	91104957	91107304	-1	lincRNA
8.13128	3.30609	1.367	2.4185	0.0155845	0.0464558	ENSG00000269026	NA		AC003006.1	19	57682045	57753575	1	protein_coding
224.906	3.31469	0.345191	9.60247	7.80478e-22	5.55695e-20	ENSG00000213366	2946		GSTM2	1	109668022	109709551	1	protein_coding	glutathione S-transferase mu 2 [Source:HGNC Symbol;Acc:HGNC:4634]
966.151	3.31894	0.336691	9.85751	6.36081e-23	5.02075e-21	ENSG00000169413	6039		RNASE6	14	20781051	20782467	1	protein_coding	ribonuclease A family member k6 [Source:HGNC Symbol;Acc:HGNC:10048]
10.2908	3.33177	1.2848	2.59323	0.00950796	0.0306486	ENSG00000076826	57662		CAMSAP3	19	7595902	7618304	1	protein_coding	calmodulin regulated spectrin associated protein family member 3 [Source:HGNC Symbol;Acc:HGNC:29307]
27.6283	3.36609	1.32351	2.5433	0.0109811	0.0345568	ENSG00000011677	2556		GABRA3	X	152166234	152451358	-1	protein_coding	gamma-aminobutyric acid type A receptor alpha3 subunit [Source:HGNC Symbol;Acc:HGNC:4077]
4.37227	3.36691	1.38373	2.43321	0.0149656	0.0448969	ENSG00000231908	100507475		IDH1-AS1	2	208255247	208256181	1	antisense_RNA	IDH1 antisense RNA 1 [Source:HGNC Symbol;Acc:HGNC:40292]
4.45212	3.37493	1.33987	2.51884	0.0117742	0.0366855	ENSG00000149573	10205		MPZL2	11	118253403	118264536	-1	protein_coding	myelin protein zero like 2 [Source:HGNC Symbol;Acc:HGNC:3496]
13.4259	3.38499	0.721852	4.68931	2.74126e-06	2.19917e-05	ENSG00000253549	100996348		CA3-AS1	8	85441851	85464915	-1	antisense_RNA	CA3 antisense RNA 1 [Source:HGNC Symbol;Acc:HGNC:51657]
13.8011	3.38923	1.39813	2.42412	0.0153454	0.0458894	ENSG00000229183	643847		PGA4	11	61222216	61231927	1	protein_coding	pepsinogen 4, group I (pepsinogen A) [Source:HGNC Symbol;Acc:HGNC:8886]
155.528	3.39469	0.305074	11.1274	9.22768e-29	1.32295e-26	ENSG00000158813	1896		EDA	X	69616067	70039469	1	protein_coding	ectodysplasin A [Source:HGNC Symbol;Acc:HGNC:3157]
7326.48	3.39548	0.341374	9.94652	2.6115e-23	2.14989e-21	ENSG00000010327	23166		STAB1	3	52495338	52524495	1	protein_coding	stabilin 1 [Source:HGNC Symbol;Acc:HGNC:18628]
25.6332	3.40412	0.833724	4.08304	4.44509e-05	0.000275855	ENSG00000255491	NA		AC100858.3	8	124811226	124857516	-1	lincRNA
20.9592	3.42003	0.707924	4.83107	1.35804e-06	1.15873e-05	ENSG00000092051	84502		JPH4	14	23568035	23578800	-1	protein_coding	junctophilin 4 [Source:HGNC Symbol;Acc:HGNC:20156]
12.0217	3.42048	0.799094	4.28045	1.86516e-05	0.000125786	ENSG00000277481	342372		PKD1L3	16	71929538	71999978	-1	protein_coding	polycystin 1 like 3, transient receptor potential channel interacting [Source:HGNC Symbol;Acc:HGNC:21716]
633.279	3.42881	0.639739	5.3597	8.33601e-08	8.94964e-07	ENSG00000141574	6398		SECTM1	17	82321024	82334074	-1	protein_coding	secreted and transmembrane 1 [Source:HGNC Symbol;Acc:HGNC:10707]
10.7706	3.44743	1.03665	3.32554	0.000882466	0.00392943	ENSG00000171388	8862		APLN	X	129645259	129654937	-1	protein_coding	apelin [Source:HGNC Symbol;Acc:HGNC:16665]
16.7207	3.44976	1.17927	2.92533	0.0034409	0.0128554	ENSG00000284727	NA		AC116562.4	4	4048211	4107583	-1	transcribed_unprocessed_pseudogene
52.3714	3.45347	0.542385	6.3672	1.92511e-10	3.25877e-09	ENSG00000228252	NA		COL6A4P2	3	130212823	130273806	1	transcribed_unitary_pseudogene	collagen type VI alpha 4 pseudogene 2 [Source:HGNC Symbol;Acc:HGNC:38501]
71.8453	3.45435	0.439864	7.85322	4.05477e-15	1.33314e-13	ENSG00000255152	NA		MSH5-SAPCD1	6	31740020	31764851	1	protein_coding	MSH5-SAPCD1 readthrough (NMD candidate) [Source:HGNC Symbol;Acc:HGNC:41994]
5.65027	3.45567	1.05502	3.27545	0.00105493	0.00459352	ENSG00000233609	NA		RPL10P19	8	8961200	8979025	1	transcribed_processed_pseudogene	ribosomal protein L10 pseudogene 19 [Source:HGNC Symbol;Acc:HGNC:52350]
11.6505	3.46044	1.07294	3.2252	0.00125887	0.0053554	ENSG00000228775	285962		WEE2-AS1	7	141704338	141738346	-1	antisense_RNA	WEE2 antisense RNA 1 [Source:HGNC Symbol;Acc:HGNC:48669]
10.3078	3.47041	1.09977	3.15559	0.00160174	0.00662154	ENSG00000132016	79173		C19orf57	19	13882348	13906452	-1	protein_coding	chromosome 19 open reading frame 57 [Source:HGNC Symbol;Acc:HGNC:28153]
4.07922	3.47379	1.3141	2.64348	0.00820575	0.0270678	ENSG00000261474	NA		AC026471.4	16	31449535	31453493	-1	lincRNA
5.84597	3.47452	1.16137	2.99173	0.002774	0.0106975	ENSG00000258810	NA		AL133371.2	14	20783888	20784293	1	antisense_RNA
96.0288	3.47826	0.563904	6.16817	6.90843e-10	1.06741e-08	ENSG00000141441	64762		GAREM1	18	32124877	32470484	-1	protein_coding	GRB2 associated regulator of MAPK1 subtype 1 [Source:HGNC Symbol;Acc:HGNC:26136]
13.3752	3.47847	1.10689	3.14255	0.00167481	0.00689119	ENSG00000229859	643834		PGA3	11	61203307	61213098	1	protein_coding	pepsinogen 3, group I (pepsinogen A) [Source:HGNC Symbol;Acc:HGNC:8885]
17.1035	3.48425	0.836289	4.16632	3.09558e-05	0.000198477	ENSG00000272668	NA		AL590560.2	1	159866954	159867685	1	antisense_RNA
11.0324	3.48787	1.12521	3.09974	0.00193691	0.00782899	ENSG00000136541	57471		ERMN	2	157318625	157327713	-1	protein_coding	ermin [Source:HGNC Symbol;Acc:HGNC:29208]
18.8983	3.49219	0.667468	5.23199	1.67698e-07	1.70406e-06	ENSG00000287820	NA		NA	NA	NA	NA	NA	NA	NA
374.666	3.49346	0.342258	10.2071	1.84264e-24	1.74141e-22	ENSG00000127951	10875		FGL2	7	77193371	77199848	-1	protein_coding	fibrinogen like 2 [Source:HGNC Symbol;Acc:HGNC:3696]
2395.54	3.50245	0.341076	10.2688	9.73909e-25	9.28739e-23	ENSG00000129538	6035		RNASE1	14	20801228	20803278	-1	protein_coding	ribonuclease A family member 1, pancreatic [Source:HGNC Symbol;Acc:HGNC:10044]
6.61199	3.50456	1.13977	3.07481	0.00210638	0.00842514	ENSG00000247728	NA		AC091057.1	15	30616998	30625773	-1	antisense_RNA
37.4902	3.51158	0.663075	5.29591	1.18427e-07	1.23326e-06	ENSG00000186628	123722		FSD2	15	82755362	82806070	-1	protein_coding	fibronectin type III and SPRY domain containing 2 [Source:HGNC Symbol;Acc:HGNC:18024]
4.55441	3.51522	1.40773	2.49708	0.012522	0.0386668	ENSG00000204815	83538		TTC25	17	41930635	41965651	1	protein_coding	tetratricopeptide repeat domain 25 [Source:HGNC Symbol;Acc:HGNC:25280]
20.0844	3.53201	0.706384	5.00013	5.72911e-07	5.28407e-06	ENSG00000165192	140456		ASB11	X	15281697	15315656	-1	protein_coding	ankyrin repeat and SOCS box containing 11 [Source:HGNC Symbol;Acc:HGNC:17186]
5.72207	3.54734	1.23774	2.86599	0.0041571	0.0151471	ENSG00000230448	100499171		LINC00276	2	13710531	14400963	-1	lincRNA	long intergenic non-protein coding RNA 276 [Source:HGNC Symbol;Acc:HGNC:38663]
6.21385	3.55845	1.28309	2.77334	0.00554835	0.0194303	ENSG00000118156	84215		ZNF541	19	47520685	47555856	-1	protein_coding	zinc finger protein 541 [Source:HGNC Symbol;Acc:HGNC:25294]
21.067	3.56663	1.2792	2.78818	0.00530046	0.0186832	ENSG00000224081	101928079		SLC44A3-AS1	1	94613814	94855426	-1	transcribed_processed_pseudogene	SLC44A3 antisense RNA 1 [Source:HGNC Symbol;Acc:HGNC:49057]
4.25086	3.56853	1.38437	2.57773	0.0099452	0.0317713	ENSG00000277651	NA		AL391261.4	14	65986967	65987447	-1	sense_intronic
7.20625	3.57044	1.28796	2.77218	0.0055683	0.0194937	ENSG00000128536	222256		CDHR3	7	105876796	106033773	1	protein_coding	cadherin related family member 3 [Source:HGNC Symbol;Acc:HGNC:26308]
403.112	3.57465	0.429378	8.32517	8.42058e-17	3.48652e-15	ENSG00000187210	2650		GCNT1	9	76419850	76507416	1	protein_coding	glucosaminyl (N-acetyl) transferase 1, core 2 [Source:HGNC Symbol;Acc:HGNC:4203]
5.61292	3.58211	1.40959	2.54124	0.011046	0.0347247	ENSG00000232000	NA		CLCN3P1	9	14987302	15146401	-1	transcribed_unprocessed_pseudogene	chloride voltage-gated channel 3 pseudogene 1 [Source:HGNC Symbol;Acc:HGNC:49775]
5.94692	3.59783	1.15129	3.12503	0.00177786	0.00727208	ENSG00000262484	643669		CCER2	19	38908980	38912158	-1	protein_coding	coiled-coil glutamate rich protein 2 [Source:HGNC Symbol;Acc:HGNC:44662]
11.7907	3.60528	0.943308	3.82196	0.000132398	0.000734285	ENSG00000256576	100996246		LINC02361	12	132186735	132189695	-1	lincRNA	long intergenic non-protein coding RNA 2361 [Source:HGNC Symbol;Acc:HGNC:53283]
10.266	3.60795	1.26399	2.85442	0.00431156	0.015645	ENSG00000228109	100507057		MELTF-AS1	3	196999460	197004744	1	antisense_RNA	MELTF antisense RNA 1 [Source:HGNC Symbol;Acc:HGNC:40373]
6.49153	3.63489	1.4771	2.46083	0.0138616	0.0420689	ENSG00000107821	81621		KAZALD1	10	101061841	101068131	1	protein_coding	Kazal type serine peptidase inhibitor domain 1 [Source:HGNC Symbol;Acc:HGNC:25460]
380.956	3.64048	0.915327	3.97724	6.972e-05	0.00041297	ENSG00000108984	5608		MAP2K6	17	69414698	69543331	1	protein_coding	mitogen-activated protein kinase kinase 6 [Source:HGNC Symbol;Acc:HGNC:6846]
30.5471	3.64552	0.65717	5.5473	2.90109e-08	3.3742e-07	ENSG00000160460	57731		SPTBN4	19	40466241	40576464	1	protein_coding	spectrin beta, non-erythrocytic 4 [Source:HGNC Symbol;Acc:HGNC:14896]
4.83563	3.65208	1.28564	2.84067	0.00450183	0.0162487	ENSG00000162526	81629		TSSK3	1	32351521	32364312	1	protein_coding	testis specific serine kinase 3 [Source:HGNC Symbol;Acc:HGNC:15473]
25.1731	3.65402	0.802019	4.55602	5.21317e-06	3.95919e-05	ENSG00000144712	23066		CAND2	3	12796472	12871916	1	protein_coding	cullin associated and neddylation dissociated 2 (putative) [Source:HGNC Symbol;Acc:HGNC:30689]
34.2494	3.65547	0.769374	4.75123	2.02185e-06	1.66382e-05	ENSG00000135472	23017		FAIM2	12	49866896	49904217	-1	protein_coding	Fas apoptotic inhibitory molecule 2 [Source:HGNC Symbol;Acc:HGNC:17067]
286.478	3.65573	0.298335	12.2538	1.60391e-34	4.07257e-32	ENSG00000134830	27202		C5AR2	19	47332147	47347327	1	protein_coding	complement component 5a receptor 2 [Source:HGNC Symbol;Acc:HGNC:4527]
21.1769	3.6681	0.934988	3.92315	8.7398e-05	0.00050602	ENSG00000164989	203238		CCDC171	9	15553086	16061663	1	protein_coding	coiled-coil domain containing 171 [Source:HGNC Symbol;Acc:HGNC:29828]
19.4042	3.67491	0.822486	4.46805	7.89345e-06	5.77357e-05	ENSG00000125810	22918		CD93	20	23079349	23086340	-1	protein_coding	CD93 molecule [Source:HGNC Symbol;Acc:HGNC:15855]
5.77233	3.68069	1.2311	2.98975	0.00279205	0.0107593	ENSG00000184599	284467		FAM19A3	1	112720419	112727235	1	protein_coding	family with sequence similarity 19 member A3, C-C motif chemokine like [Source:HGNC Symbol;Acc:HGNC:21590]
9.99358	3.6873	0.993057	3.71308	0.00020475	0.00108693	ENSG00000196666	399888		FAM180B	11	47586693	47589194	1	protein_coding	family with sequence similarity 180 member B [Source:HGNC Symbol;Acc:HGNC:34451]
37.8352	3.69567	0.63254	5.84259	5.13969e-09	6.8297e-08	ENSG00000160097	252995		FNDC5	1	32862268	32872482	-1	protein_coding	fibronectin type III domain containing 5 [Source:HGNC Symbol;Acc:HGNC:20240]
1159.45	3.69657	0.370608	9.97432	1.97447e-23	1.65127e-21	ENSG00000244682	NA		FCGR2C	1	161581339	161605662	1	polymorphic_pseudogene	Fc fragment of IgG receptor IIc (gene/pseudogene) [Source:HGNC Symbol;Acc:HGNC:15626]
29.3768	3.69675	1.25044	2.95635	0.00311304	0.0117978	ENSG00000273763	NA		AC007318.2	2	65203571	65203813	-1	processed_pseudogene
73.2802	3.69722	0.680437	5.4336	5.52288e-08	6.1422e-07	ENSG00000170390	166614		DCLK2	4	150078274	150257457	1	protein_coding	doublecortin like kinase 2 [Source:HGNC Symbol;Acc:HGNC:19002]
572.744	3.70049	0.308329	12.0018	3.47726e-33	7.55498e-31	ENSG00000185432	25840		METTL7A	12	50923472	50932517	1	protein_coding	methyltransferase like 7A [Source:HGNC Symbol;Acc:HGNC:24550]
6.59107	3.71208	1.13338	3.27521	0.00105582	0.0045955	ENSG00000167653	8000		PSCA	8	142670308	142682724	1	protein_coding	prostate stem cell antigen [Source:HGNC Symbol;Acc:HGNC:9500]
8.96409	3.72975	1.26576	2.94664	0.00321243	0.0121178	ENSG00000091129	4897		NRCAM	7	108147623	108456717	-1	protein_coding	neuronal cell adhesion molecule [Source:HGNC Symbol;Acc:HGNC:7994]
7.79656	3.73355	1.12234	3.32658	0.000879187	0.00391897	ENSG00000237886	NA		NALT1	9	136546212	136549893	1	antisense_RNA	NOTCH1 associated lncRNA in T-cell acute lymphoblastic leukemia 1 [Source:HGNC Symbol;Acc:HGNC:51192]
1283.86	3.74598	0.268025	13.9762	2.17697e-44	1.31085e-41	ENSG00000178562	940		CD28	2	203706475	203738912	1	protein_coding	CD28 molecule [Source:HGNC Symbol;Acc:HGNC:1653]
2921.86	3.75242	0.267785	14.0128	1.30093e-44	8.30818e-42	ENSG00000145358	115265		DDIT4L	4	100185870	100190782	-1	protein_coding	DNA damage inducible transcript 4 like [Source:HGNC Symbol;Acc:HGNC:30555]
4.32297	3.75268	1.47282	2.54795	0.0108359	0.0341765	ENSG00000204969	56146		PCDHA2	5	140794852	141012344	1	protein_coding	protocadherin alpha 2 [Source:HGNC Symbol;Acc:HGNC:8668]
42.3456	3.75501	0.744748	5.04198	4.60733e-07	4.3348e-06	ENSG00000267199	NA		AP001029.2	18	12438890	12448205	1	antisense_RNA
76.6986	3.75619	0.486602	7.71922	1.17043e-14	3.539e-13	ENSG00000091592	22861		NLRP1	17	5499427	5619424	-1	protein_coding	NLR family pyrin domain containing 1 [Source:HGNC Symbol;Acc:HGNC:14374]
17.8619	3.76358	0.95869	3.92575	8.64591e-05	0.000501272	ENSG00000174080	8722		CTSF	11	66563463	66568841	-1	protein_coding	cathepsin F [Source:HGNC Symbol;Acc:HGNC:2531]
41.072	3.7706	0.619509	6.08644	1.15451e-09	1.71831e-08	ENSG00000287415	NA		NA	NA	NA	NA	NA	NA	NA
16.5852	3.77331	1.02053	3.69741	0.00021781	0.00114644	ENSG00000275793	85376		RIMBP3	22	18605815	18611919	-1	protein_coding	RIMS binding protein 3 [Source:HGNC Symbol;Acc:HGNC:29344]
213.945	3.77342	0.689402	5.47347	4.4132e-08	4.99775e-07	ENSG00000275832	57636		ARHGAP23	17	38419280	38512392	1	protein_coding	Rho GTPase activating protein 23 [Source:HGNC Symbol;Acc:HGNC:29293]
54.0347	3.77743	1.13843	3.3181	0.000906324	0.00401783	ENSG00000008226	9940		DLEC1	3	38039205	38124025	1	protein_coding	deleted in lung and esophageal cancer 1 [Source:HGNC Symbol;Acc:HGNC:2899]
206.929	3.79596	0.316974	11.9756	4.76804e-33	1.00486e-30	ENSG00000108405	5023		P2RX1	17	3896592	3916500	-1	protein_coding	purinergic receptor P2X 1 [Source:HGNC Symbol;Acc:HGNC:8533]
11.5004	3.80718	0.957891	3.97454	7.05141e-05	0.000416854	ENSG00000228031	NA		AC078842.1	7	137344930	137354483	-1	lincRNA
644.775	3.81455	0.224719	16.9748	1.26228e-64	2.66025e-61	ENSG00000115232	3676		ITGA4	2	181457202	181536187	1	protein_coding	integrin subunit alpha 4 [Source:HGNC Symbol;Acc:HGNC:6140]
172.83	3.81627	0.45896	8.31505	9.17156e-17	3.76052e-15	ENSG00000175262	148345		C1orf127	1	10946471	10982037	-1	protein_coding	chromosome 1 open reading frame 127 [Source:HGNC Symbol;Acc:HGNC:26730]
817.346	3.82394	0.378755	10.0961	5.74917e-24	5.09092e-22	ENSG00000102878	3299		HSF4	16	67164681	67169945	1	protein_coding	heat shock transcription factor 4 [Source:HGNC Symbol;Acc:HGNC:5227]
22.2545	3.82757	0.699429	5.47242	4.43924e-08	5.02454e-07	ENSG00000267296	80054		CEBPA-AS1	19	33302857	33305054	1	antisense_RNA	CEBPA antisense RNA 1 (head to head) [Source:HGNC Symbol;Acc:HGNC:25710]
8.45675	3.83194	1.15456	3.31895	0.000903565	0.00400729	ENSG00000144354	83879		CDCA7	2	173354820	173368997	1	protein_coding	cell division cycle associated 7 [Source:HGNC Symbol;Acc:HGNC:14628]
16.6776	3.83945	0.963128	3.98644	6.70729e-05	0.000398748	ENSG00000104921	2208		FCER2	19	7688758	7702146	-1	protein_coding	Fc fragment of IgE receptor II [Source:HGNC Symbol;Acc:HGNC:3612]
29.7379	3.84031	1.38449	2.77381	0.00554038	0.0194167	ENSG00000274419	101060389		TBC1D3D	17	38003976	38014902	1	protein_coding	TBC1 domain family member 3D [Source:HGNC Symbol;Acc:HGNC:28944]
4.47281	3.85621	1.56633	2.46194	0.0138188	0.0419687	ENSG00000115252	5136		PDE1A	2	182140036	182523192	-1	protein_coding	phosphodiesterase 1A [Source:HGNC Symbol;Acc:HGNC:8774]
7.75555	3.85895	1.07295	3.59658	0.000322431	0.00161907	ENSG00000225411	NA		CR786580.1	9	63802144	63814159	-1	lincRNA
100.465	3.87738	0.515633	7.51966	5.49196e-14	1.52695e-12	ENSG00000196155	25894		PLEKHG4	16	67277510	67289499	1	protein_coding	pleckstrin homology and RhoGEF domain containing G4 [Source:HGNC Symbol;Acc:HGNC:24501]
460.817	3.87752	0.350093	11.0757	1.64651e-28	2.26798e-26	ENSG00000072422	9886		RHOBTB1	10	60869438	61001440	-1	protein_coding	Rho related BTB domain containing 1 [Source:HGNC Symbol;Acc:HGNC:18738]
4.20009	3.88127	1.50856	2.57283	0.0100869	0.0321509	ENSG00000197301	100129940		AC090673.1	12	65851340	65882167	-1	antisense_RNA
24.1404	3.88663	1.04764	3.7099	0.000207342	0.00109881	ENSG00000237422	NA		AL158071.3	9	91119138	91163087	-1	lincRNA
4.7963	3.88955	1.29937	2.99342	0.00275873	0.0106484	ENSG00000232093	NA		DCST1-AS1	1	155045191	155046118	-1	antisense_RNA	DCST1 antisense RNA 1 [Source:HGNC Symbol;Acc:HGNC:41147]
149.809	3.89155	0.732431	5.3132	1.07719e-07	1.13226e-06	ENSG00000161381	57125		PLXDC1	17	39063303	39154394	-1	protein_coding	plexin domain containing 1 [Source:HGNC Symbol;Acc:HGNC:20945]
3.48679	3.90607	1.53548	2.54388	0.0109627	0.0345093	ENSG00000237233	NA		TMEM26-AS1	10	61452639	61481956	1	antisense_RNA	TMEM26 antisense RNA 1 [Source:HGNC Symbol;Acc:HGNC:51209]
3.59283	3.90618	1.5584	2.50653	0.0121921	0.0377756	ENSG00000275549	100129722		STPG3-AS1	9	137250219	137253497	-1	antisense_RNA	STPG3 antisense RNA 1 [Source:HGNC Symbol;Acc:HGNC:51176]
3.82447	3.90645	1.49842	2.60705	0.00913261	0.0296092	ENSG00000263394	NA		AC007952.7	17	19091069	19091825	-1	lincRNA
195.908	3.91925	0.43491	9.01162	2.03039e-19	1.13503e-17	ENSG00000163606	131450		CD200R1	3	112921209	112975122	-1	protein_coding	CD200 receptor 1 [Source:HGNC Symbol;Acc:HGNC:24235]
3.07857	3.92742	1.59267	2.46594	0.0136655	0.0416004	ENSG00000260329	NA		AC007541.1	12	106954029	106955497	-1	antisense_RNA
5.71789	3.93216	1.35633	2.89913	0.00374201	0.0138235	ENSG00000119457	57864		SLC46A2	9	112878920	112890913	-1	protein_coding	solute carrier family 46 member 2 [Source:HGNC Symbol;Acc:HGNC:16055]
8.79866	3.93692	1.05492	3.73196	0.000189992	0.00101833	ENSG00000286989	NA		NA	NA	NA	NA	NA	NA	NA
7.8236	3.94451	1.13135	3.48655	0.0004893	0.00233726	ENSG00000137098	26206		SPAG8	9	35808045	35812272	-1	protein_coding	sperm associated antigen 8 [Source:HGNC Symbol;Acc:HGNC:14105]
99.5742	3.95767	0.424469	9.32382	1.12228e-20	7.03933e-19	ENSG00000170271	10826		FAXDC2	5	154818491	154859252	-1	protein_coding	fatty acid hydroxylase domain containing 2 [Source:HGNC Symbol;Acc:HGNC:1334]
48.7074	3.96461	0.626314	6.33006	2.45062e-10	4.0957e-09	ENSG00000257398	NA		AC126177.4	12	107839291	107864562	-1	lincRNA
22.9837	3.96574	0.870683	4.55475	5.24489e-06	3.97898e-05	ENSG00000149451	80332		ADAM33	20	3667965	3682246	-1	protein_coding	ADAM metallopeptidase domain 33 [Source:HGNC Symbol;Acc:HGNC:15478]
2.74223	3.97057	1.60577	2.47269	0.01341	0.0409471	ENSG00000258303	NA		AC012464.2	12	93836167	93838038	1	sense_intronic
7.39282	3.97199	1.45562	2.72873	0.00635793	0.0218693	ENSG00000166897	114794		ELFN2	22	37367960	37427470	-1	protein_coding	extracellular leucine rich repeat and fibronectin type III domain containing 2 [Source:HGNC Symbol;Acc:HGNC:29396]
47.2864	3.97608	0.806818	4.9281	8.30349e-07	7.39628e-06	ENSG00000074370	489		ATP2A3	17	3923870	3964464	-1	protein_coding	ATPase sarcoplasmic/endoplasmic reticulum Ca2+ transporting 3 [Source:HGNC Symbol;Acc:HGNC:813]
8.91467	3.98573	1.46503	2.72059	0.00651662	0.0223277	ENSG00000106483	6424		SFRP4	7	37905932	38025695	-1	protein_coding	secreted frizzled related protein 4 [Source:HGNC Symbol;Acc:HGNC:10778]
4.29913	4.00261	1.58738	2.52152	0.011685	0.0364616	ENSG00000186710	387885		CFAP73	12	113149858	113159276	1	protein_coding	cilia and flagella associated protein 73 [Source:HGNC Symbol;Acc:HGNC:37100]
5.92017	4.00285	1.54436	2.59192	0.00954426	0.0307515	ENSG00000233614	727856		DDX11L10	16	11555	14090	1	transcribed_unprocessed_pseudogene	DEAD/H-box helicase 11 like 10 [Source:HGNC Symbol;Acc:HGNC:14125]
236.386	4.02292	0.322069	12.4909	8.37261e-36	2.49144e-33	ENSG00000171777	115727		RASGRP4	19	38409051	38426305	-1	protein_coding	RAS guanyl releasing protein 4 [Source:HGNC Symbol;Acc:HGNC:18958]
1853.67	4.04032	0.378933	10.6624	1.5264e-26	1.72951e-24	ENSG00000171659	2857		GPR34	X	41688973	41697277	1	protein_coding	G protein-coupled receptor 34 [Source:HGNC Symbol;Acc:HGNC:4490]
54.0785	4.04425	0.609498	6.63538	3.23676e-11	6.20698e-10	ENSG00000145020	275		AMT	3	49416775	49422753	-1	protein_coding	aminomethyltransferase [Source:HGNC Symbol;Acc:HGNC:473]
5.17049	4.04805	1.45136	2.78914	0.0052848	0.0186405	ENSG00000254910	NA		AC136475.2	11	310139	311141	-1	antisense_RNA
6.51759	4.05488	1.37371	2.95176	0.00315966	0.0119508	ENSG00000232628	101927143		AC092809.2	1	224208747	224213279	-1	sense_intronic
7.93423	4.0598	1.24403	3.26343	0.00110072	0.00477023	ENSG00000259153	NA		AC004816.1	14	70810205	70815403	1	lincRNA
3.93812	4.06666	1.47439	2.75821	0.00581194	0.0202156	ENSG00000272564	NA		AC012511.1	2	85904279	85904727	1	lincRNA
66.6263	4.08579	1.47263	2.77448	0.00552898	0.0193915	ENSG00000153885	79047		KCTD15	19	33795933	33815763	1	protein_coding	potassium channel tetramerization domain containing 15 [Source:HGNC Symbol;Acc:HGNC:23297]
323.8	4.08768	0.309732	13.1975	9.07318e-40	3.24097e-37	ENSG00000261795	NA		AC093627.7	7	161765	164972	-1	lincRNA
4.30589	4.10699	1.59647	2.57254	0.0100955	0.0321686	ENSG00000113361	1004		CDH6	5	31193750	31329146	1	protein_coding	cadherin 6 [Source:HGNC Symbol;Acc:HGNC:1765]
3.42193	4.10826	1.65504	2.48227	0.0130548	0.040048	ENSG00000272523	100652853		LINC01023	5	108727825	108728260	-1	lincRNA	long intergenic non-protein coding RNA 1023 [Source:HGNC Symbol;Acc:HGNC:49004]
38.2407	4.12408	1.12451	3.66744	0.000244995	0.0012708	ENSG00000158473	912		CD1D	1	158179947	158184896	1	protein_coding	CD1d molecule [Source:HGNC Symbol;Acc:HGNC:1637]
410.549	4.13073	0.43512	9.49331	2.23803e-21	1.52642e-19	ENSG00000167261	64174		DPEP2	16	67987394	68000586	-1	protein_coding	dipeptidase 2 [Source:HGNC Symbol;Acc:HGNC:23028]
373.838	4.13157	0.383486	10.7737	4.58072e-27	5.5165e-25	ENSG00000160593	120425		JAML	11	118193740	118225094	-1	protein_coding	junction adhesion molecule like [Source:HGNC Symbol;Acc:HGNC:19084]
131.146	4.13713	0.781647	5.29284	1.20433e-07	1.2534e-06	ENSG00000003096	90293		KLHL13	X	117897813	118117340	-1	protein_coding	kelch like family member 13 [Source:HGNC Symbol;Acc:HGNC:22931]
108.259	4.13873	0.381257	10.8555	1.87797e-27	2.31452e-25	ENSG00000226751	NA		AF127936.1	21	14761710	14763090	-1	lincRNA
3.39078	4.13923	1.62834	2.54199	0.0110224	0.0346557	ENSG00000234572	101927438		LINC01800	2	64846130	64863626	-1	lincRNA	long intergenic non-protein coding RNA 1800 [Source:HGNC Symbol;Acc:HGNC:52590]
8.49667	4.16461	1.07106	3.8883	0.000100949	0.000576091	ENSG00000287245	NA		NA	NA	NA	NA	NA	NA	NA
63.9837	4.17481	0.668758	6.24263	4.3028e-10	6.85423e-09	ENSG00000196668	100287569		LINC00173	12	116533422	116536518	1	processed_transcript	long intergenic non-protein coding RNA 173 [Source:HGNC Symbol;Acc:HGNC:33791]
99.808	4.18846	0.9133	4.58608	4.5165e-06	3.46254e-05	ENSG00000004799	5166		PDK4	7	95583499	95596491	-1	protein_coding	pyruvate dehydrogenase kinase 4 [Source:HGNC Symbol;Acc:HGNC:8812]
5.53582	4.18907	1.52533	2.74633	0.00602661	0.0208488	ENSG00000131400	9476		NAPSA	19	50358477	50365830	-1	protein_coding	napsin A aspartic peptidase [Source:HGNC Symbol;Acc:HGNC:13395]
7.24066	4.19413	1.18505	3.5392	0.000401339	0.00196292	ENSG00000260876	101928248		LINC01229	16	79676108	79807922	1	lincRNA	long intergenic non-protein coding RNA 1229 [Source:HGNC Symbol;Acc:HGNC:49682]
17.7097	4.23953	0.719506	5.89228	3.80903e-09	5.15577e-08	ENSG00000176659	NA		C20orf197	20	60055925	60072953	1	lincRNA	chromosome 20 open reading frame 197 [Source:HGNC Symbol;Acc:HGNC:26601]
123.112	4.26645	0.755842	5.64463	1.65539e-08	2.01311e-07	ENSG00000144218	3899		AFF3	2	99545419	100142739	-1	protein_coding	AF4/FMR2 family member 3 [Source:HGNC Symbol;Acc:HGNC:6473]
6.45623	4.26668	1.36935	3.11585	0.00183417	0.00746817	ENSG00000036448	9172		MYOM2	8	2045040	2165552	1	protein_coding	myomesin 2 [Source:HGNC Symbol;Acc:HGNC:7614]
8.56189	4.28305	1.74031	2.46109	0.0138516	0.0420517	ENSG00000204128	257407		C2orf72	2	231037490	231049719	1	protein_coding	chromosome 2 open reading frame 72 [Source:HGNC Symbol;Acc:HGNC:27418]
168.911	4.29326	0.326478	13.1502	1.69717e-39	5.96133e-37	ENSG00000156222	9154		SLC28A1	15	84884654	84945796	1	protein_coding	solute carrier family 28 member 1 [Source:HGNC Symbol;Acc:HGNC:11001]
3.42397	4.29537	1.73892	2.47014	0.0135061	0.0411813	ENSG00000188037	1180		CLCN1	7	143316126	143352083	1	protein_coding	chloride voltage-gated channel 1 [Source:HGNC Symbol;Acc:HGNC:2019]
5.35538	4.30078	1.34556	3.19627	0.00139217	0.00584695	ENSG00000136110	11061		CNMD	13	52703264	52739812	-1	protein_coding	chondromodulin [Source:HGNC Symbol;Acc:HGNC:17005]
5.40616	4.306	1.35537	3.177	0.00148806	0.00621129	ENSG00000224505	NA		AC138150.1	17	45150400	45161510	-1	antisense_RNA
11.0464	4.31245	1.4091	3.06043	0.00221023	0.00879375	ENSG00000285791	NA		NA	NA	NA	NA	NA	NA	NA
4.3553	4.31984	1.46366	2.9514	0.0031634	0.0119628	ENSG00000269102	NA		AC010320.3	19	52284780	52297920	-1	antisense_RNA
10.0182	4.32594	1.07849	4.01113	6.04299e-05	0.000363252	ENSG00000186417	342035		GLDN	15	51341629	51408013	1	protein_coding	gliomedin [Source:HGNC Symbol;Acc:HGNC:29514]
319.808	4.33012	0.38917	11.1266	9.31702e-29	1.32673e-26	ENSG00000196639	3269		HRH1	3	11137093	11263557	1	protein_coding	histamine receptor H1 [Source:HGNC Symbol;Acc:HGNC:5182]
1157.5	4.3325	0.29349	14.762	2.576e-49	2.08805e-46	ENSG00000139679	10161		LPAR6	13	48389567	48444704	-1	protein_coding	lysophosphatidic acid receptor 6 [Source:HGNC Symbol;Acc:HGNC:15520]
478.975	4.3442	0.314826	13.7987	2.59351e-43	1.36646e-40	ENSG00000198794	192683		SCAMP5	15	74957219	75021496	1	protein_coding	secretory carrier membrane protein 5 [Source:HGNC Symbol;Acc:HGNC:30386]
111.439	4.35723	0.362272	12.0275	2.5478e-33	5.65209e-31	ENSG00000262655	10418		SPON1	11	13962689	14267884	1	protein_coding	spondin 1 [Source:HGNC Symbol;Acc:HGNC:11252]
2.2144	4.37664	1.78784	2.448	0.0143652	0.0433671	ENSG00000205693	100287284		MANSC4	12	27762738	27771276	-1	protein_coding	MANSC domain containing 4 [Source:HGNC Symbol;Acc:HGNC:40023]
6.50596	4.38929	1.28835	3.40692	0.000656997	0.00302981	ENSG00000287385	NA		NA	NA	NA	NA	NA	NA	NA
104.341	4.41221	0.572421	7.70799	1.27819e-14	3.84828e-13	ENSG00000213809	22914		KLRK1	12	10372353	10391874	-1	protein_coding	killer cell lectin like receptor K1 [Source:HGNC Symbol;Acc:HGNC:18788]
19.0214	4.41267	1.01941	4.32863	1.50041e-05	0.000103273	ENSG00000258819	102724190		LINC02289	14	77069180	77076344	-1	lincRNA	long intergenic non-protein coding RNA 2289 [Source:HGNC Symbol;Acc:HGNC:53205]
20.2994	4.41519	1.07	4.12635	3.68561e-05	0.000233256	ENSG00000285517	NA		NA	NA	NA	NA	NA	NA	NA
86.7115	4.43326	0.470975	9.41296	4.82364e-21	3.16692e-19	ENSG00000255819	NA		KLRC4-KLRK1	12	10372353	10410146	-1	protein_coding	KLRC4-KLRK1 readthrough [Source:HGNC Symbol;Acc:HGNC:48357]
16.273	4.43473	0.984145	4.50618	6.60054e-06	4.91195e-05	ENSG00000099957	9127		P2RX6	22	21009808	21028830	1	protein_coding	purinergic receptor P2X 6 [Source:HGNC Symbol;Acc:HGNC:8538]
71.5441	4.43532	0.617015	7.18835	6.55798e-13	1.57593e-11	ENSG00000133800	10894		LYVE1	11	10556966	10611689	-1	protein_coding	lymphatic vessel endothelial hyaluronan receptor 1 [Source:HGNC Symbol;Acc:HGNC:14687]
10.7352	4.46939	0.962962	4.6413	3.46228e-06	2.72776e-05	ENSG00000146938	57502		NLGN4X	X	5840637	6228863	-1	protein_coding	neuroligin 4, X-linked [Source:HGNC Symbol;Acc:HGNC:14287]
4.61074	4.47892	1.481	3.02426	0.0024924	0.00974532	ENSG00000256050	NA		AL583722.1	14	104681146	104684932	1	lincRNA
3.22855	4.51912	1.76921	2.55432	0.0106395	0.0336477	ENSG00000230847	NA		AC044797.1	5	71074225	71093193	-1	unprocessed_pseudogene
101.286	4.52127	0.542407	8.33557	7.71235e-17	3.19956e-15	ENSG00000110881	41		ASIC1	12	50057548	50083611	1	protein_coding	acid sensing ion channel subunit 1 [Source:HGNC Symbol;Acc:HGNC:100]
33.2345	4.54964	1.13391	4.01236	6.0115e-05	0.000361462	ENSG00000118492	79747		ADGB	6	146598965	146815462	1	protein_coding	androglobin [Source:HGNC Symbol;Acc:HGNC:21212]
15.2343	4.5554	0.969902	4.69676	2.64316e-06	2.12471e-05	ENSG00000276170	NA		AC244153.1	17	38450394	38452444	-1	processed_transcript
73.2351	4.5609	0.564131	8.08482	6.22543e-16	2.27385e-14	ENSG00000181631	53829		P2RY13	3	151326312	151329548	-1	protein_coding	purinergic receptor P2Y13 [Source:HGNC Symbol;Acc:HGNC:4537]
4.78028	4.58432	1.5323	2.99179	0.00277346	0.0106974	ENSG00000142623	29943		PADI1	1	17205126	17246005	1	protein_coding	peptidyl arginine deiminase 1 [Source:HGNC Symbol;Acc:HGNC:18367]
3.13204	4.60446	1.75037	2.63056	0.00852446	0.0279659	ENSG00000249572	NA		AC034231.1	5	33424025	33440619	-1	antisense_RNA
376.072	4.64734	0.300993	15.44	8.80857e-54	1.16025e-50	ENSG00000171227	140738		TMEM37	2	119429901	119438520	1	protein_coding	transmembrane protein 37 [Source:HGNC Symbol;Acc:HGNC:18216]
3.51368	4.69303	1.7298	2.71306	0.00666658	0.0227712	ENSG00000178965	127254		ERICH3	1	74568111	74673738	-1	protein_coding	glutamate rich 3 [Source:HGNC Symbol;Acc:HGNC:25346]
1.93985	4.7079	1.73035	2.72079	0.00651268	0.0223215	ENSG00000249574	442497		AC226118.1	7	379359	382712	1	lincRNA
2.13034	4.72652	1.72311	2.74302	0.00608777	0.0210327	ENSG00000257258	NA		AC012150.1	12	29143196	29148675	-1	lincRNA
5.18599	4.74551	1.5406	3.08031	0.00206784	0.00829776	ENSG00000227060	NA		LINC00629	X	134549973	134559923	1	lincRNA	long intergenic non-protein coding RNA 629 [Source:HGNC Symbol;Acc:HGNC:44262]
332.692	4.7567	0.383369	12.4076	2.37555e-35	6.67531e-33	ENSG00000286646	NA		NA	NA	NA	NA	NA	NA	NA
390.874	4.75775	1.1928	3.98874	6.64265e-05	0.000395463	ENSG00000203685	375057		STUM	1	226548800	226609214	1	protein_coding	stum, mechanosensory transduction mediator homolog [Source:HGNC Symbol;Acc:HGNC:30491]
45.0766	4.77889	0.729732	6.54883	5.79894e-11	1.07298e-09	ENSG00000127533	9002		F2RL3	19	16888860	16892606	1	protein_coding	F2R like thrombin or trypsin receptor 3 [Source:HGNC Symbol;Acc:HGNC:3540]
2.55654	4.80245	1.65546	2.90097	0.00372009	0.0137569	ENSG00000226334	NA		AL359182.1	9	104927553	104928892	1	antisense_RNA
3.43474	4.80426	1.94095	2.47522	0.0133156	0.0407117	ENSG00000237943	NA		PRKCQ-AS1	10	6580419	6616452	1	processed_transcript	PRKCQ antisense RNA 1 [Source:HGNC Symbol;Acc:HGNC:44689]
73.9881	4.82714	0.671481	7.18879	6.5367e-13	1.57261e-11	ENSG00000143847	8497		PPFIA4	1	203026498	203078740	1	protein_coding	PTPRF interacting protein alpha 4 [Source:HGNC Symbol;Acc:HGNC:9248]
4.43947	4.85973	1.86466	2.60623	0.0091544	0.0296677	ENSG00000133863	56154		TEX15	8	30831544	30890606	-1	protein_coding	testis expressed 15, meiosis and synapsis associated [Source:HGNC Symbol;Acc:HGNC:11738]
623.212	4.89044	0.856043	5.71284	1.11105e-08	1.38963e-07	ENSG00000106976	1759		DNM1	9	128191655	128255248	1	protein_coding	dynamin 1 [Source:HGNC Symbol;Acc:HGNC:2972]
2.75569	4.90458	1.70428	2.87781	0.00400452	0.0146571	ENSG00000165091	117531		TMC1	9	72521801	72836351	1	protein_coding	transmembrane channel like 1 [Source:HGNC Symbol;Acc:HGNC:16513]
77.4338	4.91877	1.57772	3.11764	0.00182304	0.00743287	ENSG00000168824	27065		HGNC:18790	4	4348140	4419058	1	protein_coding	Neuron-specific protein family member 1 [Source:UniProtKB/Swiss-Prot;Acc:P42857]
2.2969	4.92734	1.89083	2.60592	0.00916281	0.0296904	ENSG00000273956	NA		AC005632.4	16	21526824	21531141	-1	lincRNA
4.37136	4.93107	1.55752	3.16597	0.00154565	0.00641991	ENSG00000276509	NA		AC239799.2	1	146235806	146237807	1	lincRNA
19.096	4.93795	1.15503	4.27517	1.90993e-05	0.000128354	ENSG00000232871	653677		SEC1P	19	48638071	48682245	1	unitary_pseudogene	secretory blood group 1, pseudogene [Source:HGNC Symbol;Acc:HGNC:44149]
49.262	4.95476	1.79058	2.76712	0.00565532	0.0197393	ENSG00000180190	157695		TDRP	8	489792	545781	-1	protein_coding	testis development related protein [Source:HGNC Symbol;Acc:HGNC:26951]
3.68807	5.01938	1.64135	3.05808	0.00222763	0.00885762	ENSG00000237470	NA		DCLRE1CP1	10	15015370	15021863	-1	unprocessed_pseudogene	DNA cross-link repair 1C pseudogene 1 [Source:HGNC Symbol;Acc:HGNC:44877]
44.5796	5.01963	0.716303	7.00769	2.42279e-12	5.41466e-11	ENSG00000053108	23105		FSTL4	5	133196455	133612564	-1	protein_coding	follistatin like 4 [Source:HGNC Symbol;Acc:HGNC:21389]
4.67275	5.06756	1.61454	3.1387	0.001697	0.0069743	ENSG00000145864	2561		GABRB2	5	161288429	161549044	-1	protein_coding	gamma-aminobutyric acid type A receptor beta2 subunit [Source:HGNC Symbol;Acc:HGNC:4082]
3.51134	5.071	1.71999	2.94827	0.00319557	0.0120585	ENSG00000248318	101927543		AC104958.1	8	120761253	120776832	1	antisense_RNA
7.27617	5.10402	1.53115	3.33346	0.000857724	0.00382815	ENSG00000177599	126069		ZNF491	19	11797667	11809622	1	protein_coding	zinc finger protein 491 [Source:HGNC Symbol;Acc:HGNC:23706]
2.69672	5.11938	1.77949	2.87689	0.0040162	0.0146921	ENSG00000188051	100130519		TMEM221	19	17435509	17448567	-1	protein_coding	transmembrane protein 221 [Source:HGNC Symbol;Acc:HGNC:21943]
58.1034	5.14714	0.720188	7.14694	8.87311e-13	2.09173e-11	ENSG00000262061	100506388		AC129507.1	17	331205	333488	1	processed_transcript
58.785	5.15186	0.824619	6.24757	4.16895e-10	6.66115e-09	ENSG00000214140	768206		PRCD	17	76527586	76553578	1	protein_coding	photoreceptor disc component [Source:HGNC Symbol;Acc:HGNC:32528]
3.0886	5.18734	1.85971	2.78933	0.00528169	0.0186358	ENSG00000146755	135892		TRIM50	7	73312539	73328082	-1	protein_coding	tripartite motif containing 50 [Source:HGNC Symbol;Acc:HGNC:19017]
19.4661	5.22002	1.6083	3.24568	0.00117171	0.00503321	ENSG00000256001	NA		AC079949.1	12	127145072	127146532	-1	lincRNA
155.479	5.22103	0.485659	10.7504	5.90012e-27	6.90806e-25	ENSG00000072858	54847		SIDT1	3	113532296	113629578	1	protein_coding	SID1 transmembrane family member 1 [Source:HGNC Symbol;Acc:HGNC:25967]
3.69605	5.26517	1.86871	2.81754	0.00483927	0.0172919	ENSG00000150681	64407		RGS18	1	192158457	192185815	1	protein_coding	regulator of G protein signaling 18 [Source:HGNC Symbol;Acc:HGNC:14261]
97.954	5.2704	0.471405	11.1802	5.09739e-29	7.46024e-27	ENSG00000169313	64805		P2RY12	3	151337380	151384812	-1	protein_coding	purinergic receptor P2Y12 [Source:HGNC Symbol;Acc:HGNC:18124]
5.29828	5.27991	1.5573	3.39043	0.000697837	0.00319513	ENSG00000230415	NA		LINC01786	1	1275223	1280420	1	lincRNA	long intergenic non-protein coding RNA 1786 [Source:HGNC Symbol;Acc:HGNC:52575]
51.7294	5.29297	0.639828	8.2725	1.31183e-16	5.22626e-15	ENSG00000186439	10345		TRDN	6	123216339	123637093	-1	protein_coding	triadin [Source:HGNC Symbol;Acc:HGNC:12261]
210.844	5.33073	0.628066	8.48754	2.11058e-17	9.42381e-16	ENSG00000153012	55203		LGI2	4	24998847	25030879	-1	protein_coding	leucine rich repeat LGI family member 2 [Source:HGNC Symbol;Acc:HGNC:18710]
1209.44	5.34196	0.42798	12.4818	9.38336e-36	2.74659e-33	ENSG00000138449	30061		SLC40A1	2	189560579	189583758	-1	protein_coding	solute carrier family 40 member 1 [Source:HGNC Symbol;Acc:HGNC:10909]
2.29192	5.36921	2.09086	2.56795	0.0102303	0.0325194	ENSG00000130037	3741		KCNA5	12	5043989	5046788	1	protein_coding	potassium voltage-gated channel subfamily A member 5 [Source:HGNC Symbol;Acc:HGNC:6224]
119.132	5.37441	0.474672	11.3224	1.01695e-29	1.57589e-27	ENSG00000223953	114902		C1QTNF5	11	119338939	119340940	-1	protein_coding	C1q and TNF related 5 [Source:HGNC Symbol;Acc:HGNC:14344]
60.3906	5.40024	0.621423	8.69011	3.62084e-18	1.82996e-16	ENSG00000165072	256691		MAMDC2	9	70043581	70226970	1	protein_coding	MAM domain containing 2 [Source:HGNC Symbol;Acc:HGNC:23673]
17.2782	5.42519	1.25582	4.32005	1.55996e-05	0.000107053	ENSG00000064201	10077		TSPAN32	11	2301997	2318200	1	protein_coding	tetraspanin 32 [Source:HGNC Symbol;Acc:HGNC:13410]
6.92224	5.48506	1.65882	3.3066	0.000944365	0.00416545	ENSG00000269469	NA		AC010619.1	19	49462752	49486231	1	protein_coding
88.2085	5.48867	0.705122	7.784	7.02652e-15	2.18091e-13	ENSG00000274536	NA		AL034397.3	X	66015461	66020422	1	antisense_RNA
4.84574	5.50832	1.54932	3.55531	0.000377538	0.00186338	ENSG00000255920	NA		CCND2-AS2	12	4252735	4275065	-1	antisense_RNA	CCND2 antisense RNA 2 [Source:HGNC Symbol;Acc:HGNC:49399]
9.51076	5.56346	1.32687	4.19292	2.75389e-05	0.000178783	ENSG00000168329	1524		CX3CR1	3	39263494	39281735	-1	protein_coding	C-X3-C motif chemokine receptor 1 [Source:HGNC Symbol;Acc:HGNC:2558]
3.91657	5.57074	1.77133	3.14494	0.00166119	0.00684181	ENSG00000092067	1053		CEBPE	14	23117304	23119616	-1	protein_coding	CCAAT/enhancer binding protein epsilon [Source:HGNC Symbol;Acc:HGNC:1836]
9.54728	5.6332	1.40986	3.99557	6.45374e-05	0.000385851	ENSG00000255274	100526771		TMPRSS4-AS1	11	118003634	118088299	-1	protein_coding	TMPRSS4 antisense RNA 1 [Source:HGNC Symbol;Acc:HGNC:44179]
13.0351	5.69953	1.38354	4.11953	3.79648e-05	0.000239625	ENSG00000267313	641516		KC6	18	41465783	41632185	-1	lincRNA	keratoconus gene 6 [Source:NCBI gene;Acc:641516]
16.3272	5.70089	1.36955	4.16261	3.14632e-05	0.000201363	ENSG00000163815	7123		CLEC3B	3	45001548	45036071	1	protein_coding	C-type lectin domain family 3 member B [Source:HGNC Symbol;Acc:HGNC:11891]
5.31841	5.71554	1.60994	3.55016	0.000384992	0.00189307	ENSG00000259704	NA		AC124248.1	15	90839724	90841378	1	sense_overlapping
98.5478	5.71618	1.48977	3.83696	0.000124565	0.00069448	ENSG00000188404	6402		SELL	1	169690667	169711698	-1	protein_coding	selectin L [Source:HGNC Symbol;Acc:HGNC:10720]
3.37852	5.73178	1.80762	3.1709	0.00151968	0.00632699	ENSG00000197520	400823		FAM177B	1	222737207	222750805	1	protein_coding	family with sequence similarity 177 member B [Source:HGNC Symbol;Acc:HGNC:34395]
4.06559	5.88081	1.63791	3.59044	0.000330126	0.00165298	ENSG00000278610	NA		AC093152.1	1	222815064	222994906	1	lincRNA
3.6441	5.88363	2.40423	2.4472	0.0143971	0.0434323	ENSG00000245614	100506660		DDX11-AS1	12	31020763	31073847	-1	antisense_RNA	DDX11 antisense RNA 1 [Source:HGNC Symbol;Acc:HGNC:44176]
4.92109	5.90524	2.21662	2.66407	0.00772014	0.025744	ENSG00000126838	5858		PZP	12	9148840	9208370	-1	protein_coding	PZP, alpha-2-macroglobulin like [Source:HGNC Symbol;Acc:HGNC:9750]
7.4886	5.93739	1.53487	3.86834	0.000109579	0.000619112	ENSG00000213373	NA		LINC00671	17	42874670	42898704	-1	lincRNA	long intergenic non-protein coding RNA 671 [Source:HGNC Symbol;Acc:HGNC:44339]
16.0797	5.98842	1.20171	4.98327	6.25186e-07	5.73109e-06	ENSG00000235718	83552		MFRP	11	119338942	119346673	-1	protein_coding	membrane frizzled-related protein [Source:HGNC Symbol;Acc:HGNC:18121]
17.8131	6.00638	1.23751	4.8536	1.21241e-06	1.0442e-05	ENSG00000072952	10335		MRVI1	11	10573091	10693988	-1	protein_coding	murine retrovirus integration site 1 homolog [Source:HGNC Symbol;Acc:HGNC:7237]
75.8207	6.0542	1.42316	4.25404	2.09947e-05	0.00013971	ENSG00000273711	NA		AC005520.5	14	73885392	73885555	-1	antisense_RNA
4.05537	6.14373	1.60716	3.82273	0.000131984	0.000732184	ENSG00000287018	NA		NA	NA	NA	NA	NA	NA	NA
5.48791	6.34185	1.52205	4.16663	3.09129e-05	0.000198323	ENSG00000261416	NA		AC012645.3	16	30183505	30184957	-1	antisense_RNA
5.60397	6.36022	1.48694	4.2774	1.89092e-05	0.000127401	ENSG00000224968	NA		LINC01645	1	177351586	177366272	1	lincRNA	long intergenic non-protein coding RNA 1645 [Source:HGNC Symbol;Acc:HGNC:52432]
67.3877	6.37241	0.864392	7.37213	1.67924e-13	4.36914e-12	ENSG00000106541	10551		AGR2	7	16791811	16833433	-1	protein_coding	anterior gradient 2, protein disulphide isomerase family member [Source:HGNC Symbol;Acc:HGNC:328]
9.18124	6.46708	1.37508	4.70307	2.56282e-06	2.06815e-05	ENSG00000179144	168537		GIMAP7	7	150514830	150521073	1	protein_coding	GTPase, IMAP family member 7 [Source:HGNC Symbol;Acc:HGNC:22404]
6.32579	6.6373	1.93139	3.43654	0.000589187	0.00274958	ENSG00000231473	100862704		LINC00441	13	48296513	48303661	-1	lincRNA	long intergenic non-protein coding RNA 441 [Source:HGNC Symbol;Acc:HGNC:42778]
5.39169	6.67671	2.22567	2.99986	0.00270101	0.0104566	ENSG00000176358	255061		TAC4	17	49838309	49848017	-1	protein_coding	tachykinin 4 (hemokinin) [Source:HGNC Symbol;Acc:HGNC:16641]
53.9419	6.78225	0.993662	6.8255	8.76174e-12	1.82104e-10	ENSG00000163673	85443		DCLK3	3	36712422	36764349	-1	protein_coding	doublecortin like kinase 3 [Source:HGNC Symbol;Acc:HGNC:19005]
24.2376	6.85107	1.47297	4.65118	3.30037e-06	2.6129e-05	ENSG00000170161	NA		AL512625.1	9	62897449	62900104	1	lincRNA
9.78636	6.95609	1.4091	4.93653	7.95249e-07	7.12579e-06	ENSG00000144649	729085		FAM198A	3	42979267	43060211	1	protein_coding	family with sequence similarity 198 member A [Source:HGNC Symbol;Acc:HGNC:24485]
40.0199	7.48713	1.20923	6.19164	5.95428e-10	9.31599e-09	ENSG00000103154	54550		NECAB2	16	83968632	84002776	1	protein_coding	N-terminal EF-hand calcium binding protein 2 [Source:HGNC Symbol;Acc:HGNC:23746]
12.589	7.62212	1.4003	5.44321	5.23277e-08	5.85353e-07	ENSG00000157445	55799		CACNA2D3	3	54122547	55074557	1	protein_coding	calcium voltage-gated channel auxiliary subunit alpha2delta 3 [Source:HGNC Symbol;Acc:HGNC:15460]
9.47027	17.7694	4.35076	4.08421	4.42279e-05	0.000274801	ENSG00000127585	146330		FBXL16	16	692498	705829	-1	protein_coding	F-box and leucine rich repeat protein 16 [Source:HGNC Symbol;Acc:HGNC:14150]
